# Supplementary material for: Transcriptome Analysis of miRNA and mRNA in Porcine Skeletal Muscle following Glaesserella parasuis Challenge
Source: Genes (Basel). 2024 Mar 13;15(3):359. doi: 10.3390/genes15030359 (PMC10970282; doi:10.3390/genes15030359)
Supplement: Supplementary file 1 [file genes-15-00359-s001.zip › Table S1.xlsx]

## Sheet: Table S1
Table S1. Primer information of mRNAs and miRNAs used for Q-PCR
Gene ID	Sequences of primers pairs(5'→3')	Product length (bp)	Anneal Temperature (℃)
GAPDH	F:TGACATCAAGAAGGTGGTGAAG/R:TTGACGAAGTGGTCGTTGAG	159	58
SESN1	F:GCACGTCCCAACATTTCGAG/R:CCAAATAGCCCGTCTGAGCA	187	59
RAB2A	F:TTCAGCCAGTGCATGACCTT/R:GCCCTGCCGTATCCCATATT	102	59
PNRC1	F:CAACCCGAACTGAAGAAGCGA/R:GGCAATTTTCTCCGATTTTCCCA	119	60
ASB5	F:AGCTTCTTTACGCTGGTGCT/R:GCTGGAGCTGTGGGATAAGG	297	59
SDHC	F:TCCGTGCCCATCTTAGTCCT/R:ACCCCTGCACTCAAAGCAAT	205	60
NREP	F:GTGTAGCCCGAAGGACTTGA/R:GTGACATCTCTCACAGTTGCT	265	55
HOMER2	F:ACAGCACGATCACACCCAAT/R:TTTTCATCGTCCGTCCCGTT	247	60
PTGES3L	F:ATCGAAGACCACCGCATTGT/R:ATCCCCTTCCCAGTCTCTCC	243	60
FOXO1	F:ACTCATTTGCGCCACCAAAC/R:GAGTCCCGCTGCACAGTTAT	170	57.3
FBXO32	F:CGGCTCCTGTGGAAGAAACT/R:GAGGGTAGCATCGCACAAGT	130	57.3
TRIM63	F:AGGCTGCAAATCCCTACTGG/R:TACACTCCGTGACGGTCCAT	112	60.3
CTSL	F:CTGGATCATGGCGTTCTGGT/R:GCCATCCATGCCCCAAGTAT	108	57.3
BNIP3	F:CTGGACATGACAGACGTCCC/R:GCGTCCATGTGGGTAACAGA	144	57.3
U6	F:GTGCTCGCTTCGGCAGCACATAT/R:AAAATATGGAACGCTTCACGAA		60
ssc-miR-1	TCGGCAGGTGGAATGTAAAGAAG		60
ssc-miR-29b	TCGGCAGGTAGCACCATTTGAAATC		60
ssc-miR-183	TCGGCAGGTATGGCACTGGTAGAAT		65
ssc-miR-196a	TCGGCAGGTAGGTAGTTTCATGTT		58
ssc-miR-486	TCGGCAGGTCCTGTACTGAGCTGC		60
ssc-miR-370	TCGGCAGGGCCTGCTGGGGTGGAA		65
ssc-miR-192	TCGGCAGGCTGACCTATGAATTG		60
Universal PCR-R	TCAACTGGTGTCGTGGAGTCGGC		60
