# Supplementary material for: Transcriptome Analysis of miRNA and mRNA in Porcine Skeletal Muscle following Glaesserella parasuis Challenge
Source: Genes (Basel). 2024 Mar 13;15(3):359. doi: 10.3390/genes15030359 (PMC10970282; doi:10.3390/genes15030359)
Supplement: Supplementary file 1 [file genes-15-00359-s001.zip › Table S10.xlsx]

## Sheet: Table S10
Table S10. The downregulated DE miRNAs and their non-differentially expressed targets between the two groups.
Track_id	Gene_Name	Control-1_FPKM	Control-2_FPKM	Control-3_FPKM	Treated-1_FPKM	Treated-2_FPKM	Treated-3_FPKM	log2FC	Fold_Change	p_value	q_value	Test_FPKM	Control_FPKM
ENSSSCG00000023992	CEP112	0.930448	1.57164	1.51926	2.21967	1.58999	2.3863	0.391649	1.31189	0.0931658	0.289583	1.60652	1.21487
ENSSSCG00000041822	SMARCD2	1.38476	2.96435	0	0	3.86392	2.49628	0.282336	1.21616	0.770734	0.872922	1.36265	1.08031
ENSSSCG00000013335	LGR4	8.63107	6.11907	6.90888	3.82614	5.58643	4.55685	-0.539407	0.688054	0.0414465	0.213685	2.48821	3.02762
ENSSSCG00000008870	GUCY1B1	3.74594	4.10403	5.07523	1.72707	3.23126	2.70387	-0.5946	0.662228	0.0507852	0.22902	1.80582	2.40042
ENSSSCG00000035066	MYOC	16.5156	7.51657	15.3776	4.67723	19.6211	3.91381	-0.69547	0.617508	0.398613	0.600561	3.05603	3.7515
ENSSSCG00000029279	GNA11	3.895	5.77306	4.40436	8.44668	5.20351	5.05941	0.328943	1.25609	0.258706	0.479186	2.82402	2.49508
ENSSSCG00000034916	GORASP1	4.0031	3.50027	2.83863	2.1167	4.31028	3.62768	-0.0581102	0.960522	0.831422	0.90876	2.08636	2.14447
ENSSSCG00000027114	SCP2	21.0238	18.2984	17.0351	7.41875	19.8727	10.7322	-0.631523	0.645494	0.182401	0.399955	3.66985	4.30138
ENSSSCG00000035434	SEC61G	47.2206	48.6046	43.4484	39.6216	53.1087	35.8977	-0.130204	0.913702	0.492491	0.677182	5.43581	5.56601
ENSSSCG00000028512	LDLR	0.84498	0.952307	0.663642	2.92819	1.64991	1.23726	0.652803	1.57222	0.0592679	0.241266	1.51385	0.861043
ENSSSCG00000038901	CLDN15	5.2311	0.139374	0.116831	0.0600708	0.201484	6.04201	0.0592762	1.04194	0.963144	0.981748	1.05499	0.995713
ENSSSCG00000000220	POU6F1	0.215183	0.595893	0.435745	0.471208	0.760494	0.272991	0.0812889	1.05796	0.670249	0.807786	0.573735	0.492446
ENSSSCG00000006346	ATF6	6.65204	6.28774	4.42367	6.20909	6.17021	6.57661	0.124267	1.08995	0.473422	0.662051	2.87113	2.74686
ENSSSCG00000008164	MAP4K4	13.6469	10.9554	11.2626	27.0315	16.27	16.4487	0.658636	1.57859	0.0567849	0.238334	4.34807	3.68944
ENSSSCG00000011881	IQCB1	3.07005	4.10517	2.33542	0.506721	4.63039	1.36381	-0.596372	0.661415	0.366098	0.577019	1.44192	2.03829
ENSSSCG00000038766	MAD1L1	0.611578	1.1244	0.61553	0.908911	1.18675	0.84747	0.159851	1.11717	0.351723	0.56437	0.982364	0.822512
ENSSSCG00000025876	PBLD	3.72743	1.17305	1.62765	0.400943	0.949881	1.52615	-0.655943	0.634661	0.191438	0.409517	0.928908	1.58485
ENSSSCG00000040178	E2F3	0.820796	1.22038	1.18665	1.5977	0.727652	0.601572	-0.099519	0.933344	0.694176	0.824046	0.948513	1.04803
ENSSSCG00000010651	ABLIM1	2.72	2.08713	3.43901	3.04883	1.56898	2.08851	-0.222067	0.857336	0.413085	0.612144	1.66854	1.8906
ENSSSCG00000035379	JCHAIN	2.08825	1.29602	1.47663	1.39146	1.03559	1.1351	-0.252222	0.839602	0.158321	0.37152	1.12588	1.3781
ENSSSCG00000034039	SLC11A2	1.17095	1.24732	0.917029	1.07599	0.789225	1.0042	-0.109749	0.926749	0.312558	0.528425	0.965386	1.07513
ENSSSCG00000027486	TRIP6	1.43996	1.76874	1.58873	0.776148	1.45418	1.33468	-0.260371	0.834873	0.166721	0.38149	1.11574	1.37611
ENSSSCG00000008359	RAB1A	32.4791	30.477	32.4122	70.1646	28.0894	42.3427	0.449836	1.36589	0.295894	0.514232	5.48441	5.03457
ENSSSCG00000023326	PNRC2	54.8198	40.651	41.866	59.2301	47.7828	45.0868	0.147417	1.10758	0.455316	0.645722	5.68233	5.53491
ENSSSCG00000013639	SLC44A2	22.3051	21.9051	16.7921	9.02997	32.4384	17.3959	-0.207446	0.866069	0.708767	0.833998	4.197	4.40444
ENSSSCG00000035012	DEPDC1B	1.20217	1.8661	1.62925	1.45924	1.36641	1.19	-0.126942	0.915771	0.357699	0.569476	1.22395	1.35089
ENSSSCG00000006372	ARHGAP30	0.530813	0.290602	0.221944	0.297978	0.652648	0.592579	0.166963	1.12269	0.316737	0.531536	0.590803	0.42384
ENSSSCG00000027506	POLD3	3.63652	2.38097	2.98981	7.83372	3.10702	3.96973	0.509161	1.42322	0.227181	0.447283	2.49809	1.98893
ENSSSCG00000011163	DIP2C	4.26726	3.12625	2.75711	4.2687	3.64195	3.09227	0.0978566	1.07018	0.61441	0.767459	2.21503	2.11717
ENSSSCG00000002627	GSTA4	1.5061	1.12095	1.54108	0.458545	1.20277	1.65201	-0.221553	0.857642	0.455354	0.645722	1.03031	1.25187
ENSSSCG00000005494	TNC	0.425954	0.899122	0.912631	0.535862	0.133532	0.293262	-0.400643	0.75752	0.100842	0.299889	0.390296	0.790939
ENSSSCG00000006645	SETDB1	2.71043	2.30025	1.82316	1.50199	3.12404	2.41796	0.00959791	1.00667	0.969925	0.984923	1.71342	1.70383
ENSSSCG00000015888	RBMS1	4.42005	4.24433	4.11651	5.33155	4.25399	6.08921	0.232457	1.17483	0.144233	0.353106	2.6272	2.39474
ENSSSCG00000001485	MLIP	17.5841	21.2812	17.3763	17.8239	47.3979	28.3245	0.603957	1.51988	0.20898	0.429476	4.9018	4.29784
ENSSSCG00000025087	ASPH	27.6834	25.7002	26.7202	2.92373	19.9933	4.56562	-1.84439	0.278473	0.0667328	0.251819	2.94687	4.79126
ENSSSCG00000028444	ARMC10	5.4558	4.49521	4.81301	4.37203	3.48222	4.64092	-0.200814	0.87006	0.174369	0.390185	2.36187	2.56268
ENSSSCG00000004551	ZNF609	3.5165	2.15277	2.31686	2.50995	3.01827	3.32285	0.122787	1.08884	0.541958	0.716609	1.97667	1.85388
ENSSSCG00000007352	DHX35	0.924394	0.625649	0.811924	0.746332	1.16369	0.392124	-0.0359449	0.975393	0.864096	0.926568	0.798369	0.834314
ENSSSCG00000033703	FAM111A	3.23117	3.01247	1.44225	4.34957	2.71252	5.75235	0.564484	1.47886	0.188133	0.405853	2.35574	1.79125
ENSSSCG00000008943	SLC4A4	1.07327	1.56778	1.14166	0.376991	0.625979	0.594029	-0.558552	0.678984	0.0102601	0.14395	0.611835	1.17039
ENSSSCG00000024206	CPPED1	0.956214	1.03199	0.694787	0.323477	0.603803	0.630866	-0.320198	0.80096	0.0629285	0.247133	0.597157	0.917355
ENSSSCG00000014128	CKMT2	46.4915	63.4155	71.3904	28.141	17.55	48.8716	-1.01273	0.495608	0.0878296	0.282016	4.90616	5.91889
ENSSSCG00000038404	SERPINB6	3.5353	3.03212	3.66612	4.6718	4.96946	4.19456	0.347815	1.27263	0.0162334	0.160027	2.48614	2.13832
ENSSSCG00000037637	GGH	1.22096	1.46839	1.1409	2.55522	2.30892	1.70243	0.479195	1.39397	0.022974	0.177362	1.66352	1.18432
ENSSSCG00000024912	WDR5	2.24089	2.33447	1.97002	3.65634	4.44144	2.88925	0.539453	1.45342	0.022215	0.175484	2.20756	1.66811
ENSSSCG00000038873	SLMAP	41.1578	22.7784	25.5081	14.5334	15.6357	20.0267	-0.763338	0.589132	0.0557393	0.237012	4.13589	4.89922
ENSSSCG00000021586	ZHX2	4.96539	5.53138	5.22791	4.37607	5.20627	5.49262	-0.054558	0.962889	0.578531	0.742301	2.58636	2.64092
ENSSSCG00000005004	LRR1	2.45892	1.35457	1.29185	2.11837	2.27236	2.94377	0.369467	1.29188	0.165103	0.379851	1.7769	1.40743
ENSSSCG00000028973	PHACTR4	4.94043	2.23167	3.07415	3.68289	5.12875	3.92145	0.284243	1.21777	0.371051	0.579495	2.38069	2.09645
ENSSSCG00000029943	SCLT1	0.605936	0.710767	0.600211	0.655264	0.431261	0.552082	-0.0859224	0.942182	0.276738	0.495805	0.626184	0.712107
ENSSSCG00000027403	AASDH	1.60668	1.35782	1.06779	1.29207	1.2843	1.20588	-0.0459981	0.968619	0.664314	0.803197	1.17659	1.22258
ENSSSCG00000005689	FNBP1	1.69273	2.20449	2.04647	2.63995	1.57989	2.32239	0.0823828	1.05877	0.646106	0.789989	1.65448	1.5721
ENSSSCG00000036350	HNRNPA2B1	126.437	129.389	137.683	137.326	180.82	130.219	0.17272	1.12718	0.314554	0.529636	7.21804	7.04532
ENSSSCG00000007453	EYA2	0.836605	0.647389	0.715169	0.133439	2.01227	0.774571	0.0744854	1.05299	0.864708	0.926676	0.866343	0.791858
ENSSSCG00000004785	SRP14	3.97095	9.16178	8.234	15.0653	5.5305	8.11817	0.345418	1.27052	0.526253	0.702923	3.3006	2.95519
ENSSSCG00000028431	HSD17B4	18.5354	15.2414	16.8937	12.2162	19.1312	17.537	-0.0676893	0.954165	0.753282	0.862933	4.08931	4.157
ENSSSCG00000016668	PDE1C	0.456978	0.295377	0.402799	0.897955	0.431196	0.476307	0.199667	1.14843	0.222245	0.442562	0.667887	0.46822
ENSSSCG00000035332	ZNF436	2.29876	1.56567	1.48214	0.741023	1.3348	1.48167	-0.352767	0.783081	0.15915	0.37266	1.11152	1.46428
ENSSSCG00000025685	TP73	0.229869	0.230744	0.139737	0.333886	1.74036	0.440974	0.536769	1.45072	0.180503	0.397925	0.799015	0.262245
ENSSSCG00000015816	LETM2	0.578435	0.581558	0.32867	0.549185	0.486297	1.05874	0.171723	1.1264	0.368566	0.578145	0.748331	0.576608
ENSSSCG00000012400	SNX12	3.04577	2.79009	2.80948	1.90396	3.38703	2.8157	-0.0883429	0.940603	0.644623	0.789074	1.86774	1.95608
ENSSSCG00000023974	PHF21A	1.06989	1.094	1.18242	1.50468	1.94689	0.903769	0.190312	1.14101	0.362653	0.574038	1.27089	1.08058
ENSSSCG00000023247	OPTN	12.3493	21.4791	13.898	22.8798	27.4973	23.0412	0.623887	1.54102	0.0625402	0.246265	4.66597	4.04208
ENSSSCG00000000860	NUP37	4.04868	2.89888	2.57453	1.10179	3.88435	1.44603	-0.495499	0.709317	0.286453	0.505396	1.55007	2.04557
ENSSSCG00000017385	PSME3	4.13124	4.08335	4.15962	5.21308	5.99658	4.10269	0.240288	1.18123	0.144977	0.354085	2.59774	2.35745
ENSSSCG00000014899	PRCP	8.31451	8.36458	5.71563	1.39907	6.26983	1.6957	-1.21305	0.431355	0.0846339	0.278618	1.85169	3.06474
ENSSSCG00000035505	YTHDC1	24.4613	20.5389	21.1818	31.3557	25.0103	28.774	0.34751	1.27236	0.0423225	0.215786	4.87098	4.52347
ENSSSCG00000003762	ADGRL4	12.2575	8.14635	11.6118	6.97288	10.3401	13.2759	-0.081552	0.94504	0.79686	0.888398	3.44466	3.52621
ENSSSCG00000008974	SDAD1	8.87351	7.35358	7.8683	11.2245	9.09655	7.94574	0.198029	1.14713	0.254347	0.474458	3.36957	3.17154
ENSSSCG00000001701	HSP90AB1	91.3952	86.6715	78.8706	135.436	235.705	110.702	0.826389	1.77324	0.0663169	0.251583	7.26085	6.43446
ENSSSCG00000008900	SRP72	10.9966	11.0733	8.88314	12.4499	14.7592	11.3462	0.290126	1.22275	0.107076	0.308121	3.78455	3.49442
ENSSSCG00000034964	STX8	2.23327	1.5399	1.72895	2.79501	2.76943	2.04246	0.319193	1.24763	0.095721	0.293281	1.81456	1.49537
ENSSSCG00000026663	DTD2	3.76346	3.13537	3.41175	0.876164	2.86132	1.32157	-0.789799	0.578425	0.0659519	0.25123	1.35733	2.14713
ENSSSCG00000029408	ZFP30	2.91279	2.30287	2.20759	1.71751	4.75653	2.54407	0.139827	1.10177	0.693036	0.823184	1.93096	1.79114
ENSSSCG00000039793	PATJ	1.95257	2.01693	1.62774	0.654066	2.61902	1.33047	-0.24888	0.841549	0.49604	0.679533	1.26741	1.51629
ENSSSCG00000004744	TYRO3	0.295679	0.79648	0.40755	1.35079	0.475143	0.17193	0.103606	1.07446	0.767586	0.871398	0.674295	0.570689
ENSSSCG00000016056	GLS	4.44337	4.28777	4.69017	5.92876	5.603	6.28283	0.341529	1.2671	0.00260807	0.11062	2.79341	2.45188
ENSSSCG00000010826	MTARC2	29.6491	30.6919	37.4473	10.2668	34.4168	20.8626	-0.699288	0.615876	0.226472	0.44679	4.36359	5.06288
ENSSSCG00000012634	DOCK11	0.990653	0.65194	0.805565	0.585463	0.807068	0.754097	-0.08019	0.945933	0.452453	0.643817	0.776428	0.856618
ENSSSCG00000039161	MEIS1	1.72392	1.12457	0.876493	0.101421	2.83741	0.254494	-0.344764	0.787437	0.592162	0.752303	0.802201	1.14697
ENSSSCG00000000457	USP15	3.83841	3.3401	3.27553	2.82389	2.9776	3.43349	-0.137661	0.908992	0.180807	0.398382	2.02513	2.16279
ENSSSCG00000002754	NQO1	19.3184	30.2694	36.1668	25.2489	16.5181	6.31077	-0.937452	0.522154	0.194834	0.413711	3.90499	4.84245
ENSSSCG00000017557	WFIKKN2	0.576805	0.924872	0.258474	0.685267	4.45335	0.713491	0.681205	1.60348	0.31116	0.527571	1.32569	0.644481
ENSSSCG00000037835	TRIM7	5.38045	8.45954	6.84359	0.470653	10.0507	2.2583	-1.05343	0.48182	0.288722	0.507418	1.90888	2.96231
ENSSSCG00000014376	HARS2	2.31379	1.903	1.85192	1.1883	4.88133	1.17605	0.0098998	1.00689	0.984587	0.992888	1.60255	1.59265
ENSSSCG00000002516	WARS1	6.24163	6.77863	4.66593	4.61222	11.498	6.19741	0.220509	1.16514	0.581629	0.74482	2.99322	2.77271
ENSSSCG00000005466	PTBP3	2.50863	2.27294	2.80898	5.05268	3.07251	3.96951	0.495233	1.40955	0.0486992	0.226299	2.3122	1.81697
ENSSSCG00000030660	PDIK1L	3.37493	2.84955	3.60056	1.72363	5.02676	3.59203	-0.0132384	0.990866	0.971214	0.985639	2.07868	2.09192
ENSSSCG00000029129	RWDD2A	1.12847	0.614462	0.774089	0.110721	1.21957	0.191721	-0.351043	0.784017	0.357973	0.569758	0.518275	0.869317
ENSSSCG00000008334	MXD1	1.48323	1.08783	1.48411	1.44319	1.6901	1.63409	0.142262	1.10363	0.202899	0.423975	1.37124	1.22898
ENSSSCG00000016566	NRF1	0.580197	0.511764	0.549188	0.935301	0.800975	0.688514	0.22308	1.16722	0.0202527	0.171512	0.852363	0.629283
ENSSSCG00000000059	XRCC6	15.1171	14.0153	11.5979	6.92098	12.4867	7.07439	-0.607163	0.656487	0.0899908	0.285093	3.25083	3.858
ENSSSCG00000009887	NAA25	8.01183	5.82342	6.48194	25.4127	9.12265	10.0807	0.89564	1.86043	0.121342	0.326589	3.84422	2.94858
ENSSSCG00000028293	RCOR3	7.30678	6.827	6.25627	4.69076	8.55877	8.18653	0.0276624	1.01936	0.916209	0.956868	2.98832	2.96066
ENSSSCG00000017669	TUBD1	1.21696	0.985626	0.865215	0.306427	1.63542	0.207085	-0.327444	0.796947	0.420774	0.618807	0.685063	1.01251
ENSSSCG00000026959	NPAT	1.89882	1.57166	1.27579	1.71646	2.27514	1.51808	0.133691	1.0971	0.426482	0.623654	1.4952	1.36151
ENSSSCG00000011929	SLC35A5	1.82024	1.90119	1.81172	0.539112	2.1613	1.24169	-0.358901	0.779758	0.297923	0.516612	1.14907	1.50797
ENSSSCG00000008117	ZNF2	2.5573	2.38181	1.80984	1.85718	3.54116	3.26373	0.236901	1.17846	0.367658	0.578014	1.92992	1.69302
ENSSSCG00000040638	DIO2	0.207239	0.092118	0.440674	0.931604	0.302367	1.92789	0.651738	1.57106	0.142012	0.350173	0.960266	0.308528
ENSSSCG00000006054	ATP6V1C1	4.12009	3.24603	3.32533	4.59992	5.06496	3.96078	0.280459	1.21458	0.0802303	0.271652	2.46549	2.18503
ENSSSCG00000009655	EBF2	5.07151	4.86957	5.80406	1.07721	5.25875	2.26337	-0.838273	0.559313	0.146643	0.356173	1.8023	2.64057
ENSSSCG00000005325	TMEM8B	0.46596	0.640059	0.586666	0.956148	0.613268	0.557662	0.121931	1.08819	0.34087	0.554519	0.765794	0.643864
ENSSSCG00000007797	ITGAL	0.853163	0.245159	0.335747	0.517526	1.34633	0.251342	0.177211	1.1307	0.610569	0.765136	0.718534	0.541322
ENSSSCG00000013176	TMX2	10.9969	8.85296	9.19585	6.1873	16.1048	9.95236	0.0533004	1.03764	0.892889	0.942733	3.46498	3.41168
ENSSSCG00000014117	THBS4	21.6765	15.1921	31.5361	6.85308	21.0972	19.4237	-0.584365	0.666943	0.356312	0.568293	3.93041	4.51477
ENSSSCG00000037046	TUBB4B	29.2695	42.879	33.6892	93.4402	62.0356	37.1473	0.767088	1.70183	0.134218	0.340989	5.93098	5.16389
ENSSSCG00000017712	AP2B1	7.1983	7.2445	5.62699	6.57906	9.71696	6.73282	0.162576	1.11928	0.445562	0.639382	3.09828	2.9357
ENSSSCG00000034318	MRPS25	5.61857	6.20465	7.1444	3.92191	7.36511	4.87535	-0.22766	0.854019	0.398518	0.600542	2.63943	2.86709
ENSSSCG00000008167	CNOT11	6.42186	5.1853	5.62049	9.82037	7.30129	6.28282	0.368649	1.29114	0.116651	0.320415	3.11784	2.74919
ENSSSCG00000009472	FBXL3	10.9184	9.33538	7.28578	12.4911	7.41007	17.1317	0.337073	1.26319	0.39855	0.600542	3.66883	3.33176
ENSSSCG00000011036	STAM	6.4415	6.10875	6.08022	5.62728	7.3692	4.15599	-0.129744	0.913994	0.557672	0.728263	2.71992	2.84966
ENSSSCG00000004311	RNGTT	4.33688	3.38548	2.95795	3.94995	5.71269	3.29363	0.207672	1.15482	0.414647	0.613614	2.3855	2.17783
ENSSSCG00000004342	NDUFAF4	4.53995	3.48879	2.98513	2.73672	4.07023	4.2404	0.000891806	1.00062	0.99679	0.999443	2.21117	2.21028
ENSSSCG00000035318	NUP58	2.86732	2.30784	1.83045	3.1988	4.10177	2.90159	0.40226	1.32158	0.0816953	0.274196	2.12835	1.72609
ENSSSCG00000010669	PDZD8	3.79204	4.24259	3.15389	11.8599	4.28423	5.57948	0.699699	1.62417	0.15368	0.364518	2.93483	2.23513
ENSSSCG00000020796	SPOP	14.1329	11.999	13.1487	3.83048	19.0626	21.1557	-0.124779	0.917145	0.869514	0.929026	3.6894	3.81418
ENSSSCG00000027503	OSBPL8	2.884	2.27252	2.61226	2.47379	2.69162	3.4269	0.10207	1.07331	0.467137	0.657594	1.94235	1.84028
ENSSSCG00000033791	IMPA1	4.7925	7.38982	5.43891	1.97698	5.40113	4.55679	-0.521072	0.696854	0.236688	0.456747	2.24214	2.76321
ENSSSCG00000024232	CCDC91	2.45158	3.05573	2.31365	1.15498	1.47946	1.58462	-0.582662	0.66773	0.00812318	0.137729	1.26255	1.84521
ENSSSCG00000011678	XRN1	3.17475	2.82039	2.42802	7.7402	3.45886	5.56164	0.74187	1.67234	0.0645818	0.249893	2.66613	1.92426
ENSSSCG00000016848	EGFLAM	2.99672	3.62719	4.31012	4.42039	4.52165	5.67518	0.341535	1.2671	0.0885069	0.283092	2.54743	2.2059
ENSSSCG00000004917	MALT1	1.26235	0.958234	0.905727	0.7525	1.15995	0.619763	-0.15384	0.898855	0.350757	0.563666	0.872066	1.02591
ENSSSCG00000000941	METTL25	0.683567	0.422609	0.61663	0.251296	0.094153	0.299188	-0.374067	0.771604	0.023506	0.178691	0.276949	0.651017
ENSSSCG00000037646	DNAJA4	11.0961	5.50215	4.68135	5.28974	5.78163	3.23956	-0.435025	0.739681	0.333707	0.548568	2.49951	2.93454
ENSSSCG00000017268	PRKCA	1.74435	0.666215	1.41553	0.060721	2.24095	0.904756	-0.251437	0.840059	0.649707	0.792262	0.903689	1.15513
ENSSSCG00000017265	AXIN2	1.74066	1.84955	1.57883	0.77713	1.98428	1.64213	-0.174449	0.886106	0.489736	0.67497	1.26954	1.44399
ENSSSCG00000034630	ABI2	1.4522	1.43889	1.86837	0.757653	1.67904	1.12682	-0.258822	0.83577	0.248545	0.468888	1.10802	1.36684
ENSSSCG00000010314	AP3M1	10.2596	3.75112	6.59992	3.34292	4.09471	10.7967	-0.213117	0.862671	0.729225	0.848024	2.67599	2.88911
ENSSSCG00000021890	GNB1	10.8902	10.7921	9.78669	8.38097	13.7277	8.47745	-0.0693147	0.953091	0.767606	0.871398	3.45156	3.52088
ENSSSCG00000004368	PREP	14.7106	12.6453	15.182	20.9765	16.852	17.034	0.342747	1.26817	0.0502253	0.228001	4.26285	3.92011
ENSSSCG00000026224	ARHGAP31	2.60092	2.03585	2.58196	3.36054	3.68291	3.38688	0.397965	1.31765	0.0103518	0.14395	2.1617	1.76374
ENSSSCG00000022788	PPA2	6.45978	7.39168	5.52266	4.34421	5.4263	3.21814	-0.498328	0.707927	0.0716941	0.261009	2.39286	2.89118
ENSSSCG00000006701	CHD1L	2.12729	1.15537	1.5496	2.07989	2.13016	1.78773	0.215029	1.16073	0.259555	0.47993	1.58274	1.36771
ENSSSCG00000008973	NAAA	4.4045	2.79405	2.21713	0.883765	1.63583	2.28935	-0.671331	0.627927	0.105082	0.305476	1.34323	2.01456
ENSSSCG00000022676	OPHN1	0.506946	0.499685	0.621885	0.617875	0.601941	0.373776	-0.0139639	0.990368	0.877024	0.932899	0.610689	0.624653
ENSSSCG00000035213	ZBTB18	14.111	16.8525	17.4015	10.158	20.3256	12.3644	-0.214166	0.862044	0.504139	0.685654	3.87828	4.09244
ENSSSCG00000015729	TSN	3.36538	3.37598	3.34347	0.713773	4.53942	1.60283	-0.582522	0.667795	0.304771	0.522265	1.54233	2.12485
ENSSSCG00000032234	TMEM165	3.0365	3.74607	3.74496	3.8939	3.05017	4.44817	0.0828364	1.0591	0.603866	0.761094	2.25158	2.16874
ENSSSCG00000025107	CCDC58	25.2804	19.7878	20.9983	14.0348	22.3832	19.1208	-0.254885	0.838054	0.297514	0.516281	4.26275	4.51763
ENSSSCG00000037869	NDUFA5	30.5907	22.8416	27.7019	15.13	25.619	24.4671	-0.327765	0.79677	0.275854	0.494748	4.47221	4.79997
ENSSSCG00000026294	GMFB	4.14648	3.68258	3.77524	9.98374	5.02432	4.18757	0.525563	1.4395	0.189966	0.407992	2.80772	2.28216
ENSSSCG00000040166	FLRT2	1.30375	1.37008	1.31209	0.287505	1.56729	0.759752	-0.37264	0.772368	0.265554	0.484264	0.846732	1.21937
ENSSSCG00000014009	CNOT6	1.68935	1.5061	2.05199	1.01019	2.529	1.12932	-0.148489	0.902195	0.612873	0.766772	1.30566	1.45415
ENSSSCG00000014010	MAPK9	4.9217	6.31584	5.00509	5.12428	3.58027	5.01111	-0.208538	0.865414	0.280988	0.500008	2.46587	2.67441
ENSSSCG00000009075	MFSD8	2.35302	2.56233	2.09335	0.708252	4.78526	0.971476	-0.30776	0.807895	0.610933	0.765284	1.42806	1.73582
ENSSSCG00000010016	MORC2	2.42452	2.13352	2.70223	3.35979	4.12095	3.35856	0.430814	1.34799	0.0143793	0.15492	2.20151	1.77069
ENSSSCG00000035170	VSIG4	1.16591	1.09295	0.464464	0.517985	3.10125	1.24252	0.357487	1.28119	0.475522	0.663889	1.26778	0.910294
ENSSSCG00000008788	RFC1	4.53257	4.73477	5.22805	4.77121	6.98865	4.81701	0.146879	1.10717	0.417335	0.615974	2.68903	2.54216
ENSSSCG00000004936	INTS14	2.53921	1.06301	2.06352	2.00608	3.12901	2.07211	0.256514	1.19459	0.404755	0.605264	1.75097	1.49446
ENSSSCG00000008881	RAPGEF2	3.3249	2.88367	2.32026	3.69382	3.30174	3.34848	0.21827	1.16334	0.137013	0.344591	2.15206	1.93379
ENSSSCG00000035432	HDGFL3	1.86407	1.63056	2.24719	3.52734	2.72217	3.09791	0.499023	1.41326	0.014227	0.15492	2.03657	1.53754
ENSSSCG00000015931	KLHL41	301.37	278.806	230.597	423.119	394.264	374.65	0.56144	1.47574	0.0108977	0.145398	8.63608	8.07464
ENSSSCG00000015445	NRCAM	0.896791	0.292895	0.573264	1	0.526401	0.887941	0.193008	1.14314	0.386687	0.59103	0.842317	0.649309
ENSSSCG00000013481	FZR1	1.49969	1.17013	1.67256	1.04292	1.6051	0.887985	-0.17631	0.884963	0.346697	0.560184	1.10961	1.28592
ENSSSCG00000032377	RALGAPA1	1.53716	1.31238	1.06897	0.933406	1.87377	1.6189	0.0871812	1.06229	0.674074	0.810702	1.28768	1.2005
ENSSSCG00000006752	CSDE1	147.533	122.281	138.239	192.502	156.667	166.828	0.335309	1.26165	0.0464615	0.222604	7.42926	7.09395
ENSSSCG00000009903	COQ5	16.2553	13.3308	13.3208	2.54655	10.4263	5.39088	-1.25778	0.418188	0.0640542	0.248834	2.67224	3.93002
ENSSSCG00000004951	AAGAB	10.5975	10.7705	8.77434	12.0415	14.9635	9.37362	0.23158	1.17412	0.309576	0.526016	3.6922	3.46062
ENSSSCG00000016920	MIER3	5.60923	5.3843	6.48522	5.3901	5.66885	7.97425	0.0920036	1.06585	0.61531	0.767741	2.85969	2.76769
ENSSSCG00000014850	SPCS2	36.6067	29.4084	32.5312	33.8997	37.7311	36.5268	0.134556	1.09775	0.246166	0.467029	5.21014	5.07558
ENSSSCG00000000058	SNU13	128.454	124.479	102.268	95.489	141.698	108.48	-0.0514065	0.964995	0.805221	0.892775	6.84121	6.89262
ENSSSCG00000013736	PRDX2	45.2257	44.5017	39.7289	23.6767	60.498	45.2056	-0.0963033	0.935427	0.818602	0.899547	5.36585	5.46215
ENSSSCG00000030679	C14orf28	2.85224	2.28908	2.52666	1.71076	3.60997	2.63287	0.00762658	1.0053	0.97526	0.987633	1.83486	1.82723
ENSSSCG00000031707	CTDSP2	6.40976	2.53361	5.60163	3.04884	7.65719	5.98399	0.167357	1.123	0.737329	0.852834	2.64515	2.4778
ENSSSCG00000012179	ZFY	5.78181	0	0.0854597	9.27168	7.69866	8.84586	2.30031	4.92564	0.0637369	0.248428	3.2603	0.959992
ENSSSCG00000037597	CDK2	14.2312	17.3109	16.0085	13.3195	18.3412	11.8118	-0.139621	0.907758	0.510564	0.69031	3.93097	4.07059
ENSSSCG00000026130	EPHA3	0.511038	0.659623	0.67156	0.135836	1.23491	0.283391	-0.121219	0.91941	0.710538	0.834835	0.567978	0.689197
ENSSSCG00000015840	WRN	0.959923	1.35657	0.832933	9.24527	4.10109	1.97766	1.40008	2.63916	0.0566752	0.238334	2.42729	1.02721
ENSSSCG00000001873	CSPG4	0.796182	0.484944	0.580537	0.415987	1.339	0.440853	0.0596212	1.04219	0.823682	0.902972	0.75154	0.691919
ENSSSCG00000008310	EXOC6B	3.99452	3.3769	3.11164	2.2661	6.16776	3.89376	0.11669	1.08424	0.747076	0.858936	2.28001	2.16332
ENSSSCG00000005441	ELP1	4.31428	3.23608	2.50456	0.970364	4.13209	1.53107	-0.541361	0.687122	0.293896	0.512335	1.55925	2.10061
ENSSSCG00000006790	WDR77	1.92248	1.84736	2.21175	0.977254	2.3971	1.11174	-0.304647	0.80964	0.292564	0.511359	1.27541	1.58006
ENSSSCG00000008641	ADAM17	2.00359	1.51424	2.1106	2.28659	2.69861	2.28634	0.255353	1.19363	0.0824213	0.275227	1.77335	1.518
ENSSSCG00000012727	FMR1	2.45178	3.39196	3.7203	3.88707	4.16288	2.49046	0.099826	1.07164	0.677802	0.813402	2.15352	2.0537
ENSSSCG00000015050	ZW10	2.8125	2.26054	1.65858	1.62443	2.18821	1.27483	-0.265332	0.832007	0.267932	0.486443	1.41684	1.68217
ENSSSCG00000003687	EPB41L3	0.641712	0.833354	0.809698	0.400233	0.770271	0.584531	-0.157247	0.896734	0.22565	0.446129	0.657898	0.815145
ENSSSCG00000005009	KLHDC2	10.6156	9.06973	7.88544	6.46655	7.70535	10.4999	-0.158498	0.895957	0.499723	0.682128	3.18196	3.34046
ENSSSCG00000014430	ABLIM3	2.3271	1.9283	2.01439	3.41723	3.13957	3.53709	0.499399	1.41362	0.0018506	0.106003	2.1248	1.6254
ENSSSCG00000018016	MAP2K4	5.72071	4.87754	5.10002	4.53471	7.67864	6.26314	0.177976	1.1313	0.418033	0.616463	2.81552	2.63755
ENSSSCG00000009246	ENOPH1	1.46093	1.54116	1.28547	1.46609	2.41933	1.60378	0.206457	1.15385	0.247849	0.468321	1.48552	1.27906
ENSSSCG00000009052	ZNF330	18.1647	18.1609	19.3692	11.3297	20.2662	14.3521	-0.297954	0.813405	0.265473	0.484264	3.99164	4.2896
ENSSSCG00000031857	SMIM19	22.5865	22.113	19.8267	20.4053	25.8968	20.3028	0.0371146	1.02606	0.779861	0.877975	4.52741	4.4903
ENSSSCG00000012325	SMC1A	4.9301	5.08511	5.29254	5.4729	7.63873	5.61859	0.234924	1.17684	0.15928	0.372768	2.84392	2.60899
ENSSSCG00000003691	MYL12A	42.9112	33.8423	23.8426	39.8867	20.5932	27.1017	-0.205127	0.867463	0.597587	0.756001	4.86622	5.07134
ENSSSCG00000024814	PFKFB1	4.49729	5.72593	4.7518	2.94749	5.01885	3.77968	-0.30171	0.81129	0.199995	0.419919	2.27578	2.57749
ENSSSCG00000006193	TRAM1	28.2548	9.37257	25.2428	19.3015	25.7241	23.4646	0.245687	1.18566	0.641667	0.786351	4.5654	4.31972
ENSSSCG00000016094	BZW1	16.8925	16.5556	17.2494	34.6924	17.2118	24.3806	0.508363	1.42244	0.144371	0.35319	4.67	4.16164
ENSSSCG00000040486	BIRC5	5.08638	2.55648	2.96213	1.12654	3.40261	1.2693	-0.671065	0.628043	0.177474	0.394231	1.46971	2.14077
ENSSSCG00000009349	RFC3	2.04503	1.8964	2.0854	1.38047	1.27924	1.48843	-0.337047	0.79166	0.00183501	0.106003	1.25168	1.58873
ENSSSCG00000005191	MPDZ	6.53884	5.68559	5.20568	4.49486	6.18044	5.24419	-0.114773	0.923528	0.453104	0.64387	2.64822	2.763
ENSSSCG00000046003	TSC1	4.00306	2.16649	2.44055	6.02752	4.16999	4.36638	0.61293	1.52936	0.0675948	0.253341	2.53571	1.92278
ENSSSCG00000036237	ITGA7	21.6931	25.3701	24.4278	12.3986	49.3338	18.4537	-0.0713013	0.951779	0.906841	0.950755	4.55981	4.63112
ENSSSCG00000006135	CPNE3	5.18706	4.24228	3.78054	4.76491	5.58026	4.66695	0.15713	1.11507	0.288222	0.507156	2.58267	2.42554
ENSSSCG00000011229	STT3B	27.2385	24.1579	21.7394	22.8948	39.3278	24.0199	0.192557	1.14279	0.496492	0.679967	4.85244	4.65988
ENSSSCG00000005089	SIX4	11.293	6.81757	5.97219	3.73089	13.209	10.2244	0.0571004	1.04037	0.921332	0.959819	3.18647	3.12937
ENSSSCG00000034758	PDXK	1.95067	1.50865	1.38549	6.79403	1.56835	2.06742	0.599332	1.51502	0.301168	0.519738	1.98008	1.38075
ENSSSCG00000008681	NELFA	6.49322	5.86674	3.83574	6.54801	8.18741	7.34421	0.405861	1.32488	0.125052	0.331587	3.05884	2.65298
ENSSSCG00000002457	ITPK1	0.674203	0.616766	0.642535	0.805923	1.2533	0.854805	0.254511	1.19293	0.0665424	0.251819	0.972014	0.717503
ENSSSCG00000000728	PARP11	0.669957	0.578381	0.171018	0.776514	1.09602	1.67954	0.564223	1.47859	0.0737262	0.262677	1.10623	0.542006
ENSSSCG00000002314	SMOC1	0.308286	0	0.318695	0.379652	0.937039	0.485905	0.400904	1.32033	0.113154	0.316809	0.663166	0.262263
ENSSSCG00000000555	ITPR2	1.25083	1.84776	1.81445	1.54365	2.40325	1.97188	0.170684	1.12559	0.356895	0.568757	1.56173	1.39105
ENSSSCG00000016125	INO80D	0.793445	0.976395	0.807521	1.41223	1.42352	1.06917	0.305636	1.23596	0.0249366	0.18205	1.19884	0.893206
ENSSSCG00000014074	GFM2	1.84355	2.87635	2.38168	0.542859	3.13971	1.41755	-0.423816	0.74545	0.381563	0.586687	1.31623	1.74004
ENSSSCG00000012424	ABCB7	4.55554	4.68373	3.93198	4.57094	6.03385	5.28194	0.220171	1.16487	0.130571	0.337154	2.64782	2.42764
ENSSSCG00000011977	DCBLD2	1.90604	2.2631	1.84753	1.84523	2.35223	2.08666	0.0415672	1.02923	0.673868	0.810691	1.62657	1.585
ENSSSCG00000037398	NTAN1	5.62962	5.26894	4.72938	8.81824	6.8925	6.06459	0.400342	1.31982	0.0583562	0.240182	3.03218	2.63184
ENSSSCG00000039983	GJA4	2.15394	2.35069	1.1424	1.4291	0.973461	2.13144	-0.197621	0.871987	0.5181	0.696437	1.30266	1.50028
ENSSSCG00000016217	DNAJB2	1.34434	1.22626	1.10554	2.05372	4.28929	1.95931	0.706967	1.63237	0.0623507	0.245847	1.85963	1.15267
ENSSSCG00000013022	PYGM	747.295	898.852	953.248	606.881	545.975	902.225	-0.36577	0.776055	0.208669	0.429063	9.38731	9.75308
ENSSSCG00000016061	MYO1B	6.41863	6.58226	6.81673	4.48397	6.55236	5.44499	-0.240006	0.846742	0.150219	0.360195	2.68678	2.92678
ENSSSCG00000026268	DLG5	1.14919	0.674248	0.767346	1.0758	1.24745	1.50443	0.292516	1.22477	0.0955742	0.293145	1.18215	0.88963
ENSSSCG00000024152	ETV6	0.586605	0.686788	0.578188	1.54882	0.945952	1.38549	0.495368	1.40968	0.0149829	0.155943	1.1882	0.69283
ENSSSCG00000005097	SNAPC1	0.839269	1.07453	1.01654	1.96303	1.43104	1.47531	0.404151	1.32331	0.0183944	0.166552	1.38542	0.981266
ENSSSCG00000001546	FANCE	72.5131	65.7805	52.3891	64.1694	74.3171	73.0932	0.157513	1.11536	0.35807	0.569788	6.15743	5.99992
ENSSSCG00000031083	SZRD1	3.33391	2.95521	2.28559	2.14957	5.23317	3.11977	0.174036	1.12821	0.604044	0.761156	2.11256	1.93853
ENSSSCG00000003768	NEXN	169.889	221.656	287.553	154.705	214.513	302.674	-0.0358638	0.975448	0.924088	0.961674	7.76023	7.79609
ENSSSCG00000015577	ODR4	1.78395	1.16124	1.02377	1.26807	1.91881	0.976722	0.034639	1.0243	0.880521	0.934969	1.23665	1.20201
ENSSSCG00000013072	FADS2	1.84934	1.69202	1.70406	0.963105	3.31957	1.55031	0.020085	1.01402	0.955149	0.977111	1.47823	1.45815
ENSSSCG00000015582	PTPN14	1.73119	2.45951	2.35226	4.9787	1.74212	3.35992	0.391398	1.31166	0.318277	0.533516	2.05314	1.66174
ENSSSCG00000047420	CPNE1	3.2987	2.84092	4.27536	2.67591	3.65957	3.67578	-0.0403723	0.972404	0.830294	0.907723	2.10783	2.14821
ENSSSCG00000000870	ARL1	7.17773	6.76726	7.63353	9.91993	11.8119	9.34076	0.466508	1.38176	0.0104737	0.14395	3.49953	3.03302
ENSSSCG00000013410	SWAP70	2.73029	2.9345	2.05133	5.18791	2.72237	3.92029	0.446504	1.36273	0.135857	0.343758	2.27481	1.8283
ENSSSCG00000011961	TFG	9.30378	7.81591	7.90567	20.3814	8.21444	9.20655	0.437889	1.35462	0.323738	0.539381	3.65787	3.21998
ENSSSCG00000023050	SEPTIN10	5.89492	3.53672	5.06159	6.62403	6.04677	5.5661	0.298557	1.22991	0.189534	0.407359	2.82085	2.52229
ENSSSCG00000004405	FIG4	2.26244	1.95014	2.15805	1.68745	3.29079	1.74915	0.0202312	1.01412	0.932338	0.966599	1.66216	1.64192
ENSSSCG00000003663	HPCAL1	1.28023	0.972724	1.86987	1.97119	2.47915	2.17966	0.449432	1.3655	0.0580139	0.239825	1.67955	1.23012
ENSSSCG00000026177	SLC25A40	2.05871	1.58453	2.3682	1.47122	1.27784	1.04902	-0.402329	0.756636	0.0419286	0.214562	1.17594	1.57827
ENSSSCG00000025598	COBLL1	2.39674	1.49207	2.44648	1.12172	2.08805	1.4715	-0.2831	0.821823	0.265845	0.484418	1.33911	1.62221
ENSSSCG00000027709	PARP9	1.48367	1.1751	0.863089	0.948419	1.5533	1.11789	0.0220161	1.01538	0.901084	0.94682	1.13243	1.11042
ENSSSCG00000029708	SLC25A38	2.84191	2.59286	2.47838	5.83108	4.63703	3.13673	0.576724	1.49146	0.0550725	0.23613	2.43851	1.86179
ENSSSCG00000002525	TRAF3	0.577977	0.382086	0.327503	0.722045	1.11425	0.532776	0.315593	1.24452	0.111684	0.315365	0.826806	0.511213
ENSSSCG00000004370	ATG5	1.85002	1.22307	1.96597	4.1392	2.5457	2.13197	0.534219	1.44816	0.100394	0.299385	1.94489	1.41068
ENSSSCG00000000927	TMTC3	0.800336	1.24725	1.08156	0.636928	1.02304	1.0013	-0.115214	0.923245	0.446581	0.640116	0.909484	1.0247
ENSSSCG00000010603	NEURL1	21.3822	21.342	20.0807	11.3313	23.0304	19.024	-0.276372	0.825665	0.392504	0.595792	4.17823	4.45461
ENSSSCG00000002357	ALDH6A1	11.425	10.2322	10.0283	5.12921	11.4282	6.73983	-0.461442	0.72626	0.204548	0.42541	3.06785	3.52929
ENSSSCG00000030616	RESF1	3.02414	2.27672	2.05037	2.67378	4.12677	6.2553	0.588145	1.50331	0.128541	0.334203	2.36478	1.77664
ENSSSCG00000032835	ATP6V1G1	13.0598	11.1397	12.1501	12.3224	16.1754	10.4325	0.0736511	1.05238	0.706216	0.832487	3.78437	3.71072
ENSSSCG00000032557	LDHB	26.2958	2.79744	12.4623	1.06985	18.6431	16.9978	-0.31042	0.806407	0.829308	0.907133	3.17174	3.48216
ENSSSCG00000012437	ATP7A	1.23524	1.02293	1.18835	0.860559	1.06642	1.05395	-0.108482	0.927563	0.17444	0.390185	0.993758	1.10224
ENSSSCG00000007085	DSTN	30.8683	40.5041	40.7837	19.1591	28.3012	28.3582	-0.557388	0.679531	0.0656264	0.250773	4.69398	5.25137
ENSSSCG00000006108	TMEM67	0.691344	0.216977	0.369932	0.527619	0.73451	0.554559	0.182248	1.13465	0.291858	0.510574	0.680773	0.498525
ENSSSCG00000031712	MFAP5	34.5365	27.5268	25.3592	3.31175	25.6754	16.6045	-1.24071	0.423164	0.198511	0.418138	3.66119	4.9019
ENSSSCG00000010274	SGPL1	2.04693	1.09788	1.79746	2.3005	1.79739	2.07856	0.222871	1.16705	0.276317	0.495351	1.60967	1.3868
ENSSSCG00000000866	MYBPC1	565.477	397.049	393.717	264.673	179.238	335.734	-0.82154	0.565838	0.0590028	0.240931	7.98091	8.80245
ENSSSCG00000011628	DNAJC13	2.39777	2.18574	2.29417	2.6669	3.19437	2.76675	0.233401	1.1756	0.0229861	0.177362	1.95211	1.71871
ENSSSCG00000017308	CDC27	6.59762	5.23773	6.2077	5.54914	8.46288	5.73526	0.096404	1.06911	0.639728	0.784767	2.90177	2.80537
ENSSSCG00000016123	PARD3B	2.1152	1.39335	2.11453	2.27638	1.76435	1.24836	-0.0631525	0.95717	0.769965	0.872568	1.4493	1.51246
ENSSSCG00000038628	SKP1	35.2694	39.6519	32.2403	44.2688	47.9722	32.0345	0.193147	1.14326	0.373205	0.581334	5.38675	5.1936
ENSSSCG00000005955	EFR3A	7.0151	7.3075	7.14839	8.3663	12.8937	7.57055	0.346525	1.27149	0.181845	0.399478	3.37441	3.02788
ENSSSCG00000013344	ANO5	19.5189	21.1492	15.0289	5.061	53.264	13.2028	-0.213694	0.862326	0.82974	0.907425	4.06319	4.27689
ENSSSCG00000040349	HOXD8	22.5656	21.4371	16.3935	7.69601	24.1292	7.87326	-0.748596	0.595183	0.225911	0.446174	3.64037	4.38897
ENSSSCG00000014136	VCAN	1.74566	1.70478	1.60004	0.556213	2.05551	0.546269	-0.464317	0.724814	0.228477	0.448728	0.959416	1.42373
ENSSSCG00000017623	VEZF1	16.832	11.0639	10.7798	31.5623	14.1491	31.8892	0.89285	1.85684	0.099591	0.298268	4.66194	3.76909
ENSSSCG00000038558	GOLPH3L	14.3018	12.7821	13.2732	6.08169	15.8612	8.17905	-0.485842	0.71408	0.263242	0.482666	3.36602	3.85187
ENSSSCG00000005786	SNRPA1	3.68554	3.98806	2.80543	6.64094	4.82533	4.27662	0.466984	1.38222	0.0783392	0.268653	2.62523	2.15825
ENSSSCG00000030423	MIER1	6.27415	5.30761	5.63227	5.82248	6.17485	5.9283	0.0521235	1.03679	0.460826	0.651606	2.80192	2.74979
ENSSSCG00000000488	MDM2	4.41607	3.91646	4.29043	4.68685	5.10783	6.78731	0.31372	1.24291	0.0941726	0.290982	2.69314	2.37942
ENSSSCG00000014960	AMOTL1	8.72552	8.49438	6.71516	2.58177	14.6281	4.41276	-0.411146	0.752026	0.556639	0.727396	2.7477	3.15885
ENSSSCG00000016117	CARF	0.474233	0.806044	0.498561	0.197445	0.496986	0.303163	-0.257446	0.836567	0.124598	0.330887	0.408012	0.665459
ENSSSCG00000034351	B3GALT1	1.14607	1.35492	0.386421	0.0968671	0.662363	0.268573	-0.53297	0.69113	0.14403	0.352867	0.403277	0.936247
ENSSSCG00000005040	GNPNAT1	2.25002	2.89481	3.20199	2.57605	3.4846	2.55052	0.0327672	1.02297	0.843861	0.915332	1.94379	1.91102
ENSSSCG00000025179	NECAP1	1.09794	0.915563	0.601476	0.572827	1.30077	0.912547	0.0349441	1.02452	0.866789	0.927811	0.930325	0.895381
ENSSSCG00000006062	YWHAZ	25.6453	28.7305	32.1654	22.1722	27.1409	31.3976	-0.10485	0.929902	0.564615	0.732476	4.78891	4.89376
ENSSSCG00000007681	CUX1	6.68875	4.53572	4.39405	4.10139	6.5595	4.44983	-0.0424978	0.970972	0.868346	0.92843	2.5718	2.6143
ENSSSCG00000024149	ELOVL5	3.49651	4.22978	5.24169	1.81233	8.41942	3.22179	-0.130744	0.913361	0.817388	0.898656	2.26842	2.39916
ENSSSCG00000012621	UBE2A	12.8613	12.6532	13.3893	16.5662	17.4432	18.7859	0.41169	1.33024	0.00166602	0.106003	4.21538	3.80369
ENSSSCG00000017895	RABEP1	8.29141	5.8545	6.8668	15.8621	9.88761	8.75569	0.612614	1.52903	0.0878063	0.282016	3.60219	2.98957
ENSSSCG00000004216	ECHDC1	11.2099	9.16677	10.745	4.20736	9.93843	7.7291	-0.517345	0.698656	0.188747	0.406873	2.98591	3.50325
ENSSSCG00000020783	SLC41A1	7.69535	5.40411	7.88993	10.2887	9.02472	4.12409	0.0760587	1.05413	0.853479	0.920947	3.05986	2.9838
ENSSSCG00000010672	RAB11FIP2	6.60425	4.78592	4.18512	7.37461	6.92995	6.55824	0.379219	1.30064	0.0891838	0.283856	2.99046	2.61124
ENSSSCG00000015410	PHTF2	4.84852	4.48559	3.29251	3.76528	10.8227	4.84188	0.418979	1.33698	0.374739	0.582102	2.78749	2.36851
ENSSSCG00000014970	MTMR2	7.80001	7.57853	7.9487	1.94159	10.3288	6.69545	-0.465797	0.724071	0.465929	0.656231	2.66751	3.1333
ENSSSCG00000036033	THRB	2.49681	2.03403	1.50985	1.53849	2.33974	3.69488	0.193306	1.14338	0.543663	0.71798	1.7716	1.57829
ENSSSCG00000006970	DLC1	4.28118	2.75614	3.32674	1.21501	4.60632	1.79321	-0.4357	0.739335	0.365324	0.576213	1.70543	2.14113
ENSSSCG00000006968	LONRF1	1.27408	1.75544	1.79786	7.27145	1.03906	3.29388	0.682147	1.60453	0.313005	0.528652	2.05944	1.3773
ENSSSCG00000026044	FDFT1	7.99409	6.12544	5.65248	5.58411	5.31564	6.62538	-0.142374	0.906027	0.411275	0.610918	2.76958	2.91195
ENSSSCG00000034427	MEX3C	4.89195	3.80871	4.76531	6.81584	4.35234	7.81203	0.391417	1.31168	0.17231	0.38823	2.84202	2.4506
ENSSSCG00000027467	DZIP1L	0.979913	0.89184	0.891248	0.605801	0.781143	0.233499	-0.335238	0.792654	0.103138	0.302907	0.606284	0.941522
ENSSSCG00000022358	RAB28	4.00856	4.35781	3.96786	0.741178	4.46477	2.74645	-0.634306	0.644251	0.262396	0.481819	1.71858	2.35289
ENSSSCG00000025966	EIF4H	27.5449	19.6939	10.2115	32.0957	25.3959	33.1344	0.723587	1.65128	0.154174	0.365155	4.95466	4.23107
ENSSSCG00000015310	AKAP9	16.6527	20.5582	24.7942	28.3832	30.3867	30.8117	0.526508	1.44044	0.031341	0.195712	4.94683	4.42032
ENSSSCG00000010513	LCOR	1.03322	0.430647	0.279119	0.410162	0.482984	0.40524	-0.113468	0.924363	0.605971	0.762469	0.518393	0.631862
ENSSSCG00000030174	AP3S2	2.75235	2.50549	1.89882	3.21799	3.06203	2.29279	0.188397	1.1395	0.297327	0.516186	1.93936	1.75096
ENSSSCG00000011629	ACAD11	1.93065	1.68838	1.51188	0.838843	1.99259	0.818531	-0.327919	0.796685	0.252582	0.472956	1.10766	1.43557
ENSSSCG00000032595	RAP1B	9.28777	8.56927	8.38846	17.0457	9.62442	15.1993	0.582865	1.49782	0.069442	0.256523	3.86692	3.28405
ENSSSCG00000011643	AMOTL2	3.59764	5.13583	4.23046	2.29013	9.35516	4.16107	0.084335	1.0602	0.87324	0.931051	2.48603	2.4017
ENSSSCG00000025238	SHOX2	1.4151	1.61741	2.70544	0.577078	1.19606	1.06283	-0.571024	0.673139	0.0756636	0.26582	0.945599	1.51662
ENSSSCG00000003931	KIF2C	1.79024	0.909819	1.59129	0.358293	1.86626	0.222254	-0.512329	0.70109	0.291162	0.5099	0.750169	1.2625
ENSSSCG00000006136	RMDN1	7.92235	6.24645	6.11874	4.67236	5.76845	8.21356	-0.126595	0.915991	0.61085	0.765284	2.82218	2.94877
ENSSSCG00000035842	SUMO1	7.40903	6.19425	6.39783	4.2009	6.50643	3.20471	-0.482331	0.71582	0.130224	0.336624	2.45296	2.9353
ENSSSCG00000003401	KIF1B	21.681	18.8068	18.3038	29.0925	27.9322	23.6773	0.436301	1.35313	0.0183465	0.166552	4.79702	4.36072
ENSSSCG00000017741	TEFM	5.05863	5.29188	4.27576	0.629832	5.76594	1.87667	-0.88815	0.540307	0.214027	0.433917	1.66247	2.55062
ENSSSCG00000017690	DHRS11	0.77726	0.53004	0.44478	0.750217	0.94174	0.600869	0.156555	1.11462	0.26216	0.481819	0.81458	0.658025
ENSSSCG00000029304	STEAP3	0.74756	0.414872	0.603841	0.499426	0.349393	0.633965	-0.0874825	0.941164	0.503561	0.685388	0.575033	0.662515
ENSSSCG00000017251	SOX9	0.219541	0.193246	0.50954	0.231315	1.45739	0.810825	0.439545	1.35618	0.226804	0.446842	0.817991	0.378446
ENSSSCG00000038767	MBP	3.21432	2.53392	2.38532	3.65967	2.00922	2.39428	-0.0277136	0.980974	0.902084	0.947336	1.85757	1.88529
ENSSSCG00000030820	STK4	0.676889	0.943263	0.787167	0.747786	1.16382	0.556925	0.00528913	1.00367	0.973929	0.987123	0.852603	0.847314
ENSSSCG00000013984	SNAP47	1.42015	0.849237	0.897372	0.788236	1.84306	1.27358	0.148306	1.10827	0.553087	0.724764	1.17698	1.02868
ENSSSCG00000016772	VPS41	4.37259	3.59021	3.74728	3.56425	4.71028	2.56734	-0.110829	0.926056	0.622058	0.77333	2.1796	2.29043
ENSSSCG00000036385	BET1	1.58323	1.12438	1.15613	3.03564	1.45886	3.00495	0.582639	1.49759	0.0828797	0.275535	1.77086	1.18822
ENSSSCG00000007460	ARFGEF2	2.20487	0.807758	1.57006	3.47475	2.55704	2.36483	0.615583	1.53218	0.0859683	0.279818	1.91434	1.29876
ENSSSCG00000026569	CLEC16A	1.08975	0.753191	0.533391	0.475798	1.44609	0.491641	-0.0203894	0.985967	0.944057	0.972014	0.809624	0.830013
ENSSSCG00000006887	CNN3	22.7033	23.3965	26.0666	28.4982	32.3192	30.0463	0.321041	1.24923	0.01422	0.15492	4.96573	4.64469
ENSSSCG00000036967	ARL8A	6.59022	6.50259	6.80799	28.3093	7.10556	10.3555	0.867013	1.82388	0.193514	0.412317	3.79917	2.93216
ENSSSCG00000038631	TCFL5	0.643234	1.04873	0.843878	0.725421	1.09397	0.215462	-0.16644	0.891039	0.537888	0.713062	0.711565	0.878005
ENSSSCG00000009511	STK24	2.78075	4.66426	1.97094	4.79612	4.64212	2.73813	0.314053	1.2432	0.408094	0.608224	2.31121	1.99716
ENSSSCG00000027293	TNPO1	8.8398	9.82072	8.97739	6.268	17.6949	7.15461	0.0202432	1.01413	0.964828	0.982871	3.37125	3.35101
ENSSSCG00000006236	NSMAF	1.19323	0.751787	0.742476	1.43519	1.18061	1.01387	0.225239	1.16897	0.171044	0.386746	1.13958	0.914341
ENSSSCG00000003859	TUT4	6.82269	5.01015	4.80252	9.22324	10.4745	6.29992	0.550091	1.46418	0.0822106	0.274989	3.24734	2.69725
ENSSSCG00000014019	MAML1	4.07258	2.82805	2.02836	3.84524	4.37632	4.13672	0.395388	1.3153	0.145967	0.355556	2.35468	1.95929
ENSSSCG00000024776	SNRPG	16.8313	19.4494	13.3691	16.0084	16.8023	10.6921	-0.188531	0.877499	0.480565	0.667696	3.92988	4.11841
ENSSSCG00000007469	PTPN1	3.49108	2.6974	2.83347	9.40929	4.27896	4.57959	0.755995	1.6888	0.0810032	0.272973	2.7534	1.99741
ENSSSCG00000013389	CYP2R1	0.844556	1.50609	0.682382	0.678987	1.30655	0.716122	-0.0755796	0.948961	0.757019	0.864918	0.910826	0.986406
ENSSSCG00000010836	BROX	6.3165	5.55466	3.89611	11.7088	6.11632	8.58862	0.628299	1.54574	0.101903	0.300922	3.2534	2.6251
ENSSSCG00000037697	MGP	330.272	299.583	295.857	176.24	443.184	618.716	0.240974	1.18179	0.679778	0.81448	8.51335	8.27237
ENSSSCG00000000158	RTCB	18.1019	11.512	11.447	32.8821	26.071	18.1531	0.854009	1.80752	0.0534605	0.233242	4.70021	3.8462
ENSSSCG00000007307	NFS1	4.58145	3.97373	3.68528	1.14789	4.61615	2.98679	-0.47846	0.717743	0.310568	0.526945	1.86258	2.34104
ENSSSCG00000028553	ILF2	39.9831	36.7549	36.0976	28.6884	36.4475	28.5383	-0.268554	0.830151	0.0911702	0.286259	5.00105	5.2696
ENSSSCG00000009389	TRIM13	1.88331	1.70107	1.28682	0.961667	1.24979	0.888935	-0.365052	0.776441	0.0438538	0.218825	1.01982	1.38487
ENSSSCG00000012459	APOOL	4.74312	4.63196	4.1936	3.14049	5.64534	6.0366	0.0682722	1.04846	0.795512	0.887733	2.53234	2.46407
ENSSSCG00000003679	PPP4R1	1.01458	1.12722	0.998125	0.61896	1.02905	1.1369	-0.0955665	0.935905	0.490933	0.675748	0.937131	1.0327
ENSSSCG00000014098	WDR41	2.95277	2.98905	3.39308	1.94461	3.47272	1.90034	-0.28623	0.820042	0.245478	0.466526	1.75182	2.03805
ENSSSCG00000009747	STX2	2.72419	2.79249	3.59448	3.05987	2.14903	2.74269	-0.14652	0.903427	0.369891	0.578555	1.86014	2.00666
ENSSSCG00000009440	ELF1	3.59952	2.99297	2.0279	3.97168	3.85335	4.89817	0.451906	1.36785	0.0845943	0.278618	2.38433	1.93242
ENSSSCG00000039137	SMARCE1	17.9692	15.9848	15.4849	34.4517	20.0796	21.842	0.561448	1.47575	0.0803724	0.271763	4.68639	4.12494
ENSSSCG00000030567	SSR3	24.9275	20.6264	19.9706	27.6441	16.0991	18.7314	-0.0943305	0.936707	0.716027	0.838699	4.41281	4.50714
ENSSSCG00000027973	COG4	3.95251	3.88311	3.27557	1.61039	4.34352	2.47128	-0.364852	0.776549	0.301649	0.519871	1.86584	2.23069
ENSSSCG00000004201	TMEM200A	0.330291	0	0.165476	0.367673	0.92713	0.483415	0.444813	1.36114	0.0802141	0.271652	0.6557	0.210887
ENSSSCG00000016827	BRIX1	4.85148	5.86434	4.83657	7.06253	5.99913	6.14854	0.261005	1.19831	0.0596512	0.241588	2.88535	2.62435
ENSSSCG00000004178	SLC18B1	0.696605	0.806282	0.824816	0.136266	1.67191	0.558588	-0.0803378	0.945836	0.835067	0.910135	0.747471	0.827808
ENSSSCG00000006987	SLC7A2	3.91241	5.06987	4.39651	0.465348	8.5138	0.861429	-0.877482	0.544317	0.361516	0.573103	1.56589	2.44337
ENSSSCG00000032372	ZFP90	2.31339	0.995916	1.18424	1.70128	2.69903	1.75229	0.309644	1.2394	0.313638	0.529041	1.59381	1.28416
ENSSSCG00000031652	RPGRIP1L	0.840741	0.61575	0.758961	0.599641	1.29448	0.228119	-0.071615	0.951572	0.801854	0.891779	0.724123	0.795738
ENSSSCG00000014148	TMEM161B	0.641609	0.738393	0.51049	0.338939	0.839854	0.745579	-0.00116483	0.999193	0.994313	0.998162	0.701462	0.702627
ENSSSCG00000009238	COQ2	4.08253	3.89958	3.61944	2.10558	5.84117	2.99499	-0.146208	0.903623	0.687985	0.820157	2.13577	2.28197
ENSSSCG00000017497	ERBB2	3.49338	3.3718	3.58833	2.25089	3.35418	1.96515	-0.367553	0.775096	0.0943474	0.291272	1.79711	2.16467
ENSSSCG00000004620	MYO5A	8.21799	6.51851	7.31336	10.7117	9.46931	11.0113	0.451322	1.36729	0.0124478	0.152167	3.5081	3.05678
ENSSSCG00000004254	DCBLD1	2.44335	1.69255	1.45419	2.12457	2.78935	2.50688	0.289253	1.22201	0.157714	0.370569	1.79193	1.50268
ENSSSCG00000029803	KDM2B	0.672157	0.790593	1.1735	0.547682	1.50882	0.328499	-0.111749	0.925466	0.727347	0.846673	0.788973	0.900721
ENSSSCG00000008787	KLHL5	0.784761	0.550415	0.696667	1.27461	0.895729	1.1537	0.328035	1.2553	0.0285903	0.190201	1.07173	0.743696
ENSSSCG00000017759	ALDOC	0.921168	1.18543	1.55055	0.510337	1.84244	0.857309	-0.141831	0.906368	0.654078	0.795295	0.998405	1.14024
ENSSSCG00000012021	MRPL39	4.62548	4.55582	5.14709	1.8171	5.21365	4.03839	-0.374421	0.771415	0.338126	0.552105	2.15421	2.52863
ENSSSCG00000010685	TIAL1	9.94541	7.54115	9.3191	14.4087	11.8588	8.51978	0.322449	1.25045	0.232831	0.451917	3.62709	3.30464
ENSSSCG00000008445	SRBD1	2.06755	0.764489	0.748386	0.38689	1.4967	0.662807	-0.238955	0.847359	0.550641	0.723317	0.841831	1.08079
ENSSSCG00000022479	UBR5	3.27826	3.36675	3.03554	4.82417	4.27645	4.16876	0.358364	1.28197	0.00475669	0.122232	2.43715	2.07878
ENSSSCG00000034562	TMEM203	13.339	12.4487	13.1306	7.34	16.6611	7.50083	-0.373957	0.771663	0.354482	0.566545	3.43005	3.80401
ENSSSCG00000006306	MPZL1	9.88667	6.56045	8.15811	2.40774	11.7105	4.2782	-0.573734	0.671876	0.377603	0.583579	2.61227	3.186
ENSSSCG00000015944	TLK1	1.82437	1.74096	1.06029	2.61772	2.12299	2.11463	0.380535	1.30182	0.0781485	0.268653	1.71236	1.33182
ENSSSCG00000008414	ERLEC1	5.90341	4.07693	4.28757	4.10139	5.75601	5.91308	0.120842	1.08737	0.574605	0.739023	2.63213	2.51129
ENSSSCG00000006508	ASH1L	5.37606	5.59081	5.12171	6.76874	9.2064	6.68394	0.414625	1.33295	0.0392997	0.210114	3.08364	2.66902
ENSSSCG00000033257	LZIC	5.70748	7.15181	5.97459	5.72361	8.26695	5.77316	0.0487194	1.03435	0.794616	0.887266	2.90705	2.85833
ENSSSCG00000011822	OPA1	4.19433	3.98028	3.14377	4.83838	4.47741	3.71673	0.164246	1.12058	0.291892	0.510574	2.41228	2.24804
ENSSSCG00000030291	RPRD2	4.10359	3.36908	3.58915	2.59916	6.33527	4.61862	0.178553	1.13175	0.591848	0.752284	2.40424	2.22569
ENSSSCG00000028047	DTNA	10.6332	10.4272	9.40048	1.5635	10.0051	6.68053	-0.89125	0.539147	0.232613	0.451737	2.58647	3.47772
ENSSSCG00000009692	PINX1	5.91168	5.78528	5.76307	5.23291	4.34573	5.32705	-0.196431	0.872707	0.0661625	0.251442	2.57328	2.76971
ENSSSCG00000028433	DUS4L	0.835051	0.698169	0.782898	0.977622	1.04337	1.23062	0.232712	1.17504	0.0191304	0.168367	1.05739	0.824675
ENSSSCG00000004070	SCAF8	3.52701	2.88101	3.13881	3.61561	5.41503	3.60619	0.302449	1.23324	0.152346	0.363232	2.36385	2.0614
ENSSSCG00000036885	ZNF654	2.00862	2.45037	1.86611	2.75743	3.48047	3.94764	0.495063	1.40938	0.0246797	0.181637	2.12671	1.63165
ENSSSCG00000012164	CNKSR2	1.74656	1.04287	0.781166	0.251085	1.29465	0.207273	-0.509282	0.702572	0.22221	0.442562	0.597735	1.10702
ENSSSCG00000009244	SEC31A	9.53588	10.2687	8.22452	10.7894	15.3009	12.1485	0.402054	1.32139	0.0674294	0.253122	3.76771	3.36565
ENSSSCG00000028581	ZCCHC4	3.14176	3.01933	2.11945	1.18339	3.11859	1.86926	-0.336365	0.792035	0.318091	0.533279	1.56313	1.8995
ENSSSCG00000039591	SERINC3	9.68259	6.46441	8.024	19.1973	10.0211	12.7881	0.697554	1.62175	0.0776962	0.268395	3.86122	3.16366
ENSSSCG00000004193	ENPP1	4.81179	3.89883	3.89185	2.59223	3.31361	1.92911	-0.539187	0.688159	0.0408971	0.213159	1.83475	2.37393
ENSSSCG00000006767	MAGI3	0.692655	1.19828	1.6154	0.992245	1.16312	1.36235	0.0216773	1.01514	0.917159	0.957412	1.11591	1.09423
ENSSSCG00000004653	SECISBP2L	4.38207	3.18763	5.03997	5.02367	5.06059	5.57468	0.272728	1.20809	0.165946	0.380575	2.63567	2.36295
ENSSSCG00000012160	SH3KBP1	2.76186	3.10299	2.10157	1.84481	2.32199	1.54208	-0.331577	0.794667	0.112581	0.316409	1.5288	1.86037
ENSSSCG00000038826	NDUFV2	83.1247	86.1005	82.1646	63.9774	81.7877	71.9029	-0.21195	0.86337	0.108483	0.309828	6.1937	6.40565
ENSSSCG00000010972	DCTN3	13.8613	11.4097	10.0322	8.61717	12.2571	7.75423	-0.288753	0.818609	0.259894	0.480183	3.37476	3.66351
ENSSSCG00000015790	SLC25A4	199.821	228.96	453.84	152.269	114.701	185.564	-0.888837	0.540049	0.0995635	0.298262	7.21924	8.10807
ENSSSCG00000015947	DCAF17	0.513668	0.41757	0.746029	0.415338	0.936138	0.595108	0.0741454	1.05274	0.6649	0.803495	0.709327	0.635182
ENSSSCG00000006642	MINDY1	4.66498	3.94463	3.27477	3.09294	4.01057	3.89051	-0.0852288	0.942635	0.598092	0.756407	2.21603	2.30126
ENSSSCG00000010267	LRRC20	6.6091	4.58894	4.17146	0.518101	4.56645	1.46779	-1.13288	0.456006	0.119048	0.323579	1.46075	2.59362
ENSSSCG00000006385	NCSTN	7.21278	5.71379	5.00014	2.47082	6.88428	3.01631	-0.529956	0.692576	0.243634	0.464141	2.26004	2.79
ENSSSCG00000003465	FBLIM1	3.89869	4.14416	2.0636	1.98815	3.01151	2.45062	-0.3001	0.812196	0.325604	0.541574	1.79009	2.09019
ENSSSCG00000015568	RNF2	2.9791	2.3915	2.76412	4.48925	4.12388	3.85637	0.475685	1.39058	0.00494985	0.122232	2.36458	1.88889
ENSSSCG00000037121	KIAA0319L	1.82557	1.5187	0.864925	1.48772	1.89961	1.20803	0.0877002	1.06267	0.700118	0.828024	1.33115	1.24345
ENSSSCG00000015343	MIOS	4.26437	4.27724	3.71848	4.97945	4.78841	5.63908	0.269932	1.20575	0.0279148	0.188777	2.61472	2.34479
ENSSSCG00000010243	CCAR1	12.2332	13.4309	15.535	18.6702	16.8009	17.0732	0.334321	1.26078	0.0321722	0.197768	4.2092	3.87488
ENSSSCG00000001499	DST	6.32218	7.69081	7.209	8.25956	6.43851	5.28521	-0.0903506	0.939294	0.637339	0.782996	2.91931	3.00966
ENSSSCG00000011972	FILIP1L	10.2306	18.3821	17.8848	1.93884	14.5534	4.57902	-1.33692	0.395866	0.147402	0.356976	2.6648	4.00172
ENSSSCG00000012828	STARD8	1.11076	1.01818	0.972581	0.71849	1.14111	0.643633	-0.158171	0.89616	0.26241	0.481819	0.865464	1.02363
ENSSSCG00000005576	ZBTB6	1.92788	1.13739	0.846509	0.89523	1.53832	1.22576	-0.0366532	0.974914	0.881608	0.935501	1.14018	1.17684
ENSSSCG00000010250	VPS26A	16.1607	15.652	15.1066	23.2987	23.6159	24.3663	0.573639	1.48827	5.81448e-05	0.0656662	4.62972	4.05608
ENSSSCG00000021427	DCTN4	7.07138	4.19646	3.47562	13.6002	11.6	5.58895	0.896962	1.86214	0.108405	0.309785	3.41444	2.51748
ENSSSCG00000037381	GET1	3.76912	4.40834	3.43883	1.72603	4.07046	1.96473	-0.494091	0.710009	0.166506	0.381313	1.78561	2.2797
ENSSSCG00000015298	SRI	9.29813	9.74043	7.1803	4.79157	11.072	8.72258	-0.137519	0.909081	0.704325	0.831087	3.1363	3.27381
ENSSSCG00000008482	GEMIN6	3.24257	2.6619	2.01623	2.9501	2.37971	2.13472	-0.0543843	0.963005	0.769085	0.872156	1.79571	1.85009
ENSSSCG00000008890	TMA16	5.19006	4.37817	4.36597	5.1808	5.73886	5.97075	0.233567	1.17574	0.0524009	0.231448	2.7272	2.49364
ENSSSCG00000022708	ZNF638	5.09164	4.2698	4.6101	5.35455	6.46497	5.23483	0.238557	1.17981	0.0799908	0.271188	2.73609	2.49753
ENSSSCG00000024486	HOOK3	3.16485	4.35508	4.09974	11.7552	5.35587	6.72689	0.820467	1.76598	0.061956	0.245411	3.097	2.27653
ENSSSCG00000015200	ESAM	10.6131	5.68977	8.22035	7.94828	7.90798	9.25881	0.0636812	1.04513	0.804029	0.892496	3.22517	3.16149
ENSSSCG00000021628	TMEM70	18.7972	19.5468	15.05	22.7992	20.2685	16.0371	0.133843	1.09721	0.498289	0.681314	4.35803	4.22419
ENSSSCG00000017068	FAXDC2	0.982682	0.438099	1.25832	0.701912	1.19062	0.493346	-0.0699409	0.952677	0.795509	0.887733	0.825681	0.895622
ENSSSCG00000001882	NEIL1	0.555354	0.926542	1.09783	1.11192	1.73181	1.86472	0.464885	1.38021	0.0682518	0.254319	1.34894	0.884052
ENSSSCG00000012034	TIAM1	0.574926	0.664204	0.805987	0.112268	0.352713	0.278213	-0.433138	0.740649	0.013032	0.152577	0.314496	0.747634
ENSSSCG00000025214	TSHZ3	0.575939	0.685619	0.717171	0.523724	0.581059	0.273758	-0.190647	0.876213	0.138917	0.346736	0.539195	0.729841
ENSSSCG00000011239	TRANK1	0.725216	0.709914	0.360697	0.193728	1.01323	0.345749	-0.103883	0.930525	0.703608	0.830489	0.564466	0.668349
ENSSSCG00000003577	WASF2	3.22326	2.29223	2.96805	2.45043	4.53391	2.18565	0.0469361	1.03307	0.870922	0.929208	1.97555	1.92862
ENSSSCG00000030798	FUS	44.4793	24.6863	29.0162	18.2733	25.4656	21.5765	-0.535468	0.689935	0.127587	0.333548	4.49711	5.03258
ENSSSCG00000026389	SYNJ2BP	13.6888	14.7245	11.5282	7.46013	20.0886	9.74972	-0.197798	0.87188	0.651813	0.793727	3.6351	3.8329
ENSSSCG00000032312	RAB11A	14.1599	11.3782	6.43429	8.61615	9.82019	7.02098	-0.247076	0.842602	0.496383	0.679924	3.23496	3.48204
ENSSSCG00000013054	ATL3	3.13609	3.21726	4.34458	2.36797	3.86832	2.23647	-0.270975	0.828759	0.289267	0.507786	1.90991	2.18088
ENSSSCG00000007672	POP7	6.10408	6.21303	5.86557	4.98308	6.38447	3.98367	-0.225347	0.855389	0.244357	0.465069	2.5942	2.81954
ENSSSCG00000031538	RNASE4	17.037	15.715	14.0596	18.3917	19.1912	25.2621	0.39312	1.31323	0.0659725	0.25123	4.44264	4.04952
ENSSSCG00000017378	DHX8	3.20795	2.31169	1.77229	4.70581	3.72305	3.29492	0.527671	1.4416	0.0675281	0.253341	2.28493	1.75726
ENSSSCG00000005062	TMEM260	1.72898	1.47883	1.14968	1.58027	2.36241	1.86929	0.258523	1.19625	0.158579	0.371863	1.54591	1.28738
ENSSSCG00000017379	ETV4	2.65111	2.60432	1.24395	0.263182	3.53767	1.94602	-0.268775	0.830024	0.671858	0.809255	1.35926	1.62803
ENSSSCG00000015214	STT3A	4.7752	6.32699	4.3378	3.05765	8.28132	3.78692	-0.108421	0.927603	0.794644	0.887266	2.49802	2.60645
ENSSSCG00000003511	HP1BP3	11.1436	10.1989	10.1805	11.1915	10.459	14.4581	0.168729	1.12407	0.286681	0.505724	3.69217	3.52344
ENSSSCG00000017829	SGSM2	0.84967	0.90761	0.694224	0.649084	1.19512	0.535361	-0.0350379	0.976006	0.842864	0.914501	0.824848	0.859886
ENSSSCG00000027324	VPS35L	1.17033	1.26516	0.866499	0.626384	0.850422	0.753759	-0.265965	0.831642	0.0571227	0.238782	0.799991	1.06596
ENSSSCG00000015398	SEMA3A	0.655538	0.484183	0.599951	0.222787	0.622732	0.164357	-0.255622	0.837626	0.177401	0.394184	0.40271	0.658332
ENSSSCG00000011213	TOP2B	13.1403	13.0659	12.3799	13.8588	15.3304	17.5644	0.253108	1.19177	0.0586016	0.240448	4.04573	3.79262
ENSSSCG00000040373	BCL2L13	10.7958	10.3296	8.38097	12.6632	9.56858	12.8424	0.224329	1.16823	0.239818	0.460403	3.65498	3.43066
ENSSSCG00000004263	ZUP1	0.623469	0.762039	0.515586	0.305295	1.00215	0.393883	-0.0837218	0.94362	0.699684	0.827814	0.621679	0.705401
ENSSSCG00000022112	DOCK9	3.66069	3.65689	3.63509	5.2059	4.36556	3.90541	0.233077	1.17534	0.077913	0.268594	2.45058	2.2175
ENSSSCG00000014283	KIF3A	1.47526	2.59452	1.97868	2.88613	1.95795	2.20983	0.159126	1.11661	0.458787	0.649521	1.73514	1.57602
ENSSSCG00000022396	BLZF1	7.10159	7.16944	5.88517	2.95955	8.75456	4.24527	-0.389836	0.763216	0.376882	0.583132	2.55414	2.94398
ENSSSCG00000026665	PPM1D	7.80365	7.05906	7.40986	13.0925	7.56063	14.9179	0.562118	1.47644	0.111558	0.315281	3.63572	3.0736
ENSSSCG00000031598	CDADC1	3.95575	2.76608	2.56982	1.23786	2.98939	2.54124	-0.358492	0.779979	0.288963	0.507553	1.66085	2.01934
ENSSSCG00000032269	LIMA1	7.24548	6.05638	6.67684	1.97149	5.3171	3.7555	-0.774333	0.584659	0.0750866	0.265113	2.16002	2.93435
ENSSSCG00000038348	NME1	6.64119	6.27468	3.45886	1.31954	3.90567	2.21876	-0.91952	0.528685	0.0826259	0.275521	1.7316	2.65112
ENSSSCG00000023803	ELK3	7.07662	5.86335	5.94781	3.92518	5.80851	4.62548	-0.343244	0.788267	0.0914392	0.286484	2.51983	2.86307
ENSSSCG00000007093	ZNF133	0.509502	0.425157	0.373087	0.528338	0.858819	0.69866	0.236044	1.17776	0.0600344	0.24192	0.756916	0.520872
ENSSSCG00000017886	FBXO39	0.673256	0.380693	0.407186	0.510059	1.05559	0.137458	0.0397028	1.0279	0.886816	0.93951	0.606658	0.566955
ENSSSCG00000003761	ADGRL2	5.86824	3.82197	4.78112	1.99967	4.90651	3.25096	-0.448672	0.732717	0.231539	0.45076	2.0783	2.52697
ENSSSCG00000016043	OSGEPL1	1.24282	0.800944	0.486461	0.445508	1.12447	0.397325	-0.161534	0.894074	0.566318	0.733799	0.700449	0.861984
ENSSSCG00000021612	ARHGAP28	1.12906	1.1554	0.890711	0.505398	1.12572	0.628558	-0.245137	0.843736	0.205325	0.426265	0.793896	1.03903
ENSSSCG00000021793	SMIM14	9.5299	7.86244	8.01936	4.7714	10.2141	6.96702	-0.235649	0.849303	0.458802	0.649521	3.0034	3.23905
ENSSSCG00000032266	SLC37A3	1.0576	0.876427	0.737438	1.06547	1.53493	0.74649	0.148986	1.10879	0.431962	0.627515	1.06429	0.915304
ENSSSCG00000007153	ATRN	2.31362	1.93799	2.17102	1.19828	2.62568	1.52879	-0.205037	0.867517	0.405868	0.60616	1.44436	1.64939
ENSSSCG00000002508	SETD3	6.59806	4.85929	4.3239	5.53084	5.06094	4.02213	-0.0845775	0.943061	0.679693	0.814461	2.54504	2.62961
ENSSSCG00000012813	BRCC3	7.67702	7.3689	6.3632	5.27096	9.22064	7.36381	0.00122949	1.00085	0.995746	0.998771	3.02209	3.02086
ENSSSCG00000006873	FRRS1	0.489217	1.03174	2.03183	0.0416578	1.43508	0.20009	-0.530488	0.69232	0.332295	0.547389	0.535332	1.06582
ENSSSCG00000008202	CNNM4	1.67444	1.39279	0.978859	0.373404	1.37274	0.905331	-0.342749	0.788537	0.260843	0.481334	0.878117	1.22087
ENSSSCG00000030451	LRRC14	0.594405	1.10256	0.968873	0.60862	0.882668	0.48941	-0.183065	0.88083	0.306177	0.523477	0.724448	0.907513
ENSSSCG00000013019	MEN1	1.71127	2.08594	1.61843	2.58951	4.18108	2.84377	0.568725	1.48321	0.032956	0.19866	2.05319	1.48446
ENSSSCG00000037314	TMCO1	5.96547	5.363	5.43142	6.84912	7.69419	6.64039	0.290388	1.22297	0.0143708	0.15492	3.00874	2.71835
ENSSSCG00000027700	RPRD1A	3.54135	3.20757	3.02824	2.22962	4.25902	2.81154	-0.0832428	0.943934	0.715364	0.838306	2.00551	2.08875
ENSSSCG00000009853	WSB2	9.63888	9.38143	17.9661	12.5267	17.4766	5.6908	-0.108336	0.927657	0.844623	0.915707	3.56918	3.67752
ENSSSCG00000039397	ETNK1	2.62173	3.15649	3.55188	3.46068	5.64565	3.43772	0.313661	1.24286	0.219178	0.438987	2.3465	2.03284
ENSSSCG00000015567	NIBAN1	8.09071	8.93187	10.4418	7.29299	5.90119	5.97386	-0.457335	0.728331	0.0240937	0.180603	2.88023	3.33757
ENSSSCG00000017420	CNP	11.9044	7.16346	4.91399	3.86765	11.335	4.2031	-0.331939	0.794468	0.573063	0.738169	2.76243	3.09437
ENSSSCG00000007878	PARN	2.03663	1.81501	2.04235	2.95318	3.8204	1.89032	0.360865	1.2842	0.173118	0.388833	1.9278	1.56693
ENSSSCG00000013978	ZNF672	1.78313	1.15334	0.848167	0.587139	1.55832	0.603694	-0.255451	0.837725	0.420897	0.61891	0.901009	1.15646
ENSSSCG00000001877	SNUPN	3.36575	2.98833	3.8044	5.47223	6.16035	4.13459	0.502723	1.41689	0.0359739	0.203893	2.63151	2.12879
ENSSSCG00000040920	PRKACB	6.21008	6.40822	6.20269	3.80203	9.76859	4.58975	-0.137497	0.909095	0.720276	0.842091	2.72506	2.86256
ENSSSCG00000009030	PRMT9	3.73167	1.99548	2.40635	0.51817	3.7993	0.951396	-0.5879	0.665311	0.338274	0.552105	1.27655	1.86445
ENSSSCG00000022636	DENND5B	1.02585	0.91599	0.928366	1.43369	0.934632	0.245778	-0.117248	0.921944	0.701467	0.828877	0.850751	0.968
ENSSSCG00000003850	CZIB	28.3547	28.8412	24.7221	22.8274	27.2306	21.7782	-0.185456	0.879371	0.185499	0.403678	4.63444	4.8199
ENSSSCG00000009516	UBAC2	12.8109	11.9803	9.9161	7.97543	9.79077	7.03961	-0.443178	0.735513	0.0504834	0.22857	3.20161	3.64479
ENSSSCG00000026618	CAVIN2	11.2861	11.8933	18.3285	5.09244	11.7981	15.2571	-0.424093	0.745307	0.421514	0.61922	3.43596	3.86005
ENSSSCG00000029991	SNIP1	3.96913	3.4539	3.88323	4.11417	6.33729	5.33349	0.37895	1.30039	0.0756152	0.26582	2.63092	2.25197
ENSSSCG00000036724	CRYAB	177.13	151.958	155.023	177.144	1114.3	100.011	0.746361	1.67756	0.515634	0.69464	8.08616	7.3398
ENSSSCG00000005388	INVS	1.54779	1.23414	0.829296	0.649067	1.78453	0.997446	-0.0610051	0.958596	0.826578	0.904972	1.06575	1.12675
ENSSSCG00000016109	ALS2	2.36782	1.69645	1.8748	1.684	2.20568	0.730922	-0.269929	0.829361	0.390986	0.594187	1.29885	1.56878
ENSSSCG00000009963	TPST2	1.60884	2.54965	1.81609	1.50166	1.82958	0.803285	-0.34356	0.788094	0.218338	0.437934	1.2247	1.56826
ENSSSCG00000015908	TTC21B	2.89678	1.26596	3.06349	0.903004	2.30512	1.00886	-0.501922	0.706165	0.247843	0.468321	1.21979	1.72171
ENSSSCG00000010882	CNST	2.64264	2.17591	2.59904	1.86651	3.6385	3.00044	0.117782	1.08507	0.612719	0.766693	1.91104	1.79325
ENSSSCG00000016147	PIKFYVE	1.00892	1.00341	0.756861	0.815769	1.46918	0.728207	0.0440038	1.03097	0.811982	0.895795	0.98463	0.940626
ENSSSCG00000007485	BCAS1	0.826535	0.548706	0.631539	0.0888637	0.325695	0.402295	-0.396348	0.759779	0.0390116	0.209521	0.339121	0.735469
ENSSSCG00000016857	DAB2	4.26918	4.63576	4.98073	4.89577	3.08036	4.2619	-0.162849	0.89326	0.381099	0.586279	2.32799	2.49084
ENSSSCG00000010359	LDB3	185.861	174.422	172.555	25.377	111.813	64.2461	-1.62431	0.324364	0.0567962	0.238334	5.8556	7.47992
ENSSSCG00000015712	DDX18	13.3802	11.9361	12.8629	18.0584	16.3476	14.1671	0.319796	1.24815	0.0388068	0.209198	4.09729	3.7775
ENSSSCG00000028004	RIN2	4.30352	2.31395	2.99895	1.52283	1.85438	2.06291	-0.557333	0.679557	0.0593453	0.241349	1.48771	2.04504
ENSSSCG00000004813	TTC23	1.66371	1.87169	1.57373	0.437689	4.02394	0.984877	-0.152525	0.899674	0.792754	0.886244	1.28054	1.43307
ENSSSCG00000021023	SCAF4	2.76888	2.39084	2.59827	5.00416	3.22338	3.91034	0.479036	1.39381	0.0355022	0.203428	2.32006	1.84103
ENSSSCG00000027608	FAM172A	1.50215	1.46099	1.29914	1.27298	1.60634	1.29931	-0.0185649	0.987214	0.812873	0.896099	1.25594	1.2745
ENSSSCG00000014126	MSH3	2.80747	2.84673	2.35784	0.884801	2.6755	1.82152	-0.443726	0.735233	0.197177	0.416442	1.42961	1.87333
ENSSSCG00000016549	MKLN1	6.26131	5.98781	4.45943	11.776	6.19189	9.28445	0.590103	1.50535	0.0975173	0.295529	3.29471	2.70461
ENSSSCG00000037910	DUSP6	8.94939	5.24769	5.79889	8.23834	8.51232	8.95197	0.349728	1.27432	0.169265	0.384194	3.25747	2.90774
ENSSSCG00000038646	ENAH	10.145	5.18302	4.9431	3.05621	6.11976	6.05529	-0.335728	0.792384	0.445983	0.639802	2.55689	2.89262
ENSSSCG00000011833	DLG1	3.72455	6.28438	5.38349	1.90572	4.08943	3.96379	-0.527163	0.693918	0.176995	0.393577	2.06595	2.59311
ENSSSCG00000023110	UBXN1	37.677	39.3436	45.1992	64.711	60.8479	39.097	0.392225	1.31242	0.173782	0.389583	5.77138	5.37915
ENSSSCG00000021731	WWC2	2.3431	2.10696	1.82824	2.98741	2.5111	2.31956	0.22059	1.16521	0.103239	0.303051	1.84612	1.62553
ENSSSCG00000027198	PDK2	11.229	7.08847	6.21928	12.2772	9.85227	12.7624	0.491171	1.40558	0.125783	0.332257	3.65116	3.15998
ENSSSCG00000000469	LEMD3	3.70393	1.94128	2.40463	3.69412	4.40103	5.02893	0.566062	1.48048	0.066245	0.251442	2.41866	1.8526
ENSSSCG00000024267	TMEM50A	18.9121	19.2461	17.5754	28.8202	23.2426	30.0749	0.528299	1.44223	0.010753	0.144939	4.81846	4.29016
ENSSSCG00000022945	UCHL1	1.37705	1.16033	3.75932	10.3291	2.6239	0.958762	0.572758	1.48736	0.525297	0.702281	2.10982	1.53706
ENSSSCG00000022778	SGF29	1.95226	2.85599	1.86274	2.62195	3.94953	4.56145	0.537733	1.45169	0.0792232	0.269962	2.21317	1.67544
ENSSSCG00000015391	CROT	1.78298	2.47288	3.20871	2.35087	2.5866	2.26944	-0.0166481	0.988527	0.929578	0.964754	1.7654	1.78205
ENSSSCG00000017294	DCAF7	8.28135	6.13167	5.96429	3.62833	9.44981	5.15935	-0.209959	0.864562	0.599676	0.757671	2.73956	2.94952
ENSSSCG00000031612	ZNF570	1.05958	1.22653	1.35916	1.05312	1.953	1.25149	0.111819	1.08059	0.540474	0.715127	1.25696	1.14514
ENSSSCG00000008452	LRPPRC	17.716	14.9015	13.7237	11.0189	18.7979	17.4476	0.000838284	1.00058	0.997455	0.999502	4.03329	4.03246
ENSSSCG00000012253	CASK	3.70901	3.33872	3.5597	2.44526	2.87215	2.5592	-0.32411	0.798791	0.00597873	0.129652	1.85643	2.18054
ENSSSCG00000032741	TBC1D9	1.25266	0.97132	1.46861	3.30818	1.55881	2.50219	0.605439	1.52144	0.0636717	0.248428	1.75694	1.1515
ENSSSCG00000036039	RAB4A	1.63817	1.66932	1.67446	1.34954	1.17082	2.29025	-0.0554805	0.962274	0.778087	0.876941	1.35627	1.41175
ENSSSCG00000011347	NME6	2.52294	2.12244	3.38587	1.36709	4.2242	2.83334	-0.0084645	0.99415	0.982462	0.991775	1.85564	1.86411
ENSSSCG00000027478	PPCDC	1.32434	2.35057	0.813897	0.321943	1.25157	0.804749	-0.464977	0.724483	0.243539	0.464035	0.808463	1.27344
ENSSSCG00000014304	SEC24A	6.53619	6.68426	6.08969	14.0219	7.53808	11.0575	0.637768	1.55592	0.0564052	0.238329	3.53159	2.89382
ENSSSCG00000010385	VSTM4	1.25581	1.44616	1.32946	0.238382	1.60968	0.803001	-0.380477	0.768184	0.290053	0.508788	0.847576	1.22805
ENSSSCG00000010682	PRDX3	144.699	189.372	155.311	58.7883	143.266	107.938	-0.73535	0.600672	0.134044	0.340761	6.61392	7.34926
ENSSSCG00000022797	PPP1R3B	40.3824	40.2909	38.3264	3.28117	76.5888	5.34969	-1.66455	0.315442	0.272425	0.49188	3.68082	5.34537
ENSSSCG00000005043	DDHD1	1.31665	1.12184	1.09687	1.38769	1.3345	1.49616	0.144281	1.10518	0.0542817	0.234619	1.26615	1.12186
ENSSSCG00000038772	IKBIP	3.54585	3.12968	3.61535	1.86903	2.65203	2.64899	-0.393421	0.761322	0.0356676	0.203684	1.75225	2.14567
ENSSSCG00000022101	BRCA1	0.666012	0.435459	0.443616	0.291871	0.473166	0.361502	-0.138005	0.908775	0.197133	0.416423	0.457861	0.595866
ENSSSCG00000015284	MDM4	1.67247	1.34314	1.4672	3.35502	2.41601	1.71056	0.461363	1.37684	0.0876614	0.281971	1.77786	1.3165
ENSSSCG00000009449	TDRD3	4.92599	4.60278	4.32696	2.52611	5.49188	3.59978	-0.24941	0.84124	0.389658	0.593499	2.23943	2.48884
ENSSSCG00000015784	ACSL1	78.5433	45.9397	44.9523	32.1113	34.0904	19.8426	-0.941584	0.520661	0.0553146	0.236138	4.85457	5.79616
ENSSSCG00000030408	DDX58	2.01904	3.50144	0.0190006	0	0.0854788	0	-1.22443	0.427966	0.128966	0.334905	0.0394438	1.26388
ENSSSCG00000013223	NUP160	2.64056	2.68968	2.17801	1.5118	3.19852	2.18799	-0.114842	0.923483	0.636523	0.782399	1.69042	1.80526
ENSSSCG00000005112	WDR89	1.04141	1.51703	1.0237	0.542822	1.93873	1.22736	-0.0140633	0.990299	0.963423	0.981862	1.11203	1.1261
ENSSSCG00000004901	PIGN	3.43411	3.20307	3.34086	1.1506	3.72158	1.53971	-0.549798	0.683116	0.187194	0.404866	1.56289	2.11269
ENSSSCG00000023105	NET1	25.5588	22.4317	22.0407	61.2983	20.1818	40.7238	0.647018	1.56593	0.231265	0.450725	5.24956	4.60254
ENSSSCG00000009042	OTUD4	6.23433	6.69196	6.45723	7.9272	7.53882	7.88318	0.23549	1.17731	0.00195549	0.107196	3.13444	2.89895
ENSSSCG00000001531	SNRPC	29.6848	29.3922	27.2428	40.2231	38.6359	38.1787	0.427073	1.3445	0.000621238	0.0935845	5.32204	4.89496
ENSSSCG00000013849	TPM4	16.879	16.3722	16.5352	14.7872	13.1286	25.4564	0.038564	1.02709	0.896781	0.944483	4.17559	4.13703
ENSSSCG00000011645	CEP63	2.21565	2.01043	2.35178	2.46781	2.96034	3.07134	0.261716	1.1989	0.0363186	0.204537	1.93505	1.67334
ENSSSCG00000009713	CLCN3	2.07675	2.3423	1.11167	0.33975	2.34701	0.991746	-0.427254	0.743676	0.380019	0.585584	1.05296	1.48021
ENSSSCG00000012181	PDK3	0.365204	0.951395	1.18718	0.415352	1.37927	0.576209	-0.0448512	0.96939	0.890822	0.941644	0.802714	0.847565
ENSSSCG00000002330	PCNX1	2.33259	1.97321	2.51731	3.01958	3.98996	3.62222	0.470508	1.3856	0.0153851	0.157534	2.17822	1.70771
ENSSSCG00000016118	CYP20A1	1.13292	1.03524	0.92584	0.755137	1.10712	1.15476	-0.0230463	0.984152	0.833842	0.909968	0.998127	1.02117
ENSSSCG00000005047	CDKN3	3.69383	3.2128	3.12293	2.47755	2.62143	1.88334	-0.388947	0.763687	0.0289884	0.191116	1.72746	2.1164
ENSSSCG00000004603	RFX7	6.89154	6.1967	5.49073	2.62084	8.94714	6.70701	-0.136416	0.909776	0.774594	0.874379	2.70559	2.84201
ENSSSCG00000013256	ARHGAP1	3.26862	2.72498	1.91912	3.96929	3.70157	4.40965	0.481726	1.39641	0.0478246	0.225074	2.32724	1.84551
ENSSSCG00000000233	ACVR1B	1.66295	1.63728	1.24527	2.64572	1.51392	1.60574	0.199624	1.1484	0.349342	0.562612	1.52595	1.32632
ENSSSCG00000000510	TMEM19	8.34908	7.32107	8.29125	8.80553	11.5134	10.6093	0.326247	1.25375	0.0499783	0.227637	3.49207	3.16582
ENSSSCG00000000920	POC1B	2.92691	1.88865	2.28866	1.97451	3.01906	2.81944	0.0971944	1.06969	0.628374	0.776989	1.83762	1.74043
ENSSSCG00000021220	CKB	1.14919	2.60236	4.2978	0.639467	1.79096	2.93996	-0.395319	0.760321	0.49475	0.678867	1.39072	1.78604
ENSSSCG00000001455	SLA-DRB1	4.76668	3.22744	4.51572	5.39301	4.99513	3.9588	0.1664	1.12225	0.40266	0.603811	2.52343	2.35703
ENSSSCG00000029169	MAPKAP1	10.6282	9.45976	9.3646	9.93193	14.6656	11.5207	0.255438	1.1937	0.186565	0.404296	3.68875	3.43331
ENSSSCG00000010130	GNB1L	1.64788	2.09911	2.02795	0.669574	3.54399	1.367	-0.156177	0.8974	0.734354	0.850976	1.38883	1.54501
ENSSSCG00000009528	TPP2	7.7069	7.55621	6.48098	10.0121	6.39383	10.7161	0.25847	1.19621	0.303814	0.521197	3.29926	3.04079
ENSSSCG00000002931	ZNF565	1.05511	0.919488	1.33092	0.765176	1.961	1.69487	0.205093	1.15276	0.447429	0.640814	1.27204	1.06695
ENSSSCG00000038487	TMPO	5.49394	7.16163	6.73792	1.37554	6.70322	1.76879	-1.00564	0.498049	0.137107	0.344692	1.88766	2.8933
ENSSSCG00000012494	TIMM8A	6.57192	6.25154	7.07019	2.13321	6.38732	3.05673	-0.746181	0.59618	0.113382	0.317137	2.18434	2.93052
ENSSSCG00000032241	GPNMB	1.41306	5.47387	0.361109	0.109755	0.79831	0.419507	-0.969335	0.510741	0.231163	0.450697	0.500757	1.47009
ENSSSCG00000030668	C7H6orf125	24.77	27.4666	31.6887	15.2027	21.1735	24.711	-0.458763	0.72761	0.105554	0.306123	4.39108	4.84985
ENSSSCG00000009890	MAPKAPK5	4.80491	3.96635	4.22473	7.54617	6.93723	5.59179	0.523256	1.43719	0.0156605	0.158373	2.93486	2.41161
ENSSSCG00000007067	JAG1	4.28933	2.89884	4.81379	3.04094	5.54873	3.85686	0.0334414	1.02345	0.90647	0.950535	2.33531	2.30187
ENSSSCG00000009226	KLHL8	1.65727	1.06479	0.7371	1.36304	1.46622	1.61381	0.225495	1.16918	0.285318	0.504762	1.3097	1.08421
ENSSSCG00000004821	ASB7	1.32951	1.37563	1.83038	1.01838	1.65072	1.05541	-0.170111	0.888774	0.334593	0.549108	1.153	1.32311
ENSSSCG00000001887	SCAMP5	1.10349	1.38558	1.12161	0.216742	1.06697	0.427248	-0.522838	0.696001	0.0890712	0.283727	0.614592	1.13743
ENSSSCG00000000169	POLR3B	1.26435	0.954679	0.944363	0.602783	1.21226	0.707552	-0.169097	0.889399	0.348627	0.562066	0.866011	1.03511
ENSSSCG00000027777	PRRG1	2.69475	2.09835	1.96653	3.0611	4.87384	2.63512	0.450807	1.36681	0.122248	0.327835	2.14606	1.69525
ENSSSCG00000016243	RHBDD1	1.16829	0.737091	0.894282	1.6397	1.1591	1.32219	0.297136	1.2287	0.0776217	0.268395	1.2421	0.944961
ENSSSCG00000012042	ATP5PO	569.784	555.775	618.414	462.464	543.759	549.615	-0.167275	0.890523	0.146046	0.355556	9.0169	9.18417
ENSSSCG00000002707	GABARAPL2	10.5932	9.75217	7.22262	17.679	10.9523	13.0104	0.536541	1.45049	0.090118	0.285106	3.87033	3.33379
ENSSSCG00000005282	VPS13A	2.0282	2.88327	2.70011	2.70042	2.94268	2.84405	0.122064	1.08829	0.340892	0.554519	1.9365	1.81443
ENSSSCG00000004392	AMD1	12.5754	12.4001	14.9618	15.0562	10.1097	16.7039	0.040389	1.02839	0.863383	0.926108	3.87494	3.83455
ENSSSCG00000000702	ZNF384	6.50787	4.34999	4.67592	6.31781	9.34439	6.17636	0.417549	1.33566	0.141302	0.349534	3.02848	2.61093
ENSSSCG00000000588	PLEKHA5	0.87734	0.749093	0.890435	1.08118	0.958172	1.40465	0.219574	1.16439	0.0816686	0.274185	1.09758	0.878005
ENSSSCG00000009998	CASTOR1	2.51188	2.11834	1.43027	2.0311	3.09969	2.24904	0.200412	1.14903	0.38271	0.58711	1.77846	1.57804
ENSSSCG00000005371	TRMO	1.39525	1.1021	0.77731	0.634169	1.05277	2.34026	0.108127	1.07783	0.758694	0.865938	1.16203	1.0539
ENSSSCG00000029170	ZNF566	1.38852	0.780521	0.707755	0.530845	1.23588	0.318847	-0.228689	0.85341	0.449481	0.641596	0.724817	0.953506
ENSSSCG00000001871	HMG20A	9.16449	8.29729	7.21863	5.91744	12.1387	6.16888	-0.0844793	0.943125	0.80069	0.890903	3.11591	3.20039
ENSSSCG00000025164	TSC22D4	2.89529	3.46494	2.90108	3.59134	4.57687	4.14553	0.319149	1.24759	0.0376966	0.206876	2.34723	2.02808
ENSSSCG00000016031	CALCRL	8.51568	8.50372	7.46958	4.28601	12.1371	7.98148	-0.0987943	0.933813	0.810093	0.894462	3.0949	3.1937
ENSSSCG00000022073	ZBTB38	1.82692	1.42576	1.66644	0.937842	2.36804	0.736351	-0.230053	0.852603	0.489567	0.67497	1.16747	1.39753
ENSSSCG00000029615	VAMP7	9.71108	9.06833	6.83661	14.2031	13.6276	10.3228	0.525019	1.43895	0.0520569	0.231055	3.76602	3.241
ENSSSCG00000035757	SSBP2	5.02598	3.49984	2.3752	1.00003	3.88187	1.88323	-0.566965	0.675035	0.271487	0.490635	1.60505	2.17201
ENSSSCG00000013388	PDE3B	1.16436	0.816936	0.907326	0.164814	0.957809	0.681367	-0.322674	0.799587	0.241213	0.461542	0.646325	0.968999
ENSSSCG00000025298	POLR1F	9.55062	10.1765	9.99378	8.8926	12.6735	9.9384	0.0635749	1.04505	0.673701	0.810691	3.51033	3.44676
ENSSSCG00000035058	PID1	5.11078	3.84712	3.21571	1.98356	5.94573	3.02956	-0.193492	0.874486	0.645384	0.789434	2.12793	2.32142
ENSSSCG00000004394	RPF2	1.6838	1.95318	1.45007	6.02964	2.00495	3.36916	0.749591	1.68132	0.107988	0.309468	2.17605	1.42646
ENSSSCG00000002366	NPC2	26.6566	36.003	19.9481	72.742	34.8485	26.512	0.58746	1.5026	0.293865	0.512335	5.38342	4.79596
ENSSSCG00000002965	ACTN4	7.42311	6.77312	6.48529	9.47122	12.3368	5.57369	0.301832	1.23271	0.376521	0.582955	3.2808	2.97897
ENSSSCG00000030424	USP31	0.915321	0.841037	0.871326	1.46775	0.781451	1.02317	0.143568	1.10463	0.356302	0.568293	1.05096	0.907389
ENSSSCG00000006168	PEX2	1.12114	1.44843	1.43953	0.394037	1.56985	0.795449	-0.326001	0.797745	0.285884	0.50504	0.8951	1.2211
ENSSSCG00000011226	TGFBR2	10.2309	6.33805	9.72812	11.4502	9.99355	13.0642	0.374174	1.2961	0.164171	0.378445	3.63688	3.26271
ENSSSCG00000040087	SPRTN	1.0355	1.05294	0.656682	1.34268	0.939208	0.934273	0.114682	1.08274	0.447801	0.640854	1.04514	0.930458
ENSSSCG00000002829	MMP2	27.4069	12.9142	20.1879	16.374	24.4439	44.0009	0.416051	1.33427	0.45084	0.642558	4.75999	4.34394
ENSSSCG00000007896	TXNDC11	2.30066	2.28487	2.05054	3.34499	4.7328	2.35661	0.44598	1.36224	0.119693	0.324717	2.12853	1.68255
ENSSSCG00000008887	NAF1	2.61254	1.79878	2.33439	3.73408	3.67173	2.01172	0.327465	1.25481	0.244765	0.46562	2.01921	1.69174
ENSSSCG00000016156	ACADL	88.7245	58.8928	47.0965	23.4024	50.0672	59.5435	-0.592143	0.663357	0.285675	0.504853	5.40106	5.9932
ENSSSCG00000042874	ZNF22	3.7344	2.8012	2.79269	2.56918	3.63694	4.06161	0.0985006	1.07066	0.622414	0.773584	2.12945	2.03095
ENSSSCG00000010645	NHLRC2	3.68845	3.55669	2.23726	3.99959	3.68221	3.78362	0.231742	1.17425	0.253535	0.473754	2.26903	2.03729
ENSSSCG00000014927	NOX4	0.482754	0.869344	0.82403	0.880699	0.704137	0.741444	0.0475513	1.03351	0.699133	0.827571	0.826865	0.779313
ENSSSCG00000033180	PSMD10	8.93569	8.08109	7.31578	5.65153	10.8969	6.6453	-0.103521	0.930759	0.714464	0.837781	3.08026	3.18378
ENSSSCG00000023801	LANCL2	1.54072	1.70467	1.69564	2.30103	3.03586	1.63192	0.306865	1.23702	0.164416	0.378778	1.71064	1.40377
ENSSSCG00000026383	NRP2	1.10762	0.82552	1.18613	1.21529	1.05016	1.1131	0.0634314	1.04495	0.500648	0.683084	1.08753	1.0241
ENSSSCG00000015196	SIAE	2.11903	2.16664	1.87971	1.23679	1.4233	1.8784	-0.288765	0.818602	0.0666728	0.251819	1.32122	1.60999
ENSSSCG00000011496	ADAMTS9	1.89282	1.83414	2.20468	3.15909	3.10676	2.47665	0.392132	1.31233	0.0170784	0.162315	1.96399	1.57186
ENSSSCG00000003404	DFFA	4.31036	4.25262	3.8716	3.36483	5.11021	3.44807	-0.0653045	0.955744	0.707827	0.833243	2.29678	2.36208
ENSSSCG00000039887	MARCHF5	8.2267	8.64928	8.89597	15.1016	9.81034	10.759	0.405362	1.32442	0.0843103	0.278129	3.66639	3.26103
ENSSSCG00000027860	ERAP2	1.89122	1.5632	1.10087	1.42342	2.66483	0.973896	0.0570734	1.04035	0.855968	0.92195	1.37728	1.3202
ENSSSCG00000014828	RAB6A	16.817	4.8521	5.13009	5.39238	18.8557	4.61251	0.0521432	1.0368	0.949987	0.975317	3.15883	3.10668
ENSSSCG00000011004	TOPORS	5.85799	3.05937	4.37037	9.68294	5.51022	6.68461	0.612617	1.52903	0.113333	0.317091	3.02064	2.40802
ENSSSCG00000014780	TRIM21	1.75237	1.38497	0.71694	1.95191	2.09315	1.6208	0.362081	1.28528	0.16549	0.380226	1.52691	1.16483
ENSSSCG00000036074	AP1S2	1.25376	1.26806	1.37149	2.44368	1.3473	1.53203	0.251886	1.19076	0.213959	0.433917	1.45175	1.19986
ENSSSCG00000012913	PPP1CA	6.94906	6.23689	6.06913	6.44943	9.12411	6.45507	0.155795	1.11404	0.374902	0.582277	3.04502	2.88923
ENSSSCG00000005383	ALG2	3.90398	3.4946	2.81708	1.6094	4.7234	3.03269	-0.160762	0.894553	0.664989	0.80352	1.97078	2.13154
ENSSSCG00000038186	TIGD4	1.24568	0.664996	2.61521	0.0538796	1.83444	0.141329	-0.662421	0.631817	0.303738	0.521192	0.589829	1.25225
ENSSSCG00000005385	NR4A3	0.185877	1.52391	1.35405	1.64502	3.3165	0.777389	0.508714	1.42278	0.373195	0.581334	1.44763	0.93892
ENSSSCG00000038914	SEC61B	15.5152	21.9724	16.9298	11.5756	13.176	16.4691	-0.375724	0.770719	0.132303	0.339343	3.86822	4.24395
ENSSSCG00000026954	TMEM87B	2.47118	2.17796	1.96091	3.64266	2.75907	3.5467	0.426861	1.34431	0.0220652	0.175484	2.10338	1.67652
ENSSSCG00000028821	SASS6	1.22398	1.05013	1.03106	1.30228	0.963676	0.696789	-0.0905554	0.939161	0.535519	0.71095	0.979809	1.07036
ENSSSCG00000000612	ATF7IP	7.0046	5.55023	4.1101	3.16118	7.55032	2.81618	-0.326876	0.797261	0.47367	0.66231	2.3617	2.68858
ENSSSCG00000030130	DPYSL2	3.73507	6.88431	9.00108	8.25185	9.94242	7.40796	0.396301	1.31613	0.30485	0.522265	3.24445	2.84815
ENSSSCG00000017835	CLUH	6.68593	6.50117	5.75781	5.60229	7.99481	6.06486	0.0356097	1.02499	0.820367	0.900591	2.90424	2.86863
ENSSSCG00000027629	CDIPT	3.55371	2.91732	2.05227	3.70726	4.35415	2.12723	0.17788	1.13122	0.570403	0.736127	2.10014	1.92226
ENSSSCG00000008400	CFAP36	2.30986	3.56399	3.02365	1.55132	4.16392	1.31855	-0.33088	0.795051	0.442288	0.636957	1.64431	1.97519
ENSSSCG00000014211	YTHDC2	1.70979	1.57761	1.45964	0.68931	1.89383	1.02396	-0.265356	0.831993	0.315976	0.531113	1.1022	1.36755
ENSSSCG00000033334	COPS7B	2.38992	2.4718	2.26258	2.35363	4.30412	2.69722	0.258775	1.19646	0.271096	0.490251	2.01309	1.75432
ENSSSCG00000006506	SYT11	0.431858	0.451377	0.448363	0.364032	0.386386	0.923236	0.0910028	1.06511	0.603339	0.760625	0.620914	0.529911
ENSSSCG00000010114	ESS2	4.42155	3.20096	3.76947	4.48467	4.44777	3.34434	0.0856511	1.06117	0.606113	0.762469	2.34007	2.25442
ENSSSCG00000025194	ZSWIM6	1.55896	1.83344	2.24518	6.57681	2.83422	3.5255	0.827398	1.77448	0.0569045	0.238511	2.3462	1.5188
ENSSSCG00000003672	CAP1	19.0581	19.9957	15.8753	14.5882	21.5436	14.2031	-0.137219	0.90927	0.544186	0.718446	4.12777	4.26499
ENSSSCG00000004535	TCF4	12.9488	10.288	12.0328	6.11287	12.112	5.72285	-0.570179	0.673533	0.150768	0.360849	3.09744	3.66762
ENSSSCG00000001497	ZNF451	1.10299	0.701084	0.622455	1.14151	0.819486	0.851179	0.104508	1.07513	0.488424	0.674257	0.9502	0.845692
ENSSSCG00000005456	MUSK	1.30838	1.00321	1.02147	0.330585	1.39645	0.773786	-0.241605	0.845804	0.395065	0.597605	0.833263	1.07487
ENSSSCG00000006331	PBX1	4.59148	4.77576	5.03249	0.86092	5.78869	1.6251	-0.851492	0.554211	0.202527	0.423281	1.68384	2.53533
ENSSSCG00000035564	MCM6	4.14148	4.75376	2.74913	1.59671	2.90931	1.7578	-0.662045	0.631982	0.0641398	0.248834	1.60237	2.26442
ENSSSCG00000001706	AARS2	0.594624	0.710037	0.759379	0.36638	1.1846	0.713633	0.0308244	1.0216	0.884958	0.938298	0.784928	0.754104
ENSSSCG00000009132	ENPEP	4.4659	3.59595	3.2757	4.54684	3.6271	5.67117	0.224243	1.16816	0.292434	0.511219	2.47324	2.24899
ENSSSCG00000010594	NT5C2	15.4148	6.96989	8.14243	46.6906	15.0353	39.6186	1.56627	2.96139	0.0554138	0.236138	4.97429	3.40802
ENSSSCG00000042630	HNRNPA0	30.545	22.6614	24.5672	28.6948	22.0346	26.668	-0.0040029	0.997229	0.981826	0.991387	4.73601	4.74001
ENSSSCG00000010301	PPP3CB	7.36517	5.67631	6.75314	3.32929	19.0581	12.0405	0.462312	1.37775	0.525536	0.702518	3.38172	2.91941
ENSSSCG00000001411	APOM	0.533503	0.206759	0.078845	0.273508	1.25637	0.077697	0.211102	1.15757	0.584873	0.746468	0.543588	0.332485
ENSSSCG00000011959	ABI3BP	12.6564	7.37397	11.6091	1.1162	7.95234	4.39034	-1.27323	0.413731	0.120633	0.325721	2.22471	3.49794
ENSSSCG00000003820	USP1	13.0917	9.18787	13.5849	12.3411	8.93563	9.02428	-0.218701	0.859339	0.368723	0.578145	3.45862	3.67732
ENSSSCG00000003789	CTH	2.60081	2.37283	3.32267	4.12679	3.60186	2.27126	0.185305	1.13706	0.452319	0.643812	2.09004	1.90473
ENSSSCG00000004199	EPB41L2	9.63183	6.66346	8.73632	5.89865	8.10333	5.69699	-0.305156	0.809355	0.200884	0.421261	2.90541	3.21056
ENSSSCG00000022147	CHURC1	77.5129	69.3183	60.697	61.5294	90.0601	70.8708	0.0882433	1.06307	0.662418	0.801642	6.21418	6.12594
ENSSSCG00000023255	MOSPD3	1.23317	1.4587	1.42306	1.51165	1.66661	0.646998	-0.0901139	0.939449	0.706782	0.833031	1.15449	1.24461
ENSSSCG00000015924	SPC25	0.827035	0.633294	0.729604	0.262167	0.355581	0.246141	-0.42515	0.744761	0.00210243	0.10744	0.364094	0.789244
ENSSSCG00000004973	UACA	5.47573	4.78085	6.72766	9.68285	7.58857	7.04271	0.450323	1.36635	0.0605074	0.242954	3.17577	2.72545
ENSSSCG00000013230	FAM180B	0.808341	0.65141	1.5795	0	1.52151	0.636606	-0.300154	0.812166	0.525935	0.702773	0.681664	0.981818
ENSSSCG00000030119	PRPF3	9.25914	6.37853	5.11358	10.0646	15.8696	10.2709	0.728194	1.65656	0.0690899	0.255963	3.67959	2.9514
ENSSSCG00000012278	CFP	1.81527	2.60988	2.09909	7.73105	2.48141	2.83811	0.62972	1.54726	0.219924	0.440108	2.28874	1.65902
ENSSSCG00000038762	BTF3L4	11.3417	12.6796	8.64106	11.6179	10.4299	10.5321	0.0103736	1.00722	0.950347	0.975517	3.56658	3.5562
ENSSSCG00000029380	ZFP2	1.42106	1.5924	1.86452	0.591537	2.22366	2.57422	0.00950906	1.00661	0.980907	0.990882	1.39892	1.38941
ENSSSCG00000010325	KCNMA1	2.2885	1.47781	0.992205	3.84651	5.25195	1.93964	0.818677	1.76379	0.0988486	0.297325	2.15896	1.34029
ENSSSCG00000022656	SRFBP1	3.11437	2.39076	1.86001	2.20365	3.4344	2.20923	0.0641281	1.04545	0.78273	0.880618	1.83689	1.77277
ENSSSCG00000022300	MAT2A	15.3934	12.7206	18.0755	15.4934	14.0389	15.7033	-0.0168229	0.988407	0.913484	0.955293	4.0055	4.02232
ENSSSCG00000015586	RPS6KC1	6.00935	5.94041	5.78944	7.13805	8.18629	5.47904	0.184117	1.13612	0.282191	0.501319	2.97332	2.7892
ENSSSCG00000015590	FLVCR1	0.254857	0.487257	0.380646	0.730584	0.948127	0.368396	0.280104	1.21428	0.166218	0.380936	0.735278	0.455174
ENSSSCG00000000139	IFT27	0.792528	1.02408	0.792203	1.08309	0.948718	0.519799	-0.0252902	0.982623	0.874491	0.931959	0.875043	0.900333
ENSSSCG00000000232	ACVRL1	1.26895	1.02701	1.07575	0.780942	1.34728	0.636313	-0.160308	0.894834	0.385691	0.589889	0.924694	1.085
ENSSSCG00000021166	RPAP3	2.36809	2.49498	2.99152	2.70744	3.68626	2.1127	0.0676234	1.04799	0.735223	0.851481	1.91901	1.85139
ENSSSCG00000003760	TTLL7	2.30869	2.83675	3.81974	1.8111	3.67202	1.19957	-0.360899	0.778679	0.369046	0.578145	1.61747	1.97837
ENSSSCG00000004241	GJA1	10.5882	11.7221	11.2792	21.1022	12.928	15.0535	0.482948	1.3976	0.0740195	0.263289	4.09028	3.60734
ENSSSCG00000036139	RRM2B	4.20647	5.52907	4.71217	5.65393	9.7933	6.69051	0.50271	1.41687	0.091637	0.286699	3.03645	2.53374
ENSSSCG00000011379	KLHDC8B	2.5045	4.7969	3.43972	0.889564	4.39638	0.780912	-0.770766	0.586106	0.240879	0.461272	1.39422	2.16499
ENSSSCG00000025152	CEP89	0.5522	0.457583	1.19397	1.95371	0.876544	0.579342	0.272831	1.20818	0.449568	0.641596	1.04331	0.770478
ENSSSCG00000016836	NADK2	4.19404	3.98168	3.75948	5.0811	4.94325	5.04254	0.275483	1.2104	0.0018677	0.106003	2.59025	2.31476
ENSSSCG00000004275	FAM135A	2.90035	2.64332	2.105	3.44051	3.37951	3.2163	0.298007	1.22944	0.040774	0.212799	2.11916	1.82115
ENSSSCG00000010638	TCF7L2	1.23377	1.15379	0.816859	0.864341	1.80103	1.05675	0.0990613	1.07108	0.645324	0.789434	1.14166	1.0426
ENSSSCG00000008127	SNRNP200	9.84411	5.57228	6.1104	5.7777	13.7775	6.41045	0.183506	1.13564	0.684863	0.817836	3.17856	2.99506
ENSSSCG00000014967	FAM76B	2.41807	1.77975	1.60415	2.16092	2.96356	2.45893	0.269506	1.20539	0.150129	0.360121	1.81249	1.54298
ENSSSCG00000015734	IMP4	12.6311	11.5887	12.1747	10.5289	17.3917	11.4695	0.0753021	1.05358	0.739158	0.854281	3.7895	3.7142
ENSSSCG00000001487	KLHL31	71.7367	94.2678	83.0528	5.9308	78.5854	7.23368	-2.33425	0.198299	0.110039	0.312536	4.04966	6.38392
ENSSSCG00000036091	MORC4	4.87465	3.17822	4.03558	3.16431	5.75731	3.54663	0.0165922	1.01157	0.951729	0.975763	2.33311	2.31652
ENSSSCG00000012156	CDKL5	1.09145	0.586215	0.812712	0.563107	0.838844	0.530668	-0.150288	0.90107	0.350584	0.563666	0.712459	0.862747
ENSSSCG00000016975	PTCD2	13.9232	10.8737	10.5519	2.52592	9.74655	7.71995	-0.877041	0.544483	0.158788	0.372058	2.78937	3.66642
ENSSSCG00000013600	RAB11B	25.4037	19.6735	23.4501	30.2301	31.2848	30.8418	0.422117	1.33989	0.0159291	0.159114	4.99017	4.56805
ENSSSCG00000035634	PLSCR1	3.90522	2.07189	2.35781	2.12139	3.22279	4.11533	0.138082	1.10044	0.662059	0.801372	2.02507	1.88699
ENSSSCG00000002414	SEL1L	9.21787	7.28917	7.45552	7.23197	8.60504	9.40775	0.066824	1.04741	0.654057	0.795295	3.22821	3.16138
ENSSSCG00000010755	PTPRE	0.260684	0.625421	0.262003	1.22968	0.619924	0.412871	0.326885	1.2543	0.228315	0.448622	0.783797	0.456912
ENSSSCG00000010801	CDC73	5.95264	4.35751	5.6268	5.17156	6.55519	6.60174	0.173999	1.12818	0.316193	0.531237	2.82314	2.64915
ENSSSCG00000012425	UPRT	4.66133	4.00684	3.92225	8.49117	3.87544	3.40775	0.1826	1.13493	0.632177	0.779327	2.55739	2.37479
ENSSSCG00000006126	DECR1	25.2379	19.924	16.2492	15.7682	15.2575	15.2065	-0.366647	0.775583	0.105027	0.305419	4.0364	4.40304
ENSSSCG00000002035	C14orf119	2.50382	2.23404	2.12585	6.40878	3.03152	3.57357	0.649123	1.56821	0.0754069	0.265609	2.36463	1.7155
ENSSSCG00000036169	UMAD1	1.14597	0.249329	1.91426	2.59691	4.78389	2.16748	1.02541	2.03553	0.0822773	0.275011	2.01405	0.988638
ENSSSCG00000003434	MFN2	23.5393	18.5509	16.3453	4.73414	16.5831	10.7189	-0.938731	0.521692	0.130667	0.337203	3.40215	4.34088
ENSSSCG00000011853	RUBCN	0.594984	0.615368	0.467756	0.726407	1.05741	0.193919	0.055097	1.03893	0.826428	0.904908	0.694769	0.639672
ENSSSCG00000012491	CENPI	0.99225	0.885199	1.43246	0.28154	0.95971	0.465181	-0.437311	0.73851	0.108789	0.310253	0.626533	1.06384
ENSSSCG00000050014	MRPS16	5.46643	6.38655	1.24549	0	6.45303	1.20033	-0.903118	0.53473	0.418785	0.617418	1.34518	2.2483
ENSSSCG00000015072	PCSK7	1.99181	1.94594	1.41169	1.45766	2.23341	0.936766	-0.155266	0.897967	0.54643	0.72021	1.31466	1.46993
ENSSSCG00000029485	FBXO11	10.2529	10.8991	11.956	14.0333	15.3032	13.1022	0.33149	1.25831	0.0172823	0.162647	3.91834	3.58685
ENSSSCG00000011129	ITIH5	8.66933	5.2568	6.52785	3.54404	5.12149	3.82998	-0.587068	0.665695	0.0589524	0.240931	2.35663	2.94369
ENSSSCG00000029262	GOSR1	3.95457	2.8553	2.7758	4.80963	4.96698	5.45058	0.544164	1.45817	0.0152773	0.157311	2.60163	2.05746
ENSSSCG00000004762	DNAJC17	1.50577	0.946303	1.17323	1.86355	2.17229	1.14842	0.293592	1.22569	0.213456	0.433792	1.42887	1.13528
ENSSSCG00000010433	SGMS1	2.57928	2.32924	3.02218	8.68087	1.87062	2.51868	0.342897	1.2683	0.565496	0.733043	2.20384	1.86095
ENSSSCG00000030155	PHF10	3.22933	3.37653	3.94158	5.58877	4.95448	3.58843	0.325599	1.25318	0.127562	0.333548	2.49733	2.17173
ENSSSCG00000031831	CADM1	0.676891	1.18551	1.15735	0.571895	2.06708	0.752808	0.0320051	1.02243	0.925971	0.9627	1.02635	0.99434
ENSSSCG00000033708	REPIN1	3.77487	4.79051	3.25365	2.75366	5.35981	3.42734	-0.0513767	0.965015	0.852684	0.920341	2.24124	2.29262
ENSSSCG00000016104	TRAK2	3.51105	3.5754	3.24759	1.56424	3.10218	3.06111	-0.345737	0.786906	0.200766	0.421089	1.8056	2.15134
ENSSSCG00000001709	SUPT3H	2.16016	1.73144	2.33816	2.74772	3.63966	3.45797	0.4759	1.39079	0.0205339	0.172172	2.09214	1.61624
ENSSSCG00000001708	CDC5L	12.3029	12.4829	11.7665	12.3505	16.5581	12.8488	0.167851	1.12338	0.254048	0.474153	3.88819	3.72034
ENSSSCG00000014921	PRSS23	10.7116	12.6203	12.7935	17.628	7.25296	12.7871	-0.0179644	0.987625	0.961652	0.980819	3.68319	3.70115
ENSSSCG00000001756	IREB2	10.9034	9.31615	7.73513	13.1932	14.0192	13.8646	0.520904	1.43485	0.0166276	0.161155	3.87656	3.35565
ENSSSCG00000006052	FZD6	2.89819	3.19103	3.16601	2.57922	2.10266	2.90445	-0.216836	0.860451	0.101396	0.300477	1.81276	2.02959
ENSSSCG00000006038	ZFPM2	0.705474	1.02631	1.1865	0.438041	1.1457	0.567289	-0.214609	0.861779	0.354258	0.566363	0.757942	0.972551
ENSSSCG00000024180	ACBD3	11.0274	12.7779	12.6376	18.1359	16.9603	15.7471	0.449578	1.36564	0.00588121	0.129463	4.1636	3.71402
ENSSSCG00000037307	PRC1	0.777923	1.08561	0.229004	0	0.204306	0.0437697	-0.619382	0.65095	0.0613176	0.244217	0.110002	0.729384
ENSSSCG00000035027	ZDHHC14	0.13898	0.064532	0.331721	0.767746	0.393986	0.668191	0.449386	1.36546	0.0330879	0.198948	0.679804	0.230418
ENSSSCG00000007287	GSS	0.723846	0.732722	0.839889	0.490813	0.867393	0.86033	-0.028536	0.980415	0.810738	0.89484	0.790894	0.81943
ENSSSCG00000028827	PARVA	7.96582	7.58743	8.3176	10.627	11.1652	9.17716	0.33491	1.2613	0.016573	0.161155	3.49712	3.16221
ENSSSCG00000004663	SEMA6D	2.1262	2.49531	1.76998	0.616739	3.17127	1.15195	-0.353496	0.782685	0.443716	0.637633	1.28641	1.6399
ENSSSCG00000017676	BCAS3	0.440512	0.683332	0.417023	1.27024	0.642209	0.890936	0.345606	1.27068	0.0920969	0.287174	0.939194	0.593588
ENSSSCG00000006766	PHTF1	1.03486	0.797498	0.626489	1.65897	1.20793	1.13888	0.359246	1.28276	0.0567637	0.238334	1.21681	0.857561
ENSSSCG00000028066	SPRYD4	1.12451	1.36914	1.44186	0.444729	1.74309	0.988816	-0.213654	0.862351	0.478948	0.66651	0.992836	1.20649
ENSSSCG00000011424	TEX264	1.00192	1.39653	0.68011	0.670707	0	0.607631	-0.528497	0.693276	0.132453	0.339343	0.475132	1.00363
ENSSSCG00000017836	PAFAH1B1	17.8552	18.6492	18.3259	22.2132	19.8577	22.7904	0.228644	1.17173	0.0197386	0.169827	4.49723	4.26858
ENSSSCG00000036634	MAP4K5	4.1027	4.8246	4.34095	2.91853	5.07932	4.59012	-0.0844718	0.94313	0.697438	0.826342	2.35237	2.43684
ENSSSCG00000038731	STX18	2.82114	2.05301	1.65707	4.22698	3.01063	2.58514	0.425923	1.34343	0.127595	0.333548	2.07728	1.65136
ENSSSCG00000018031	ZNF287	0.816561	0.648025	0.577203	0.300207	0.609173	0.412219	-0.225431	0.85534	0.104938	0.305336	0.521008	0.746439
ENSSSCG00000007458	NCOA3	1.84095	1.79048	2.44231	1.82908	2.91998	2.44657	0.162026	1.11886	0.38863	0.592927	1.75211	1.59009
ENSSSCG00000012939	BRMS1	3.8682	3.37158	1.73888	6.26478	5.58899	4.41965	0.718016	1.64492	0.0644198	0.249592	2.67306	1.95504
ENSSSCG00000034958	MIS12	8.01839	6.28545	5.22776	6.11571	7.62254	8.28873	0.159333	1.11677	0.454495	0.645046	3.05153	2.8922
ENSSSCG00000010737	ABRAXAS2	6.58347	5.17021	4.42108	5.49822	7.8378	5.13726	0.158189	1.11589	0.504194	0.685654	2.82044	2.66225
ENSSSCG00000007142	PANK2	2.8731	2.18451	2.10716	3.73382	4.18441	2.30258	0.360207	1.28361	0.181013	0.398464	2.11359	1.75339
ENSSSCG00000005671	CRAT	42.5283	39.6927	36.7337	40.5352	65.9063	39.4737	0.250295	1.18945	0.361454	0.573103	5.59308	5.34279
ENSSSCG00000006095	CCNE2	2.40184	2.06774	1.66414	2.69397	1.56252	3.54825	0.210296	1.15693	0.468165	0.658282	1.80935	1.59905
ENSSSCG00000010351	CCSER2	13.2791	8.93623	9.48742	18.1861	11.3535	9.28773	0.237525	1.17897	0.48974	0.67497	3.75056	3.51304
ENSSSCG00000014082	POLK	1.2439	1.25607	0.972673	1.58703	1.74153	1.19638	0.213812	1.15975	0.135994	0.343795	1.32047	1.10666
ENSSSCG00000029855	LHFPL6	19.8515	11.2995	16.4276	6.79904	15.2417	12.6197	-0.457787	0.728102	0.305086	0.522351	3.58418	4.04197
ENSSSCG00000008857	MSMO1	4.80853	7.06691	4.1334	4.98542	7.07306	3.36832	-0.0628181	0.957392	0.854567	0.921292	2.57388	2.6367
ENSSSCG00000004725	ZNF106	52.0631	65.6612	49.977	47.0992	68.2326	48.7743	-0.0405131	0.972309	0.853936	0.921104	5.77955	5.82006
ENSSSCG00000009457	DACH1	1.02775	0.852715	1.34074	0.484967	0.676994	0.806406	-0.32235	0.799766	0.065744	0.250773	0.723144	1.04549
ENSSSCG00000003917	TESK2	0.940795	1.20276	1.26917	0.662568	1.59393	1.42428	0.0359946	1.02526	0.872992	0.930955	1.1287	1.09271
ENSSSCG00000012525	BEX1	14.8219	11.6558	13.945	14.5862	16.1804	11.8703	0.0678967	1.04819	0.68575	0.818648	3.91695	3.84906
ENSSSCG00000010380	MAPK8	2.90752	3.99443	2.3398	3.12973	2.18288	2.17027	-0.215118	0.861476	0.365343	0.576213	1.79366	2.00878
ENSSSCG00000014146	RASA1	2.19348	2.91874	3.12663	2.9268	3.25209	3.4631	0.176364	1.13003	0.231402	0.450735	2.07319	1.89683
ENSSSCG00000014219	CDO1	1.98374	2.04405	1.26979	0.290996	1.2553	0.334865	-0.802391	0.573398	0.0526052	0.2316	0.652833	1.45522
ENSSSCG00000027063	DPY19L1	2.35484	1.79355	1.93238	3.65233	1.70884	2.23168	0.189167	1.14011	0.479675	0.667031	1.78264	1.59347
ENSSSCG00000022048	REEP5	39.6473	44.3102	40.2069	28.5006	37.2726	27.9424	-0.405213	0.755125	0.0434944	0.217943	4.99868	5.40389
ENSSSCG00000026863	FARP1	1.76512	1.77624	2.37533	1.85017	1.79099	1.57359	-0.113299	0.924472	0.341408	0.554986	1.45187	1.56517
ENSSSCG00000051794	CHRNB1	4.2811	3.99358	3.46282	3.07468	7.84769	4.29932	0.232976	1.17526	0.526377	0.703005	2.52593	2.29296
ENSSSCG00000036062	RNF122	2.26699	1.91057	1.91639	3.46632	1.54571	1.00641	-0.0938924	0.936991	0.799909	0.89037	1.50392	1.59782
ENSSSCG00000006369	F11R	7.30839	6.36085	7.60677	12.4257	8.74806	11.6282	0.550234	1.46432	0.0248681	0.18205	3.56354	3.0133
ENSSSCG00000009824	RAD9B	1.02862	0.478929	0.461621	0.715503	0.757609	0.716998	0.0798369	1.0569	0.634322	0.780875	0.790711	0.710875
ENSSSCG00000025770	ST6GAL1	0.708688	0.887212	0.656543	0.218252	0.404144	0.099434	-0.502019	0.706118	0.0127367	0.152577	0.303755	0.805774
ENSSSCG00000012659	ZNF280C	1.87418	1.51272	1.1779	1.29262	2.48342	1.96968	0.197492	1.1467	0.401077	0.602703	1.5226	1.32511
ENSSSCG00000007345	RALGAPB	3.80949	2.61796	3.13957	3.70528	3.68886	4.3235	0.235118	1.177	0.151898	0.362671	2.29197	2.05685
ENSSSCG00000005039	STYX	9.65822	8.86633	9.73442	5.28472	12.8745	10.3812	-0.0619298	0.957982	0.866446	0.927654	3.31826	3.38019
ENSSSCG00000030480	DYRK1A	10.0813	9.31327	3.52593	43.672	12.6718	29.4943	1.7234	3.30214	0.0573876	0.238782	4.7283	3.0049
ENSSSCG00000040185	TFAM	16.6826	11.165	12.4364	12.791	17.9706	9.40051	-0.0290197	0.980086	0.927095	0.963236	3.80331	3.83233
ENSSSCG00000035730	ZDHHC21	3.33586	2.0361	1.58257	2.08409	9.25381	2.57134	0.577351	1.49211	0.38238	0.58711	2.27313	1.69578
ENSSSCG00000016223	ACSL3	7.74456	4.60715	7.3804	3.94457	4.03526	3.94554	-0.579545	0.669175	0.0471109	0.224264	2.31468	2.89422
ENSSSCG00000024777	HDAC4	0.929556	1.06954	1.12167	1.30966	1.26471	1.06576	0.116968	1.08445	0.143331	0.351749	1.14456	1.02759
ENSSSCG00000027013	CYP4F8	3.29435	1.32074	1.71946	5.19088	3.27067	3.71017	0.733346	1.66249	0.0776292	0.268395	2.32013	1.58678
ENSSSCG00000008901	PAICS	6.19522	6.87733	5.80792	1.54524	4.90009	3.04871	-0.888653	0.540118	0.0670885	0.252537	1.97533	2.86399
ENSSSCG00000015297	ADAM22	1.42071	0.771776	1.47288	0.189509	0.835298	0.182365	-0.679588	0.624344	0.0599921	0.24192	0.456018	1.13561
ENSSSCG00000012000	GBE1	3.24754	3.34203	2.57946	3.78876	2.93288	2.90418	0.0518392	1.03659	0.711769	0.835655	2.06675	2.01491
ENSSSCG00000040663	HERPUD1	8.00075	11.1622	12.3705	24.4238	9.88994	19.2945	0.646899	1.5658	0.184805	0.402762	4.15202	3.50512
ENSSSCG00000031771	TSHR	2.35518	2.02745	1.83485	0.0402557	3.26812	0.445668	-0.721831	0.606327	0.308536	0.525385	0.894091	1.61592
ENSSSCG00000003729	RNF125	1.67547	1.51601	1.94284	2.7149	2.99455	2.95954	0.52285	1.43679	0.00207168	0.107196	1.9589	1.43605
ENSSSCG00000002279	GPX2	1.45538	17.6974	1.20426	3.0425	71.9863	1.08674	0.868349	1.82557	0.666069	0.804496	3.08868	2.22034
ENSSSCG00000004943	MAP2K1	21.6446	16.0784	14.6597	10.6104	16.6404	8.74465	-0.533808	0.690729	0.150329	0.360195	3.65426	4.18806
ENSSSCG00000024300	TMEM254	1.10262	0.577076	0.84145	1.82121	2.31623	1.19816	0.583956	1.49895	0.0498642	0.227441	1.45405	0.870095
ENSSSCG00000005426	FSD1L	1.41063	1.65477	1.94482	0.628586	1.46756	1.49242	-0.303974	0.810018	0.237062	0.457147	1.10808	1.41206
ENSSSCG00000004929	PARP16	1.3424	1.619	1.6574	1.01716	2.00813	0.956805	-0.152444	0.899725	0.504234	0.685654	1.1899	1.34234
ENSSSCG00000006561	SLC39A1	7.45633	7.06094	4.69762	9.8774	7.12176	8.16835	0.353459	1.27762	0.178943	0.395899	3.22057	2.86711
ENSSSCG00000005252	PTAR1	1.52267	1.85314	1.59332	2.07405	3.27544	2.31708	0.407941	1.32679	0.0566473	0.238334	1.81538	1.40743
ENSSSCG00000009061	NAA15	8.67964	11.3954	10.4418	11.3794	14.718	11.1056	0.25963	1.19717	0.179862	0.397114	3.73394	3.47431
ENSSSCG00000017316	NSF	1.75609	1.60796	1.48172	0.70054	2.29921	1.06669	-0.207149	0.866247	0.510425	0.6902	1.17848	1.38563
ENSSSCG00000030653	GANAB	8.55477	8.2804	9.2454	6.69508	11.2985	8.99547	0.0194351	1.01356	0.927349	0.96328	3.29521	3.27577
ENSSSCG00000001075	DEK	14.5028	30.7182	29.2842	58.057	14.2444	27.7699	0.266181	1.20262	0.705538	0.832103	4.88691	4.62073
ENSSSCG00000012691	ZNF449	0.576737	0.718961	0.662467	0.280879	1.40315	0.499261	0.0115025	1.008	0.968657	0.984554	0.735437	0.723935
ENSSSCG00000033120	PALM2AKAP2	2.97615	2.91084	3.34211	3.17607	3.64253	3.17617	0.0873303	1.0624	0.275402	0.494385	2.11308	2.02575
ENSSSCG00000004705	MAP1A	0.749337	1.25434	1.16118	2.27127	1.44675	1.18188	0.344985	1.27014	0.171701	0.387694	1.37543	1.03045
ENSSSCG00000023097	ZNF408	0.730209	0.353917	0.462465	0.768587	0.894747	0.572524	0.207066	1.15434	0.188213	0.405922	0.799228	0.592163
ENSSSCG00000028699	NEIL2	0.103745	0.62865	0.931154	0	1.18712	0.642884	0.0165713	1.01155	0.96949	0.984923	0.615087	0.598516
ENSSSCG00000002411	GTF2A1	5.19788	5.17199	4.11029	5.94735	10.5139	7.8217	0.617302	1.534	0.0547697	0.235516	3.15427	2.53697
ENSSSCG00000031356	HES1	20.2009	22.033	15.0591	16.0772	28.7778	8.29182	-0.243626	0.84462	0.657841	0.798637	4.06871	4.31233
ENSSSCG00000008247	SUCLG1	49.2723	43.4014	43.7104	44.3916	53.5845	49.2696	0.106541	1.07664	0.331241	0.546521	5.64213	5.53559
ENSSSCG00000021065	NAA60	4.39439	5.34995	3.30794	2.49186	5.36111	2.74764	-0.275317	0.826269	0.434924	0.630131	2.12642	2.40173
ENSSSCG00000004962	CORO2B	0.459794	0.309507	0.76765	0.157993	0.89531	0.319144	-0.0743196	0.94979	0.778867	0.877334	0.511221	0.58554
ENSSSCG00000001959	CFL2	259.441	245.198	208.308	248.296	136.37	170.896	-0.396312	0.759798	0.213218	0.433792	7.49634	7.89266
ENSSSCG00000040296	EHHADH	6.84663	6.05304	5.11824	0.561558	5.92448	2.28791	-1.08386	0.471766	0.159928	0.37347	1.71729	2.80114
ENSSSCG00000006984	VPS37A	8.77402	6.30366	4.76087	10.375	10.2654	4.92428	0.294797	1.22671	0.482913	0.670014	3.18942	2.89462
ENSSSCG00000002026	EFS	1.21939	1.15855	1.63344	0.468192	1.86453	0.745279	-0.260459	0.834822	0.437868	0.632844	0.958599	1.21906
ENSSSCG00000000691	COPS7A	6.15057	7.09986	6.56492	4.46677	6.16397	4.35491	-0.354322	0.782237	0.0708259	0.259125	2.57077	2.92509
ENSSSCG00000024022	TRPC6	0.650885	0.673836	1.24241	1.25533	0.632291	0.215232	-0.156659	0.8971	0.623692	0.774347	0.720491	0.87715
ENSSSCG00000027459	RNF13	5.45726	4.0568	5.29341	3.99914	5.15123	4.38756	-0.1036	0.930708	0.506175	0.686969	2.4574	2.561
ENSSSCG00000010180	TTC13	3.97064	2.48063	3.3163	2.12513	3.36332	1.94662	-0.298057	0.813347	0.266793	0.485462	1.77613	2.07419
ENSSSCG00000023028	JAM2	3.73247	3.25494	3.40457	1.98911	3.35092	2.88828	-0.270188	0.829212	0.180432	0.397852	1.88672	2.15691
ENSSSCG00000015368	HDAC9	1.10354	1.08256	1.49506	0.038526	0.977333	0.154055	-0.735149	0.600756	0.0703239	0.258489	0.414935	1.15008
ENSSSCG00000005174	RRAGA	31.2684	34.519	26.1257	13.2208	30.5074	18.1901	-0.618107	0.651525	0.155258	0.366547	4.35661	4.97472
ENSSSCG00000016018	FRZB	27.1858	27.0592	22.3677	0.120924	20.5935	2.49855	-2.58992	0.166095	0.106206	0.306952	2.13466	4.72458
ENSSSCG00000013863	SMIM7	10.5595	8.28713	8.15559	6.85179	9.34095	7.37256	-0.177302	0.884355	0.335278	0.549677	3.13633	3.31363
ENSSSCG00000021170	FAR1	1.6535	3.75809	2.37802	2.6732	5.02049	4.38511	0.493813	1.40816	0.204502	0.42541	2.29863	1.80482
ENSSSCG00000011843	PAK2	11.7004	10.6596	9.46159	12.0515	13.6073	14.5012	0.310595	1.24022	0.0462388	0.222459	3.84302	3.53243
ENSSSCG00000017822	RPA1	9.50086	8.36782	6.80917	7.49956	12.3477	6.14327	0.0257237	1.01799	0.934963	0.967472	3.22083	3.19511
ENSSSCG00000026453	ACSM5	2.79378	4.09339	8.34766	3.54355	5.62601	3.76079	-0.111236	0.925795	0.804022	0.892496	2.38772	2.49896
ENSSSCG00000031876	TMEM159	11.3366	10.5638	8.77083	5.4078	9.17954	10.883	-0.282215	0.822328	0.379367	0.58507	3.19942	3.48163
ENSSSCG00000035452	HTD2	3.80641	4.19076	0.405158	3.01881	3.81952	3.82014	0.471032	1.3861	0.487735	0.673988	2.18158	1.71055
ENSSSCG00000000458	MON2	3.10612	2.81941	2.39877	2.07607	4.40218	2.76332	0.076833	1.0547	0.774443	0.874373	1.98888	1.91205
ENSSSCG00000022989	ZNF704	0.703831	1.01465	0.987498	0.336624	0.654056	0.387333	-0.38445	0.766071	0.034868	0.202443	0.538972	0.923422
ENSSSCG00000001955	SRP54	11.2062	8.84652	9.75836	9.43362	9.79814	9.84535	-0.027218	0.981311	0.78125	0.879455	3.41829	3.44551
ENSSSCG00000015327	CASD1	7.83919	5.41304	4.94316	3.36264	5.07594	4.66234	-0.388815	0.763757	0.163132	0.377261	2.4099	2.79872
ENSSSCG00000016083	PLCL1	1.70083	1.82918	1.5097	0.578603	1.98886	1.1599	-0.304029	0.809987	0.324062	0.539693	1.1164	1.42043
ENSSSCG00000006174	JPH1	74.6228	56.6567	65.4596	52.0252	72.3205	63.5418	-0.0692193	0.953154	0.7154	0.838306	5.97897	6.04819
ENSSSCG00000025306	PAK3	0.422051	0.291386	0.851833	0.281459	0.372563	0.276976	-0.199485	0.870861	0.278169	0.497306	0.38913	0.588616
ENSSSCG00000034265	DESI1	2.26777	1.52298	1.18484	6.13855	2.30854	2.26644	0.699529	1.62398	0.163022	0.37712	2.08985	1.39032
ENSSSCG00000011705	COMMD2	4.43041	4.9558	4.09992	3.17489	5.1831	4.14689	-0.104021	0.930436	0.586514	0.747916	2.35126	2.45528
ENSSSCG00000025921	TMEM41A	3.97974	2.77151	2.3911	2.49453	3.62365	2.64161	-0.038086	0.973946	0.863461	0.926108	1.95957	1.99765
ENSSSCG00000007280	ITCH	12.0202	11.8498	12.2502	15.1844	14.3008	17.8748	0.358725	1.28229	0.0171964	0.162493	4.06349	3.70476
ENSSSCG00000034017	KPNA6	8.9877	9.21786	8.17623	13.8081	13.1771	9.58089	0.415373	1.33364	0.0596803	0.241588	3.70573	3.29036
ENSSSCG00000011708	TSC22D2	4.61767	3.96082	4.85256	13.0968	5.021	7.4058	0.709688	1.63545	0.123115	0.32913	3.15956	2.44987
ENSSSCG00000001471	BRD2	15.1171	11.1173	10.7748	17.4603	14.9419	17.6891	0.419363	1.33734	0.0610293	0.243781	4.14175	3.72238
ENSSSCG00000014163	SLF1	2.80384	2.78648	2.34877	0.364036	2.85618	1.84497	-0.562825	0.676975	0.278375	0.497306	1.30116	1.86398
ENSSSCG00000011593	TMCC1	5.25477	4.19722	3.91481	3.17153	9.42119	4.59473	0.202087	1.15036	0.642659	0.787152	2.64203	2.43994
ENSSSCG00000033161	HNRNPH2	12.6647	10.0793	8.61746	9.12513	15.2021	12.7767	0.211434	1.15784	0.441003	0.635433	3.71404	3.50261
ENSSSCG00000011854	LRCH3	2.55882	3.88136	4.22727	3.6033	5.33143	5.21588	0.332141	1.25888	0.216771	0.436422	2.50039	2.16825
ENSSSCG00000000599	DERA	2.06047	2.1416	1.50482	0.878096	2.05647	1.80473	-0.193652	0.874389	0.464724	0.655275	1.33633	1.52999
ENSSSCG00000004479	FILIP1	16.4509	14.7807	12.8918	42.8	12.0301	44.4865	0.920841	1.89322	0.199595	0.419377	4.888	3.96716
ENSSSCG00000004458	TPBG	0.903156	0.990566	0.979034	0.386933	0.482571	0.872304	-0.320518	0.800782	0.0732889	0.262416	0.648272	0.96879
ENSSSCG00000028517	SC5D	3.18862	2.52245	2.69539	1.15144	2.99659	1.25501	-0.497192	0.708485	0.169088	0.384023	1.42574	1.92293
ENSSSCG00000011107	CCNY	5.76505	5.16231	4.48749	7.08323	5.2143	4.34922	0.0773782	1.0551	0.711423	0.835459	2.68995	2.61257
ENSSSCG00000008339	GFPT1	2.73802	3.17371	2.81078	2.20216	6.20908	2.14379	0.0958921	1.06873	0.821359	0.901377	2.06046	1.96456
ENSSSCG00000023495	PITHD1	25.1074	29.6316	26.5805	25.6831	34.7841	24.6623	0.0505872	1.03569	0.775509	0.875075	4.86022	4.80964
ENSSSCG00000016998	NPM1	55.8035	42.7009	48.9631	66.5496	68.578	59.3887	0.398117	1.31779	0.033954	0.200403	6.03821	5.6401
ENSSSCG00000006488	GLMP	2.41845	2.55569	2.01792	2.14569	2.53169	2.1876	-0.0169409	0.988326	0.857844	0.923305	1.7154	1.73234
ENSSSCG00000026257	STMN1	81.4393	76.7074	76.7476	97.6201	36.3084	33.707	-0.654525	0.635285	0.249791	0.470109	5.65413	6.30866
ENSSSCG00000038861	TM2D1	6.65132	7.60995	6.12714	8.86831	13.22	9.41855	0.546233	1.46027	0.0401792	0.211846	3.50458	2.95835
ENSSSCG00000023371	EHD2	12.8947	10.7031	11.1289	9.92924	16.8811	10.9472	0.0811469	1.05786	0.743267	0.856601	3.7297	3.64855
ENSSSCG00000039707	RTKN2	0.102428	0.21495	0.2167	6.37153	0.0848284	0.399406	0.926563	1.90074	0.345934	0.559202	1.16142	0.234852
ENSSSCG00000013178	ZDHHC5	3.93751	3.11716	4.05333	4.43001	6.97995	5.22294	0.464088	1.37945	0.0686083	0.255037	2.69164	2.22756
ENSSSCG00000008406	CCDC88A	5.19288	7.42932	8.56967	4.63885	9.8669	4.28676	-0.208281	0.865568	0.613518	0.767018	2.77988	2.98817
ENSSSCG00000009594	SPTLC1	8.08254	6.15689	6.98771	3.39176	8.71552	4.74396	-0.361025	0.778611	0.361528	0.573103	2.64571	3.00674
ENSSSCG00000016260	SLC16A14	0.666146	0.590098	0.897977	0.71533	0.958023	0.652671	0.0475301	1.03349	0.678528	0.813642	0.824228	0.776698
ENSSSCG00000017073	FAM114A2	6.69655	5.88831	5.4416	4.8074	4.98459	5.01201	-0.236263	0.848942	0.0366306	0.204989	2.569	2.80526
ENSSSCG00000010579	GBF1	6.08816	6.17545	5.95902	5.147	9.64522	3.22451	-0.118855	0.920918	0.774295	0.87429	2.7036	2.82246
ENSSSCG00000014141	RFESD	3.01475	5.56397	3.76511	7.782	3.97993	3.64126	0.230935	1.1736	0.553796	0.725275	2.55506	2.32413
ENSSSCG00000006771	SLC16A1	12.1381	11.8704	8.11804	5.59998	8.83196	5.87601	-0.596292	0.661452	0.0756621	0.26582	2.93384	3.53013
ENSSSCG00000014139	ARSK	1.48687	1.7218	1.2624	0.767727	2.95948	1.55514	0.0746201	1.05308	0.83933	0.912707	1.38687	1.31225
ENSSSCG00000029478	CUL4B	7.00647	5.34747	4.52709	3.6337	5.38739	4.43624	-0.267955	0.830496	0.262084	0.481819	2.44333	2.71129
ENSSSCG00000010690	SEC23IP	7.4287	6.42207	6.0042	6.88837	10.7096	6.82729	0.240835	1.18168	0.310214	0.526647	3.16595	2.92512
ENSSSCG00000009924	ANKRD13A	4.8092	4.63994	3.23792	3.64242	5.13953	3.34492	-0.055014	0.962585	0.806939	0.893233	2.31744	2.37246
ENSSSCG00000028056	ZFP36	27.6231	31.2242	13.5259	381.074	48.322	46.624	2.02192	4.06123	0.127955	0.333925	6.59183	4.56991
ENSSSCG00000008535	CLIP4	10.0247	5.35465	8.8078	0.601954	8.03472	4.38103	-1.04707	0.48395	0.249572	0.469776	2.0944	3.14147
ENSSSCG00000033325	TRIM35	0.800714	1.00532	0.900554	0.808317	1.4718	0.458263	-0.0247873	0.982965	0.917771	0.957713	0.901486	0.926274
ENSSSCG00000009775	CDK2AP1	35.2182	42.846	35.9157	27.6508	47.2661	31.8089	-0.123241	0.918123	0.637191	0.782895	5.15649	5.27973
ENSSSCG00000039243	CD81	28.9886	24.7592	22.76	21.213	38.247	21.0545	0.0223412	1.01561	0.942791	0.971642	4.74361	4.72127
ENSSSCG00000026784	LMNB2	5.60973	5.59832	4.76303	0.19318	5.35852	1.81212	-1.18612	0.439483	0.165412	0.380226	1.47172	2.65784
ENSSSCG00000022309	GPR34	0.852298	0.560719	0.459963	0	0.525431	0	-0.489414	0.712314	0.0977055	0.29592	0.203072	0.692486
ENSSSCG00000015670	GTDC1	2.00735	1.97565	1.40373	2.15575	3.72632	1.97466	0.34815	1.27293	0.212326	0.432668	1.82381	1.47566
ENSSSCG00000023738	COG3	6.83118	8.33233	6.05693	4.82545	6.48158	3.85838	-0.428107	0.743236	0.117923	0.321635	2.5754	3.0035
ENSSSCG00000031736	MGST2	1.77402	1.25789	2.19794	0.311018	3.63593	0.693844	-0.320083	0.801024	0.607372	0.763072	1.12128	1.44137
ENSSSCG00000024424	FAM91A1	3.33176	2.94519	2.96762	5.60751	3.93798	3.74427	0.396964	1.31673	0.0645597	0.249893	2.42474	2.02777
ENSSSCG00000034345	SPRY3	0.433404	0.811137	0.282145	0.113088	1.09635	0.309861	-0.0410138	0.971972	0.901356	0.946853	0.537286	0.5783
ENSSSCG00000009298	CDK8	1.86366	1.99881	2.02843	3.55599	3.69254	3.01106	0.573766	1.4884	0.0014742	0.106003	2.14071	1.56694
ENSSSCG00000015434	SYPL1	18.3348	20.4599	7.37158	5.48064	27.7957	22.3307	0.108627	1.0782	0.898299	0.945306	4.02936	3.92073
ENSSSCG00000008508	FAM98A	14.1478	10.1963	12.9467	5.37806	18.3691	6.38571	-0.458096	0.727946	0.427455	0.624283	3.27785	3.73594
ENSSSCG00000004508	DYM	2.74217	2.40075	2.45093	2.22379	5.05452	2.92077	0.267065	1.20336	0.381906	0.587063	2.08597	1.8189
ENSSSCG00000008515	MEMO1	6.26333	7.04541	6.92606	6.49159	9.0176	6.27655	0.0791969	1.05643	0.634717	0.781236	3.031	2.9518
ENSSSCG00000046879	ZNF391	0.57976	0.491355	0.37306	0.776107	0.543992	0.628011	0.154923	1.11336	0.135951	0.343759	0.719498	0.564575
ENSSSCG00000002243	SLC12A6	1.10085	1.23751	1.22567	0.412187	0.951422	1.86931	-0.134649	0.910891	0.67385	0.810691	0.994388	1.12904
ENSSSCG00000009842	CCDC60	8.69646	7.97054	7.89083	0.874292	9.96135	1.63409	-1.27899	0.412084	0.177057	0.393642	1.91933	3.19832
ENSSSCG00000029920	ELF2	11.2387	7.12191	6.7735	9.1719	12.0348	12.5223	0.404774	1.32388	0.174133	0.390023	3.60269	3.19792
ENSSSCG00000015443	DLD	37.5053	31.15	32.8512	10.0481	23.8572	20.7311	-0.937288	0.522213	0.0645254	0.249893	4.181	5.11829
ENSSSCG00000013647	CDC37	28.7075	21.8372	21.303	32.6992	42.595	26.3193	0.469113	1.38426	0.117476	0.32123	5.09753	4.62841
ENSSSCG00000035539	ST8SIA4	8.57382	8.44073	8.36093	3.87861	5.11047	7.33739	-0.589099	0.664758	0.0584276	0.240182	2.65245	3.24155
ENSSSCG00000022464	KBTBD2	8.00881	8.21762	6.87239	12.6614	9.70783	12.6281	0.536204	1.45015	0.0171223	0.162315	3.65371	3.11751
ENSSSCG00000011968	NIT2	11.6923	10.4696	10.4177	6.55575	14.1802	9.84278	-0.139489	0.90784	0.660831	0.800623	3.42678	3.56627
ENSSSCG00000008467	EML4	2.01149	2.53474	2.36009	1.68436	3.96616	2.27683	0.0961426	1.06891	0.73994	0.854777	1.81634	1.72019
ENSSSCG00000035254	DPH6	0.903193	0.606199	0.43714	0.034688	1.03064	0.313888	-0.223434	0.856524	0.508563	0.688748	0.488324	0.711758
ENSSSCG00000010196	ZNF25	4.16018	3.24597	2.95647	4.18439	5.14578	2.37171	0.103175	1.07413	0.733044	0.850207	2.24908	2.14591
ENSSSCG00000022953	PTER	1.09689	2.64745	1.57406	0.794631	4.64215	1.30316	0.0814547	1.05808	0.890074	0.941218	1.51452	1.43306
ENSSSCG00000032740	TMEM106B	23.752	24.6534	23.1202	10.1286	24.2226	18.4825	-0.495256	0.709436	0.229273	0.449236	4.13898	4.63424
ENSSSCG00000004121	FBXO30	14.0887	10.3248	9.33547	22.1181	7.85763	19.0877	0.406589	1.32555	0.428353	0.624777	4.00204	3.59545
ENSSSCG00000014252	PRRC1	4.73625	4.09202	3.81046	6.87561	5.33215	7.85777	0.550837	1.46493	0.0264286	0.184423	2.92901	2.37817
ENSSSCG00000005403	SMC2	3.23142	3.423	3.98888	1.54573	3.0358	2.29175	-0.488364	0.712833	0.0758129	0.26582	1.69326	2.18163
ENSSSCG00000033451	H2AC11	0.882468	0.671295	0.510178	0.483528	0.139127	0.718649	-0.236692	0.848689	0.294552	0.512814	0.512745	0.749437
ENSSSCG00000021343	ZEB2	6.45404	5.20716	4.07685	2.5189	8.32259	3.94254	-0.178261	0.883768	0.707288	0.833139	2.44704	2.6253
ENSSSCG00000008043	TRAF7	3.1806	2.73605	1.85574	5.97184	4.47186	3.4148	0.638943	1.55719	0.0634119	0.247968	2.46531	1.82636
ENSSSCG00000027323	NCBP2	4.26594	4.36431	4.47012	3.9713	5.41255	4.2141	0.0350947	1.02462	0.773237	0.874073	2.45898	2.42389
ENSSSCG00000026301	RAP2C	5.00284	6.78432	7.08385	8.21091	4.76703	5.16318	-0.0688039	0.953428	0.79717	0.888492	2.78495	2.85375
ENSSSCG00000008479	DHX57	1.92649	1.60999	1.36428	2.21131	3.09778	2.48439	0.448099	1.36424	0.0303123	0.193084	1.83964	1.39154
ENSSSCG00000030426	C9orf78	22.6882	20.4868	19.8885	34.7403	30.5281	24.5806	0.479639	1.39439	0.0337083	0.199997	4.93834	4.4587
ENSSSCG00000015362	TSPAN13	38.3533	30.5874	35.0681	13.8665	39.0219	33.0739	-0.381676	0.767545	0.446125	0.639859	4.7691	5.15078
ENSSSCG00000015357	MEOX2	11.0156	12.8256	11.7587	4.00333	10.538	6.31985	-0.775496	0.584188	0.0931957	0.289583	2.90767	3.68317
ENSSSCG00000014173	LNPEP	7.41335	5.7221	4.51176	1.25225	9.36029	3.31289	-0.543697	0.686011	0.457475	0.648287	2.21767	2.76137
ENSSSCG00000030247	EPM2AIP1	1.61284	1.85354	1.9385	1.74372	3.10626	2.03423	0.213946	1.15986	0.305121	0.522351	1.69843	1.48448
ENSSSCG00000002305	EXD2	0.543604	0.360738	0.649949	0	0.952461	0.0289985	-0.262193	0.83382	0.465672	0.656086	0.335511	0.597704
ENSSSCG00000015412	CCDC146	0	0.313685	0.286674	0.418058	0.831706	0.781042	0.484187	1.3988	0.0482861	0.225569	0.736609	0.252422
ENSSSCG00000004366	BVES	11.2355	8.15492	8.64448	6.31594	23.4347	10.1844	0.296021	1.22775	0.603336	0.760625	3.65511	3.35909
ENSSSCG00000038806	AXL	4.56635	4.84387	5.28789	4.2124	6.60115	3.23185	-0.0955919	0.935888	0.724226	0.844606	2.46315	2.55874
ENSSSCG00000023533	ZNF236	2.08128	1.99926	2.30838	1.68761	2.47604	1.81494	-0.0724639	0.951012	0.583801	0.745664	1.57229	1.64475
ENSSSCG00000002820	RSPRY1	3.2442	3.37535	4.06584	3.71544	6.24291	5.16715	0.387625	1.30824	0.120565	0.325685	2.57286	2.18523
ENSSSCG00000030277	ENDOV	0.74051	0.478789	0.232445	0.895884	0.80849	0.503529	0.23352	1.1757	0.256078	0.476634	0.78867	0.55515
ENSSSCG00000037821	RGS5	56.0329	57.7577	63.0138	48.9616	49.1007	56.7874	-0.189515	0.8769	0.0907776	0.285693	5.71406	5.90358
ENSSSCG00000004996	KLHL28	5.28322	4.95073	4.99524	1.38941	7.01048	2.03226	-0.649817	0.637361	0.290786	0.509468	1.95298	2.6028
ENSSSCG00000017290	STRADA	0.712226	0.603665	0.78262	0.659706	0.995821	0.753758	0.0823718	1.05876	0.41433	0.613297	0.84612	0.763748
ENSSSCG00000026655	PTPN13	0.818828	1.07529	1.53585	0.937398	1.32723	0.931546	-0.0454332	0.968999	0.797068	0.888462	1.04083	1.08626
ENSSSCG00000006073	OSR2	1.75338	1.43716	1.77766	4.87239	1.95674	4.71347	0.804017	1.74596	0.0710658	0.259785	2.21077	1.40676
ENSSSCG00000029985	ARL10	2.42277	1.88034	1.6141	0.838072	2.81485	1.42357	-0.200254	0.870397	0.573877	0.738527	1.36232	1.56257
ENSSSCG00000005711	NUP214	1.27118	1.27587	1.03754	0.498573	1.45006	0.555025	-0.294449	0.815383	0.276801	0.495842	0.837781	1.13223
ENSSSCG00000003816	ATG4C	0.744644	0.732075	0.488199	0.0463433	0.892097	0.374289	-0.241658	0.845773	0.402033	0.603484	0.481343	0.723001
ENSSSCG00000007516	STX16-NPEPL1	2.35919	0.198334	4.50489	0.218126	0.899798	3.30329	-0.384635	0.765973	0.670495	0.807861	1.10532	1.48995
ENSSSCG00000027701	RP2	0.343573	0.915485	0.538613	0.707376	0.729507	0.709133	0.116664	1.08422	0.477884	0.665849	0.778469	0.661805
ENSSSCG00000012685	FAM122B	2.60938	2.03001	2.69658	4.37936	2.43568	2.34482	0.204231	1.15207	0.442776	0.637136	1.98332	1.77909
ENSSSCG00000018014	ZNF18	1.02882	1.52778	0.720154	1.3033	1.61985	1.25446	0.208309	1.15533	0.298549	0.517073	1.25532	1.04701
ENSSSCG00000025672	RAVER2	4.11998	5.47664	6.20191	3.04688	6.41586	4.43033	-0.183767	0.880401	0.56226	0.731024	2.44949	2.63325
ENSSSCG00000009373	SLC25A15	0.830289	0.705958	0.384144	0.0889221	0.390675	0.108092	-0.454961	0.72953	0.0519068	0.230673	0.248922	0.703883
ENSSSCG00000012679	GPC4	5.12039	4.61897	4.03582	6.17302	4.79738	3.22731	0.00718876	1.005	0.977168	0.98871	2.48591	2.47872
ENSSSCG00000017935	CTDNEP1	50.4616	55.1968	45.8102	35.7978	44.8841	40.3116	-0.318883	0.80169	0.0557272	0.237012	5.36331	5.6822
ENSSSCG00000009083	SPRY1	2.79797	1.41785	2.57816	2.48	4.20445	2.53215	0.320402	1.24868	0.314938	0.530023	1.99979	1.67939
ENSSSCG00000000801	TMEM117	0.842227	0.728933	0.368456	0.168364	0.157321	0.776766	-0.28645	0.819917	0.30216	0.520068	0.421511	0.707961
ENSSSCG00000038172	PIP4P1	2.89741	2.18924	2.17935	2.66383	2.4037	3.32775	0.149871	1.10947	0.348481	0.561991	1.91802	1.76815
ENSSSCG00000039673	ASB16	17.462	13.6411	17.5987	8.30038	15.1574	7.53091	-0.65715	0.63413	0.101421	0.300477	3.44137	4.09852
ENSSSCG00000030672	ZNF692	3.12556	2.57479	3.02002	1.72693	4.2195	2.22409	-0.123188	0.918157	0.690725	0.822096	1.84003	1.96322
ENSSSCG00000016695	HIBADH	40.5499	31.8649	30.3001	19.4364	13.987	26.8519	-0.774977	0.584398	0.0542218	0.23461	4.35281	5.12778
ENSSSCG00000012619	SEPTIN6	2.05392	2.64449	2.4606	0.579206	2.03041	1.1169	-0.642245	0.640715	0.0852115	0.279739	1.11356	1.7558
ENSSSCG00000013592	ELAVL1	14.0014	12.4382	12.926	21.3817	15.6388	16.43	0.403075	1.32232	0.0458284	0.222024	4.22141	3.81834
ENSSSCG00000011300	EXOSC7	6.14372	3.91881	3.54156	1.42193	4.91001	2.807	-0.516734	0.698952	0.288556	0.507418	1.92266	2.43939
ENSSSCG00000010330	PPIF	10.9745	13.4754	12.398	3.22414	9.39446	4.68528	-1.07258	0.475468	0.0514928	0.230131	2.65454	3.72712
ENSSSCG00000040348	LIN7A	0.117434	0.19404	0.249523	0.860785	0.193732	0.453761	0.317921	1.24653	0.17149	0.387413	0.563727	0.245806
ENSSSCG00000004814	LRRC28	3.79216	7.55638	6.69487	3.57569	6.80486	3.21323	-0.356094	0.781277	0.400879	0.602516	2.4111	2.76719
ENSSSCG00000013983	JMJD4	3.56331	2.63078	2.16378	2.65385	5.11487	2.3918	0.17726	1.13073	0.596418	0.755125	2.08126	1.904
ENSSSCG00000004531	C18orf54	0.726808	0.632306	0.541657	0.496494	1.03745	0.334839	-0.0314954	0.978406	0.875235	0.932046	0.675005	0.7065
ENSSSCG00000008624	LPIN1	5.03008	3.70466	2.48029	29.6819	5.88972	24.9566	1.93211	3.81612	0.0548522	0.235699	4.1406	2.20849
ENSSSCG00000006775	CAPZA1	18.6714	21.2602	19.8414	17.9329	23.006	21.4027	0.0526474	1.03717	0.668246	0.806208	4.43792	4.38527
ENSSSCG00000035034	CNIH4	2.97703	3.55499	3.1644	5.22663	4.54425	4.88835	0.476686	1.39154	0.00315733	0.114235	2.55577	2.07908
ENSSSCG00000032696	TMEM179B	8.85552	7.53583	4.03838	9.05277	2.9356	3.77234	-0.388874	0.763726	0.485604	0.672093	2.52027	2.90914
ENSSSCG00000009469	ACOD1	0	0	0	0.978974	0	0.753317	0.59828	1.51391	0.11987	0.32507	0.59828	0
ENSSSCG00000014406	PRELID2	2.68747	1.50332	2.25664	0.731997	2.3877	0.507325	-0.588375	0.665092	0.212024	0.432351	1.04825	1.63662
ENSSSCG00000027105	TUBGCP5	2.85719	2.81086	2.2239	0.10528	3.36884	0.483585	-0.908576	0.532711	0.209705	0.430518	0.946917	1.85549
ENSSSCG00000032962	ZNF664	11.1944	11.3182	11.5991	11.8448	15.0334	9.15157	0.0478818	1.03375	0.814292	0.8968	3.67658	3.6287
ENSSSCG00000001539	PPARD	1.75964	2.83811	1.43338	4.2045	3.28197	1.4078	0.352638	1.27689	0.413852	0.61282	1.91525	1.56261
ENSSSCG00000036592	SRSF2	49.7443	45.8862	43.2416	46.6347	36.9329	37.6783	-0.196942	0.872398	0.175453	0.391695	5.36426	5.5612
ENSSSCG00000010403	MARCHF8	2.11928	1.1542	1.35755	1.03186	1.60609	1.35318	-0.115453	0.923092	0.579291	0.742953	1.2131	1.32855
ENSSSCG00000037963	CIBAR1	2.33108	2.42206	2.62641	2.56286	3.78295	2.94283	0.233591	1.17576	0.146206	0.35569	2.02339	1.7898
ENSSSCG00000017306	ITGB3	1.95009	1.70353	1.61538	2.08934	2.29807	1.60244	0.115387	1.08327	0.369911	0.578555	1.57626	1.46087
ENSSSCG00000012680	GPC3	43.2744	24.8927	31.1788	12.6015	31.8357	15.7907	-0.766145	0.587986	0.159787	0.373402	4.29083	5.05697
ENSSSCG00000011963	TOMM70	16.5351	17.1758	14.7996	14.8184	17.4025	11.2849	-0.16459	0.892182	0.413526	0.612568	3.93473	4.09931
ENSSSCG00000036536	WDR53	3.13745	4.53844	2.62371	5.19358	6.12401	4.54371	0.519542	1.4335	0.0676903	0.253598	2.64477	2.12523
ENSSSCG00000000571	ABCC9	8.51227	8.58534	7.66055	4.50553	9.05496	4.9753	-0.41845	0.748228	0.204271	0.42541	2.78991	3.20836
ENSSSCG00000004110	TAB2	13.4584	13.2526	15.7138	20.086	16.8644	20.7749	0.41729	1.33542	0.0221643	0.175484	4.33394	3.91665
ENSSSCG00000034407	AMN1	3.37187	4.64854	4.38865	0.973517	4.5184	1.7594	-0.71556	0.608969	0.188048	0.405853	1.63646	2.35202
ENSSSCG00000015485	SUCO	2.16632	2.29139	2.34696	1.59622	3.66792	2.89802	0.145859	1.10639	0.592935	0.752907	1.85398	1.70812
ENSSSCG00000000808	SLC38A2	46.0896	55.332	48.2879	23.452	85.1036	34.0752	-0.274707	0.826618	0.641017	0.785805	5.39075	5.66546
ENSSSCG00000006151	SNX16	3.23862	2.00508	2.65106	2.38813	2.75864	2.63476	-0.00225162	0.998441	0.988763	0.995331	1.84419	1.84644
ENSSSCG00000035822	FAM120C	1.93347	1.63371	1.53743	0.730191	3.10145	1.68178	-0.0142729	0.990156	0.970674	0.985365	1.41675	1.43102
ENSSSCG00000005611	ZNF79	1.14298	1.21038	1.01406	1.68799	0.818559	1.30672	0.0803824	1.0573	0.658568	0.799021	1.16506	1.08467
ENSSSCG00000014919	ME3	5.50349	4.08237	3.85054	4.83642	2.63546	4.08272	-0.190679	0.876193	0.473993	0.662459	2.25094	2.44162
ENSSSCG00000030045	PRMT5	3.87779	4.44038	2.96657	4.25713	6.93205	3.62622	0.291325	1.22376	0.341414	0.554986	2.5306	2.23928
ENSSSCG00000008232	RNF181	9.64724	10.1942	7.14208	17.4575	11.8244	9.25027	0.440687	1.35725	0.197475	0.416838	3.74818	3.30749
ENSSSCG00000015845	GTF2E2	8.99885	8.84473	9.52243	15.6417	11.6317	10.3831	0.402676	1.32196	0.07233	0.261763	3.74151	3.33884
ENSSSCG00000004625	LEO1	3.49959	3.40944	3.09383	1.62855	3.44557	1.76125	-0.44396	0.735114	0.144517	0.353473	1.67065	2.11461
ENSSSCG00000023727	TRIM37	2.68799	2.75215	1.33202	0.389011	1.37097	0.792464	-0.816883	0.567667	0.0612093	0.243867	0.853827	1.67071
ENSSSCG00000004529	POLI	2.09357	1.9345	1.67701	1.22701	1.99923	1.30286	-0.219963	0.858588	0.213616	0.433792	1.31438	1.53434
ENSSSCG00000010473	EXOC6	1.54713	1.12309	1.61809	0.534347	1.12991	1.42344	-0.279358	0.823958	0.269275	0.488074	0.995159	1.27452
ENSSSCG00000036693	ZNF658	1.666	0.972467	1.01359	0.380836	1.64689	0.207269	-0.420954	0.746931	0.32646	0.542187	0.713863	1.13482
ENSSSCG00000030603	TATDN1	2.56058	2.54458	2.989	1.6226	2.68672	2.46098	-0.196412	0.872718	0.289152	0.507681	1.68817	1.88458
ENSSSCG00000004822	ALDH1A3	2.37817	2.3421	1.64813	1.29954	2.36426	2.64981	-0.0275042	0.981116	0.912543	0.954641	1.60649	1.63399
ENSSSCG00000016545	CHCHD3	8.77971	8.87655	8.75221	7.85923	7.31943	7.8434	-0.177087	0.884487	0.00428528	0.120368	3.11609	3.29318
ENSSSCG00000035119	MTMR6	5.53742	5.27511	5.98909	11.2694	8.17539	7.28064	0.56701	1.48145	0.0321247	0.197579	3.28817	2.72116
ENSSSCG00000002706	ADAT1	0.586929	0.424989	0.609599	0.366533	0.855824	0.0857536	-0.134204	0.911172	0.592065	0.752303	0.487092	0.621297
ENSSSCG00000001958	BAZ1A	3.37071	4.80497	4.87538	28.0425	6.04082	14.4554	1.46868	2.76768	0.0729721	0.261962	3.87529	2.40661
ENSSSCG00000004133	FUCA2	9.53749	7.67795	7.45021	4.88669	12.7764	4.59483	-0.25604	0.837383	0.586467	0.747916	2.94189	3.19793
ENSSSCG00000016918	MAP3K1	1.76182	1.47477	1.42134	0.644896	1.73523	1.01333	-0.289827	0.818	0.260304	0.48064	1.05975	1.34957
ENSSSCG00000022635	BEX4	3.66256	5.29793	3.10967	4.1534	3.67653	2.17059	-0.219771	0.858702	0.47849	0.666213	2.08524	2.30501
ENSSSCG00000008447	CAMKMT	0.386591	0.357596	0.349025	0.542542	1.47122	0.656849	0.438154	1.35487	0.107498	0.308805	0.886325	0.448171
ENSSSCG00000012007	HSPA13	4.21135	3.64086	2.91016	8.16927	3.983	4.32171	0.454145	1.36997	0.209112	0.429599	2.6419	2.18776
ENSSSCG00000034732	DNLZ	1.05448	1.34154	0.723079	1.60894	1.944	1.57478	0.418158	1.33622	0.0423519	0.215786	1.43523	1.01707
ENSSSCG00000004718	TTBK2	0.914242	0.967166	0.606557	1.73933	1.56939	1.65871	0.543037	1.45704	0.00469522	0.122232	1.40866	0.865621
ENSSSCG00000040570	C11orf58	22.1211	12.5497	11.3041	13.1834	19.1272	13.7523	0.0425558	1.02994	0.902137	0.947336	4.01336	3.9708
ENSSSCG00000023991	RIT1	3.32814	2.71143	3.33617	3.29166	4.83877	5.57983	0.414368	1.33272	0.10467	0.30513	2.45508	2.04072
ENSSSCG00000038956	HEYL	5.96711	4.31104	8.14854	0.486751	3.9314	1.38036	-1.42592	0.372182	0.0610639	0.243781	1.37511	2.80103
ENSSSCG00000002006	PSME1	20.0748	15.9457	14.1507	17.1706	18.4555	11.3117	-0.104668	0.930019	0.695397	0.825081	4.0292	4.13387
ENSSSCG00000002002	IRF9	2.18687	0.503999	2.16589	1.4389	4.54923	1.8399	0.446933	1.36314	0.431852	0.627515	1.75479	1.30785
ENSSSCG00000025780	HMGXB4	1.4496	1.27454	1.27354	1.6229	1.47111	1.41148	0.101059	1.07256	0.117277	0.321132	1.32208	1.22102
ENSSSCG00000036466	METTL21A	3.46922	3.93708	2.70322	2.05177	3.40384	2.4292	-0.275393	0.826225	0.236409	0.456483	1.84209	2.11749
ENSSSCG00000010797	EARS2	1.66394	1.32361	0.676356	1.23629	2.84217	0.949794	0.230363	1.17313	0.555508	0.726611	1.35545	1.12509
ENSSSCG00000010802	UCHL5	23.1189	20.8291	20.5349	26.5741	33.8228	20.5971	0.290363	1.22295	0.230614	0.450147	4.77999	4.48963
ENSSSCG00000006512	FDPS	1.80492	2.3537	1.03774	3.14483	0.997216	1.33152	0.00329836	1.00229	0.993546	0.997846	1.42353	1.42023
ENSSSCG00000009814	ANAPC5	5.88708	5.27596	3.62077	1.48554	3.519	2.14507	-0.83307	0.561334	0.0524857	0.231505	1.71422	2.54729
ENSSSCG00000036081	TBC1D20	6.0347	5.74659	6.53045	55.4266	7.31791	10.1964	1.2927	2.44986	0.206995	0.427628	4.11983	2.82713
ENSSSCG00000033731	SLC35B1	6.98775	7.31655	6.03589	6.74849	10.1145	6.8964	0.180323	1.13314	0.38275	0.58711	3.13649	2.95617
ENSSSCG00000026346	UBE3D	4.52451	3.63258	3.20392	0.39948	2.339	1.63217	-1.04295	0.485336	0.0562353	0.237924	1.20685	2.2498
ENSSSCG00000031680	GGPS1	1.19862	0.776214	1.04924	1.44957	1.05576	1.06674	0.126352	1.09153	0.361867	0.573408	1.12652	1.00016
ENSSSCG00000023366	OARD1	13.6946	9.32084	8.97096	6.97114	14.3565	8.18164	-0.142705	0.905819	0.694997	0.824773	3.37811	3.52081
ENSSSCG00000012633	IL13RA1	41.833	31.8381	22.8762	77.1527	39.2594	75.8117	0.949095	1.93066	0.0757098	0.26582	5.96091	5.01182
ENSSSCG00000009773	RILPL1	15.8274	14.2807	14.398	26.8194	21.7172	16.8335	0.503068	1.41722	0.0577212	0.239495	4.48675	3.98368
ENSSSCG00000030118	SAP30	1.86452	1.61019	1.14192	1.9032	2.29996	2.58752	0.367243	1.28989	0.0733689	0.262468	1.70103	1.33378
ENSSSCG00000033155	TMEM30A	2.82976	4.02096	3.14076	4.40445	4.05772	3.80436	0.240622	1.1815	0.128978	0.334905	2.34566	2.10504
ENSSSCG00000004172	SLC2A12	2.47443	2.34985	2.36329	0.237593	3.50715	1.07937	-0.584947	0.666674	0.341227	0.554834	1.17863	1.76358
ENSSSCG00000017601	TOM1L1	1.99769	1.60645	1.44474	1.49875	2.42062	2.02292	0.145264	1.10593	0.409425	0.609486	1.5638	1.41854
ENSSSCG00000009994	MTMR3	7.65358	7.38872	6.78421	5.41177	7.16248	5.46936	-0.246315	0.843047	0.115104	0.319071	2.80112	3.04743
ENSSSCG00000031433	COX11	3.99864	3.70519	3.22699	2.22946	3.60617	3.44719	-0.195891	0.873034	0.332063	0.547304	2.01592	2.21181
ENSSSCG00000001872	LINGO1	1.57861	1.28943	2.59068	1.00993	1.76938	0.619866	-0.411086	0.752057	0.238622	0.459106	1.05753	1.46861
ENSSSCG00000038053	TK2	1.78778	1.78609	1.80462	1.41899	2.51523	1.58525	0.00438513	1.00304	0.980203	0.990525	1.48611	1.48172
ENSSSCG00000037900	CCND1	2.2525	1.69478	3.27106	1.27616	1.86087	1.89139	-0.330494	0.795264	0.213012	0.433792	1.41161	1.7421
ENSSSCG00000015328	SGCE	8.31572	7.22896	6.79777	1.76547	7.05636	3.50876	-0.857686	0.551837	0.130789	0.337323	2.21679	3.07448
ENSSSCG00000029125	FAM13B	4.7134	2.63592	3.9882	2.08191	3.4469	3.44572	-0.25538	0.837766	0.384057	0.588212	1.97635	2.23173
ENSSSCG00000005457	LPAR1	4.69899	3.97839	5.09571	3.16945	4.0425	4.65036	-0.180613	0.882328	0.306129	0.523477	2.29745	2.47806
ENSSSCG00000006848	SLC25A24	11.6569	13.9898	8.19001	1.54414	9.31171	3.78398	-1.26541	0.415981	0.110559	0.313559	2.32387	3.58928
ENSSSCG00000009901	SIRT4	0.726237	0.923019	0.478057	0.0756429	1.34542	0.24973	-0.212682	0.862932	0.58814	0.749261	0.55222	0.764902
ENSSSCG00000001097	RIPOR2	7.00654	6.72383	6.22133	0.548831	5.97462	0.871208	-1.4885	0.356383	0.0951952	0.292448	1.44575	2.93425
ENSSSCG00000031713	MACROH2A2	2.66872	3.57587	1.80124	0.213386	2.1315	0.301371	-1.08316	0.471995	0.0894449	0.284321	0.768641	1.8518
ENSSSCG00000010565	DPCD	13.4036	9.81316	11.9324	20.5349	8.58402	13.9743	0.205886	1.15339	0.596664	0.755207	3.86455	3.65866
ENSSSCG00000024932	CERS5	6.70552	7.34598	4.73133	3.15396	8.37551	4.80701	-0.234888	0.849751	0.568585	0.734964	2.60706	2.84195
ENSSSCG00000030204	IPPK	1.53454	1.23744	1.44034	2.60386	1.45235	1.16726	0.156309	1.11443	0.529364	0.705719	1.41986	1.26355
ENSSSCG00000013427	DAZAP1	21.6084	13.8728	13.9119	13.2865	12.2496	10.9599	-0.382394	0.767164	0.148604	0.357914	3.71487	4.09726
ENSSSCG00000009717	CBR4	8.1325	5.69331	4.56233	0.761708	5.40871	2.67062	-1.01213	0.495814	0.155068	0.366245	1.79101	2.80314
ENSSSCG00000031176	GP9	0.86476	0.21689	0.731131	0.144575	0.193586	0.376119	-0.354395	0.782198	0.160884	0.374667	0.303573	0.657968
ENSSSCG00000008456	PLEKHH2	0.772772	0.650975	0.711676	0.30784	0.694795	0.422995	-0.222503	0.857077	0.122781	0.328637	0.552409	0.774912
ENSSSCG00000009788	DENR	18.6528	17.3175	20.4764	11.8975	16.2907	11.1273	-0.505118	0.704603	0.042	0.214741	3.80038	4.3055
ENSSSCG00000009793	CLIP1	10.8618	10.5036	10.5707	15.7072	7.12153	13.8665	0.117826	1.0851	0.733573	0.85057	3.65938	3.54156
ENSSSCG00000023408	SAMD4A	5.44138	4.70931	5.39183	2.37997	3.88153	3.44392	-0.560245	0.678187	0.0293673	0.192253	2.06539	2.62564
ENSSSCG00000007315	AAR2	1.90437	2.80184	1.71812	2.42611	3.26542	2.3907	0.241104	1.1819	0.258522	0.478946	1.87695	1.63584
ENSSSCG00000000152	RBFOX2	9.61149	9.58251	9.05566	1.78863	9.45478	1.87377	-1.25084	0.420204	0.1176	0.321421	2.12953	3.38037
ENSSSCG00000031664	SRP9	25.2101	22.4039	22.7645	30.8357	26.6547	24.0707	0.199498	1.1483	0.150446	0.360287	4.80999	4.61049
ENSSSCG00000009048	GAB1	4.7937	3.49184	4.65498	7.99855	4.27314	6.91514	0.450552	1.36656	0.15837	0.37152	2.85099	2.40044
ENSSSCG00000005208	RIC1	3.21851	2.67196	2.05287	3.17609	3.45265	3.8773	0.31315	1.24242	0.105013	0.305419	2.16763	1.85448
ENSSSCG00000033303	MBD4	1.30634	1.61676	1.17216	0.632676	1.94242	0.616796	-0.251713	0.839898	0.443594	0.637613	0.985793	1.23751
ENSSSCG00000021738	PTPN2	2.39678	2.1568	1.33217	6.17055	2.73424	5.91247	0.962599	1.94882	0.0503496	0.228302	2.5107	1.5481
ENSSSCG00000032621	TOR1AIP1	18.3742	15.1237	15.4102	21.3679	19.9314	32.5616	0.538667	1.45263	0.0783306	0.268653	4.64657	4.1079
ENSSSCG00000004294	SYNCRIP	15.21	13.382	17.2614	15.5595	13.812	15.5826	-0.0219517	0.984899	0.855632	0.92173	3.99663	4.01858
ENSSSCG00000028124	SNRPN	0.942442	1.06474	1.18953	0.240771	0.663891	0.47898	-0.508017	0.703188	0.0186534	0.167173	0.5368	1.04482
ENSSSCG00000038989	CRK	40.6959	38.0331	38.9758	40.1952	42.6578	32.3743	-0.0387578	0.973493	0.764696	0.869682	5.29108	5.32984
ENSSSCG00000016017	DNAJC10	14.8794	14.0166	11.8746	5.91519	15.8261	10.4506	-0.401425	0.75711	0.352962	0.565425	3.45992	3.86134
ENSSSCG00000039224	CSPG5	0.241175	0.950464	0.280788	0.0863982	0.531214	1.27732	0.0963362	1.06906	0.809104	0.894121	0.640521	0.544185
ENSSSCG00000031882	PNPT1	5.51938	4.03201	4.16878	3.64448	4.34884	1.72925	-0.440815	0.736718	0.238495	0.458958	2.02775	2.46856
ENSSSCG00000006663	OTUD7B	5.33101	3.62479	4.22376	4.42076	5.80324	7.75244	0.359163	1.28268	0.207699	0.42796	2.77813	2.41897
ENSSSCG00000001720	SLC25A27	0.948708	1.06536	0.69328	1.27062	2.18324	1.1673	0.40025	1.31974	0.108525	0.309874	1.32316	0.922911
ENSSSCG00000036246	GP91-PHOX	1.12368	0.971342	0.28781	0.673953	1.74938	0.488129	0.115069	1.08303	0.760387	0.866771	0.925289	0.810221
ENSSSCG00000031271	STRADB	26.4174	32.4217	31.795	10.6694	24.6215	16.9178	-0.829291	0.562806	0.0714883	0.260661	4.12909	4.95838
ENSSSCG00000015271	PRELP	4.42064	2.74587	3.1379	3.09551	8.64562	3.84234	0.395654	1.31554	0.389534	0.593464	2.52654	2.13089
ENSSSCG00000004672	GATM	2.44599	1.81266	1.22591	2.65832	2.61863	1.70425	0.243536	1.18389	0.352056	0.564555	1.72062	1.47708
ENSSSCG00000034035	TMEM69	0.814832	1.70651	1.5209	1.50587	4.31309	2.50738	0.638348	1.55655	0.151199	0.361661	1.84842	1.21007
ENSSSCG00000001507	ZBTB22	2.9168	2.4982	2.61173	2.41216	5.51853	2.57945	0.228665	1.17175	0.494227	0.678465	2.10499	1.87633
ENSSSCG00000014579	TMEM41B	11.8913	8.28772	8.1873	10.4541	9.15094	9.76528	0.0621181	1.044	0.730389	0.848659	3.42988	3.36776
ENSSSCG00000010030	EIF4ENIF1	3.57531	2.78415	3.25047	4.42562	6.17506	5.17543	0.569286	1.48379	0.0156989	0.158373	2.63644	2.06715
ENSSSCG00000022592	FIBIN	1.52724	1.41065	2.44123	0.754949	4.69236	1.00266	-0.0225133	0.984516	0.969889	0.984923	1.44079	1.4633
ENSSSCG00000011530	CRBN	13.2027	11.4498	11.2032	6.85462	12.6077	18.0282	-0.0284572	0.980468	0.943658	0.972014	3.66332	3.69178
ENSSSCG00000027381	GGCX	2.0755	1.78495	1.84767	0.852616	2.51567	1.05722	-0.288065	0.819	0.376035	0.582889	1.24802	1.53609
ENSSSCG00000014063	SFXN1	0.934555	0.662489	0.714446	0.616129	1.16705	0.445707	-0.0410133	0.971972	0.836709	0.910928	0.780016	0.82103
ENSSSCG00000026819	NID1	18.5073	12.5982	16.8653	14.083	27.9495	19.4902	0.305602	1.23593	0.385073	0.589188	4.37573	4.07012
ENSSSCG00000006729	TENT5C	0.750594	1.15523	1.06159	0.288074	2.44811	0.352213	-0.124367	0.917406	0.804869	0.892775	0.862114	0.986481
ENSSSCG00000002805	CFAP20	1.72407	1.38306	1.52856	1.09881	1.25201	1.44487	-0.168785	0.889591	0.116897	0.320613	1.17685	1.34563
ENSSSCG00000001347	PPP1R10	2.56365	2.0728	2.03214	1.74087	3.34906	3.22732	0.200612	1.14919	0.428783	0.62514	1.88503	1.68442
ENSSSCG00000022869	BCAP29	4.33947	3.91648	4.75074	5.56515	6.26926	6.36368	0.406331	1.32531	0.00831618	0.137729	2.81902	2.41269
ENSSSCG00000002337	ZFYVE1	2.85928	2.07082	1.31805	1.51803	2.65469	2.10331	0.0186621	1.01302	0.946934	0.973499	1.61195	1.59329
ENSSSCG00000011467	DENND6A	3.92421	1.54867	2.55419	1.5087	3.18766	2.8065	-0.0525361	0.96424	0.889824	0.941109	1.77385	1.82639
ENSSSCG00000006281	METTL11B	2.69005	5.46749	7.81314	0.100437	5.98105	0.364893	-1.44207	0.36804	0.191402	0.409517	1.1301	2.57217
ENSSSCG00000006280	GORAB	4.0518	1.81585	2.76837	2.20796	3.6682	2.36427	-0.0298326	0.979534	0.924817	0.962093	1.88494	1.91477
ENSSSCG00000004500	C18orf25	5.53088	6.16362	5.81994	7.04437	8.15374	5.79712	0.216513	1.16192	0.171566	0.387482	2.98909	2.77258
ENSSSCG00000006066	RNF19A	7.35586	7.82437	9.45607	12.5066	9.89889	10.2569	0.367963	1.29053	0.054883	0.235746	3.56481	3.19685
ENSSSCG00000017806	MRM3	5.11356	6.71003	4.29846	2.9086	9.93844	3.34331	-0.142512	0.90594	0.788649	0.883787	2.51226	2.65477
ENSSSCG00000030147	TRMT61B	1.51324	1.10282	0.903861	0.87587	1.53224	1.31981	0.0437254	1.03077	0.813886	0.89664	1.15399	1.11027
ENSSSCG00000015982	HOXD9	5.59178	4.67574	3.38955	4.69602	5.80313	4.64727	0.138053	1.10042	0.512657	0.692268	2.59124	2.45318
ENSSSCG00000011113	NUDT5	0.636414	1.25219	0.615699	0.181461	1.0682	0.413244	-0.262023	0.833918	0.41012	0.610045	0.595985	0.858009
ENSSSCG00000006687	ITGA10	0.450172	0.637281	0.742879	0.479091	1.03438	0.743786	0.114176	1.08236	0.499428	0.682113	0.797175	0.682999
ENSSSCG00000007917	RBFOX1	11.4823	9.21342	10.2753	9.54401	18.0195	11.5668	0.270001	1.20581	0.367134	0.577771	3.76643	3.49643
ENSSSCG00000003818	DOCK7	0.866345	0.888703	0.927419	0.605848	0.957403	1.14202	-0.00434496	0.996993	0.97362	0.987064	0.917082	0.921427
ENSSSCG00000017592	MBTD1	4.89138	3.28996	3.56003	3.58038	3.82071	4.45657	0.021365	1.01492	0.899586	0.946086	2.30424	2.28287
ENSSSCG00000040634	ERP44	6.93229	6.15768	5.91729	13.8832	7.9137	9.73931	0.619678	1.53653	0.0506067	0.228853	3.49216	2.87248
ENSSSCG00000020665	TAF6L	1.10027	0.569149	0.825862	0.495627	2.67932	0.836308	0.249286	1.18862	0.577163	0.740947	1.11233	0.863046
ENSSSCG00000013295	TRIM44	1.81499	1.14149	1.12075	1.15764	1.306	1.19078	-0.0766775	0.948239	0.605586	0.762205	1.14876	1.22544
ENSSSCG00000033411	ZBED5	14.7632	12.7955	11.672	4.3664	11.2406	7.78482	-0.751872	0.593833	0.103318	0.303132	3.05752	3.80939
ENSSSCG00000014151	CETN3	6.08607	5.51094	5.86471	9.26143	9.06828	8.05288	0.520744	1.4347	0.00144254	0.106003	3.28976	2.76902
ENSSSCG00000039714	MIPOL1	0.594432	0.789013	0.607627	0.432563	0.852364	0.306673	-0.134425	0.911033	0.44778	0.640854	0.597955	0.73238
ENSSSCG00000012613	NKAP	4.08015	5.04295	4.26393	6.11805	6.47205	5.70291	0.380503	1.3018	0.0127985	0.152577	2.82592	2.44542
ENSSSCG00000010198	BMS1	3.17499	2.98806	2.40771	3.75321	4.57623	4.3238	0.43813	1.35485	0.0173892	0.162882	2.38022	1.94209
ENSSSCG00000037310	ATP6AP1	13.6423	11.7487	12.3838	5.8302	12.384	7.53875	-0.559459	0.678557	0.127217	0.333344	3.2028	3.76225
ENSSSCG00000010470	IDE	7.56007	7.01082	7.58499	11.0248	7.76412	5.53393	0.0753714	1.05363	0.783227	0.880842	3.1425	3.06713
ENSSSCG00000027051	EMC7	10.1593	10.5498	10.5465	10.7371	13.5082	10.7254	0.141332	1.10292	0.243802	0.464238	3.65445	3.51312
ENSSSCG00000032086	ZNF583	0.746567	0.856353	1.11252	1.84057	1.47921	1.79482	0.507618	1.4217	0.00758197	0.136875	1.43294	0.92532
ENSSSCG00000006511	RUSC1	5.78625	4.9735	6.53626	0.486907	4.94144	3.22696	-1.01076	0.496284	0.172324	0.38823	1.74092	2.75168
ENSSSCG00000036210	DYNC1LI2	10.4944	12.0288	10.854	16.416	9.58609	15.9721	0.272585	1.20797	0.318969	0.534342	3.87051	3.59793
ENSSSCG00000031701	GXYLT1	2.75202	2.26143	2.42833	1.14267	3.90322	1.36522	-0.251856	0.839816	0.544942	0.719267	1.54504	1.79689
ENSSSCG00000017819	SMYD4	1.22107	0.910625	0.618797	1.39269	1.08616	0.675062	0.0944908	1.06769	0.660495	0.800505	1.02123	0.926741
ENSSSCG00000010528	ZFYVE27	0.889797	0.808216	0.44381	2.1187	1.12388	1.46905	0.576309	1.49103	0.045689	0.221674	1.34387	0.76756
ENSSSCG00000009045	HHIP	0.556468	0.388652	0.587153	0.0393377	0.161379	0.0235003	-0.491129	0.711468	0.00411083	0.120368	0.101672	0.592801
ENSSSCG00000027207	GPATCH2	0.984653	0.478401	0.581725	0.340925	0.457994	0.590071	-0.192706	0.874963	0.259506	0.479916	0.545435	0.738141
ENSSSCG00000040479	NDE1	2.1335	1.63108	2.40132	1.24595	1.55439	1.07819	-0.411299	0.751946	0.0420578	0.214944	1.19188	1.60317
ENSSSCG00000016453	TCAF1	6.62161	7.30295	6.87323	1.43251	6.80392	2.05339	-1.03454	0.488172	0.115447	0.319377	1.95235	2.98689
ENSSSCG00000004626	TMOD3	4.34543	3.88261	3.58897	3.36722	4.5561	3.75037	-0.0184339	0.987304	0.885527	0.938649	2.28294	2.30138
ENSSSCG00000015976	LNPK	9.70481	10.0337	8.94264	12.0349	9.84769	7.19558	-0.00639415	0.995578	0.975991	0.987988	3.39282	3.39922
ENSSSCG00000029837	VWA8	1.83969	1.31171	0.76343	0.316727	1.06831	0.627956	-0.461535	0.726213	0.167277	0.382177	0.716157	1.17769
ENSSSCG00000005126	PLAA	6.52983	4.82574	3.92984	15.0314	6.53485	4.0336	0.497135	1.41141	0.394054	0.597041	3.08267	2.58553
ENSSSCG00000023792	SNRNP70	13.737	13.3463	11.85	25.2615	20.0502	13.3708	0.516009	1.42999	0.119349	0.324103	4.31857	3.80256
ENSSSCG00000008835	RASL11B	0.739503	0.408275	1.31143	5.8072	1.28394	4.70467	1.32311	2.50205	0.0671487	0.25261	2.15691	0.833796
ENSSSCG00000034879	MAML2	1.20286	0.786783	1.09139	1.1875	1.34275	1.34895	0.182767	1.13506	0.132117	0.339144	1.1965	1.01374
ENSSSCG00000003701	SNRPD1	8.00346	6.94452	5.86688	4.26166	7.02304	4.99393	-0.318975	0.801639	0.207617	0.42796	2.66106	2.98003
ENSSSCG00000007291	EDEM2	2.28138	2.06691	1.02985	0.963812	2.46978	1.19732	-0.149406	0.901622	0.675645	0.81198	1.30141	1.45082
ENSSSCG00000006048	DCAF13	10.255	7.64213	7.79745	11.6406	12.1045	8.54676	0.295341	1.22718	0.194486	0.413271	3.54233	3.24699
ENSSSCG00000026969	KRAS	4.06137	4.0928	5.35933	1.36983	5.68003	3.3408	-0.418087	0.748417	0.402521	0.603708	2.0342	2.45229
ENSSSCG00000029983	PCGF3	1.98406	2.13227	2.48435	2.50454	2.75937	2.07944	0.105669	1.07599	0.379621	0.585072	1.78079	1.67512
ENSSSCG00000006691	POLR3C	2.46109	2.04344	1.84936	4.23889	2.57227	2.48616	0.373392	1.29539	0.146106	0.355594	2.00925	1.63585
ENSSSCG00000008986	SEPTIN11	4.5439	3.74227	3.45216	2.84836	5.3952	1.57751	-0.29459	0.815304	0.492917	0.677531	1.99574	2.29033
ENSSSCG00000003757	SSX2IP	0.50266	0.848953	0.411077	0.467224	0.895625	0.202806	-0.0762857	0.948496	0.750051	0.861145	0.580722	0.657008
ENSSSCG00000004558	CSNK1G1	0.893766	0.92002	0.734346	1.37642	1.14425	0.916318	0.210278	1.15691	0.105157	0.305571	1.09587	0.88559
ENSSSCG00000016809	DROSHA	1.98664	1.67763	1.28215	1.07384	1.94572	1.37683	-0.10997	0.926607	0.585233	0.746667	1.28665	1.39662
ENSSSCG00000028612	PTPRS	1.20387	0.948179	1.74836	0.576573	2.3224	0.640387	-0.152561	0.899652	0.707375	0.833139	1.03435	1.18691
ENSSSCG00000015523	RALGPS2	1.48126	2.25529	1.56901	0.346357	3.70201	0.681661	-0.320949	0.800543	0.602944	0.760367	1.13741	1.45836
ENSSSCG00000008150	TMEM182	56.2207	50.6719	41.7811	4.28713	55.8214	21.7559	-1.40322	0.378084	0.235196	0.455331	4.24634	5.64956
ENSSSCG00000036452	LRRC17	1.89601	2.16378	1.29287	0.0184901	1.65099	0.0896363	-0.945356	0.519301	0.112257	0.315949	0.518936	1.46429
ENSSSCG00000006556	TPM3	167.242	106.48	67.3139	147.899	45.3146	110.145	-0.229513	0.852923	0.73413	0.850799	6.51596	6.74548
ENSSSCG00000004140	VTA1	9.92965	10.078	9.55941	4.02383	6.64018	9.31505	-0.563729	0.676551	0.135046	0.342424	2.87636	3.44009
ENSSSCG00000023924	PDE1A	1.36586	0.834995	1.22838	0.0258447	0.915743	0.119658	-0.712121	0.610422	0.0782574	0.268653	0.379258	1.09138
ENSSSCG00000014948	C11orf54	3.3192	2.85961	2.72203	3.02879	1.0894	0.844988	-0.666087	0.630214	0.134221	0.340989	1.31902	1.9851
ENSSSCG00000001245	POLR1H	2.84546	1.96146	1.36078	2.25041	1.88772	1.86499	0.000117538	1.00008	0.999584	0.999837	1.58303	1.58291
ENSSSCG00000010877	HNRNPU	19.4418	21.2152	19.4111	28.6409	40.0747	24.5649	0.582527	1.49747	0.0474994	0.224628	4.97526	4.39274
ENSSSCG00000000384	NABP2	17.149	16.725	15.9382	18.0066	22.4314	19.2772	0.242949	1.18341	0.0608853	0.243781	4.3802	4.13725
ENSSSCG00000025523	COL2A1	0.44633	0.331541	2.22175	0.039322	0	0	-0.859233	0.551246	0.10231	0.301673	0.0185476	0.87778
ENSSSCG00000032575	ZBTB26	2.08283	1.25189	2.22171	1.00428	1.88011	1.85356	-0.147084	0.903074	0.568252	0.734774	1.34732	1.49441
ENSSSCG00000037875	ZNF688	2.07664	1.64771	1.29901	1.44748	1.3924	1.49865	-0.118736	0.920994	0.388015	0.59237	1.2903	1.40904
ENSSSCG00000015697	CCNT2	8.42777	6.05268	7.26765	7.31521	10.2545	7.22371	0.161804	1.11868	0.445582	0.639382	3.19599	3.03419
ENSSSCG00000006689	PIAS3	1.59574	1.55568	1.28475	2.22931	2.16153	1.12507	0.172492	1.127	0.446902	0.640343	1.47979	1.3073
ENSSSCG00000000580	RECQL	1.50812	1.47056	0.962853	0.972938	1.64347	0.926769	-0.0918108	0.938344	0.647574	0.790966	1.10965	1.20146
ENSSSCG00000003795	WLS	2.48915	1.99	1.78141	0.200109	2.54033	0.714482	-0.664673	0.630832	0.229539	0.449247	0.95494	1.61961
ENSSSCG00000002869	LSM14A	13.8176	14.0686	11.2714	20.997	15.305	16.6177	0.401829	1.32118	0.0665742	0.251819	4.20848	3.80665
ENSSSCG00000011215	OXSM	3.94453	2.89661	3.16978	0.872543	4.54142	1.28076	-0.587752	0.665379	0.298334	0.51687	1.52159	2.10934
ENSSSCG00000009113	METTL14	3.24203	1.96983	1.9494	0.642749	3.67805	1.40884	-0.335067	0.792748	0.518483	0.696776	1.40345	1.73852
ENSSSCG00000002390	ANGEL1	0.968045	1.13535	0.781649	0.686033	1.57987	0.504802	-0.0646484	0.956178	0.807548	0.893488	0.903501	0.96815
ENSSSCG00000003400	NMNAT1	1.89078	1.84407	2.06051	3.07203	3.5971	0.904762	0.167632	1.12321	0.696015	0.825404	1.71869	1.55106
ENSSSCG00000038619	PAFAH2	1.44649	1.5085	1.27186	0.811884	2.34945	0.914308	-0.0877243	0.941006	0.77467	0.874379	1.17941	1.26714
ENSSSCG00000002799	CNOT1	9.20725	8.18707	7.90816	8.53902	13.5575	10.1698	0.297603	1.2291	0.18783	0.405689	3.53302	3.23542
ENSSSCG00000023297	SCRN3	2.00343	2.05923	3.38463	1.60853	3.2717	1.90238	-0.105653	0.929384	0.724916	0.845206	1.67176	1.77741
ENSSSCG00000010495	ALDH18A1	2.28245	1.98702	2.18388	2.43886	2.79308	1.5885	0.0377187	1.02649	0.835366	0.910377	1.69247	1.65475
ENSSSCG00000033456	GPR157	2.85395	4.45568	4.96121	9.39724	3.05493	4.19017	0.267961	1.2041	0.583369	0.745444	2.5912	2.32324
ENSSSCG00000038587	CRNKL1	4.35385	2.86055	3.17396	6.62212	4.70942	5.15483	0.544819	1.45884	0.0450889	0.220253	2.68842	2.1436
ENSSSCG00000021640	ZNF879	0.549464	0.504192	0.624551	0.303243	0.936327	0.495488	-0.0015843	0.998902	0.993032	0.997595	0.638682	0.640266
ENSSSCG00000016047	MSTN	10.1978	6.56011	7.84284	0.137136	14.5206	2.9157	-1.14576	0.451953	0.356965	0.568767	2.03693	3.18268
ENSSSCG00000032344	KIAA1143	9.12948	7.37084	6.53551	11.3337	8.40433	16.1047	0.54487	1.45889	0.122551	0.328349	3.65139	3.10652
ENSSSCG00000033919	DCLK1	2.04692	2.68792	2.16385	0.57554	2.13891	1.08227	-0.595859	0.661651	0.11871	0.322961	1.12142	1.71728
ENSSSCG00000003862	CC2D1B	2.15363	3.143	1.90197	1.49939	2.07135	1.97506	-0.243785	0.844526	0.248313	0.468593	1.50446	1.74824
ENSSSCG00000014176	RGMB	22.2012	20.7249	18.7659	10.3257	31.6978	13.603	-0.293834	0.815731	0.562506	0.731264	4.13361	4.42745
ENSSSCG00000010726	BUB3	3.44076	2.85727	3.18191	3.9622	3.97364	3.80285	0.242208	1.1828	0.016609	0.161155	2.29639	2.05418
ENSSSCG00000007907	USP7	17.3827	12.5458	15.9577	52.0411	20.1277	31.2391	1.03231	2.04529	0.0637078	0.248428	5.04695	4.01464
ENSSSCG00000024131	MINDY2	2.96688	2.75247	3.27457	2.51335	3.73715	4.02601	0.131552	1.09547	0.479525	0.666957	2.12876	1.99721
ENSSSCG00000000215	SMARCD1	2.60752	2.474	2.02982	0.943625	3.22853	2.13454	-0.186558	0.8787	0.607698	0.763157	1.56239	1.74895
ENSSSCG00000007239	CCM2L	0.696892	0.602199	0.306803	0.26456	0.191439	0.499399	-0.217755	0.859903	0.223981	0.444092	0.391908	0.609663
ENSSSCG00000032275	MRPS30	1.73247	1.51453	1.50101	1.01986	2.08297	1.11515	-0.127889	0.915169	0.55276	0.724651	1.23978	1.36767
ENSSSCG00000027131	KLHDC10	9.85527	10.8168	7.32102	10.2276	15.7185	8.94729	0.268935	1.20492	0.380052	0.585584	3.62222	3.35328
ENSSSCG00000017764	KIAA0100	2.31272	2.13799	2.11832	2.24459	3.54362	2.31308	0.197141	1.14642	0.284278	0.503589	1.87002	1.67288
ENSSSCG00000010052	BCR	0.473125	0.340137	0.739819	0.529667	1.03474	0.181092	0.0326618	1.0229	0.903106	0.947824	0.626061	0.593399
ENSSSCG00000013064	EEF1G	316.916	294.435	293.708	235.733	333.735	256.707	-0.146252	0.903595	0.397738	0.599702	8.09453	8.24078
ENSSSCG00000038549	ZFP36L2	25.6568	25.7461	30.5914	153.47	44.4789	63.2734	1.44177	2.71654	0.0533048	0.233104	6.26149	4.81972
ENSSSCG00000030888	FADD	1.3568	0.660772	1.04723	0.734313	1.76695	0.803477	0.0370279	1.026	0.894037	0.943187	1.03781	1.00079
ENSSSCG00000016438	NUB1	9.69243	6.42955	7.16897	14.985	9.60991	12.0645	0.59054	1.50581	0.0637116	0.248428	3.70452	3.11398
ENSSSCG00000025448	SERTAD3	6.27203	11.2641	9.94859	5.03689	8.53119	8.19717	-0.294581	0.815309	0.398208	0.600181	3.01588	3.31047
ENSSSCG00000008397	EFEMP1	4.52686	2.77986	2.77554	2.60139	3.54796	4.95001	0.10173	1.07306	0.732936	0.850207	2.20222	2.10049
ENSSSCG00000011923	NEPRO	3.57447	3.09096	3.00152	2.54886	2.6926	2.52231	-0.232692	0.851046	0.0213625	0.172844	1.84284	2.07553
ENSSSCG00000022303	SLC25A16	0.616332	0.869685	1.20895	0.695421	1.1234	0.724387	-0.0349253	0.976082	0.844456	0.915707	0.878034	0.912959
ENSSSCG00000006800	CD53	3.06025	4.56156	1.55096	2.27681	5.8693	4.04993	0.326872	1.25429	0.507929	0.688521	2.27624	1.94937
ENSSSCG00000008080	PHF2	5.28049	4.72441	4.60414	7.17135	7.66699	7.39963	0.520645	1.4346	0.000750847	0.0952706	3.07214	2.5515
ENSSSCG00000008261	HK2	2.97809	7.41182	5.74945	35.3474	9.42346	5.17542	1.12427	2.17991	0.243922	0.464317	3.73069	2.60642
ENSSSCG00000002506	VRK1	1.14963	1.41202	0.589596	0.339982	0.525803	0.347245	-0.527064	0.693966	0.0497635	0.227441	0.487265	1.01433
ENSSSCG00000023357	REST	2.63048	2.62548	2.35351	3.06024	4.56707	2.92897	0.336209	1.26243	0.11074	0.313924	2.15754	1.82134
ENSSSCG00000034948	RASSF9	1.88598	1.01056	0.724001	0.892381	1.34966	1.65295	0.0792774	1.05649	0.777615	0.876717	1.18675	1.10747
ENSSSCG00000008969	RCHY1	7.19999	5.95032	6.12331	5.12694	6.93631	5.35366	-0.131343	0.912981	0.396158	0.598541	2.75707	2.88842
ENSSSCG00000031847	RBM28	2.29854	1.32218	1.74939	2.37961	2.07247	1.95904	0.181655	1.13418	0.311494	0.527759	1.64713	1.46547
ENSSSCG00000000142	FOXRED2	2.08215	0.940082	1.28994	2.44441	2.30776	2.92175	0.568747	1.48323	0.0528675	0.231977	1.8272	1.25846
ENSSSCG00000030211	NBR1	19.2907	14.2605	14.7879	18.6662	22.8216	21.4004	0.367358	1.28999	0.0744233	0.263858	4.45243	4.08508
ENSSSCG00000039867	UCK2	2.61714	2.47886	2.04594	2.06566	2.39343	1.17521	-0.253418	0.838907	0.290253	0.508987	1.50003	1.75345
ENSSSCG00000010620	XPNPEP1	8.09756	6.09756	5.96677	3.61494	6.56803	3.56758	-0.498544	0.707821	0.139139	0.347051	2.43922	2.93776
ENSSSCG00000031782	ARL3	1.14265	1.31339	1.19724	0.987696	1.65482	0.911536	-0.0368854	0.974757	0.821299	0.901377	1.11148	1.14837
ENSSSCG00000016201	TTLL4	0.357381	0.38044	0.375474	0.870586	0.446823	0.416035	0.190784	1.14138	0.213901	0.433917	0.646078	0.455295
ENSSSCG00000011811	LPP	0.603017	0.613383	0.690413	0.6744	0.791056	0.475518	0.00580737	1.00403	0.949065	0.974709	0.715225	0.709418
ENSSSCG00000014998	AASDHPPT	8.32789	6.28147	5.33259	2.19757	8.34729	4.28001	-0.482172	0.715899	0.36835	0.578145	2.43402	2.91619
ENSSSCG00000001917	CD276	1.17422	1.41525	1.18278	0.422445	1.35258	0.623636	-0.358996	0.779707	0.182484	0.400064	0.813949	1.17295
ENSSSCG00000004745	RPAP1	1.09258	1.13481	0.781011	0.750311	1.49584	0.790762	-0.00812511	0.994384	0.967067	0.983964	0.989237	0.997362
ENSSSCG00000010811	KCTD3	14.8581	10.457	11.4325	19.7992	14.9283	15.1514	0.414738	1.33306	0.0924995	0.287974	4.12852	3.71378
ENSSSCG00000014924	CTSC	7.17311	5.88461	4.81733	4.89569	6.1786	10.5031	0.190899	1.14147	0.58204	0.744863	2.97577	2.78487
ENSSSCG00000012054	DOP1B	0.55465	0.629821	0.414173	0.395962	1.106	0.379695	0.0596173	1.04219	0.790063	0.884658	0.673371	0.613754
ENSSSCG00000015497	KLHL20	2.66153	2.12879	1.78873	0.533958	2.69693	1.68645	-0.356124	0.781261	0.410622	0.610484	1.30976	1.66589
ENSSSCG00000015595	ATF3	12.8517	8.0473	10.8536	30.6066	23.1425	5.30946	0.565483	1.47988	0.4879	0.674	4.07773	3.51224
ENSSSCG00000005604	PBX3	1.70814	3.18396	4.51421	1.83851	2.0783	1.42942	-0.519148	0.697784	0.174636	0.390465	1.46929	1.98844
ENSSSCG00000000273	PRR13	27.507	32.2296	26.4781	32.1428	30.5693	25.3698	0.0280114	1.01961	0.840913	0.913354	4.9173	4.88928
ENSSSCG00000013729	GCDH	5.34786	4.18105	3.85367	4.03441	6.86434	4.53815	0.152654	1.11161	0.53939	0.714252	2.59218	2.43953
ENSSSCG00000008130	CIAO1	9.37061	8.89711	7.55979	11.8384	14.2718	10.695	0.461335	1.37682	0.0302345	0.193084	3.72101	3.25967
ENSSSCG00000005996	MRPL13	6.69422	7.17982	6.05853	4.68728	6.86869	9.12236	0.00937505	1.00652	0.971716	0.985877	2.94111	2.93174
ENSSSCG00000039598	ADAT2	1.02512	1.15589	0.63251	0.24796	1.44055	0.282598	-0.289179	0.818368	0.441354	0.635861	0.655283	0.944462
ENSSSCG00000016052	MFSD6	1.2941	0.630002	1.32396	1.37039	1.82701	2.18422	0.431985	1.34909	0.106711	0.307817	1.47178	1.0398
ENSSSCG00000021310	LIN9	2.78515	2.81709	2.48757	0.61967	2.90754	1.11276	-0.637986	0.64261	0.167205	0.382164	1.24703	1.88502
ENSSSCG00000011542	THUMPD3	11.7241	10.6232	8.61229	12.3236	12.7308	8.92767	0.117807	1.08508	0.570797	0.736534	3.60891	3.4911
ENSSSCG00000011946	ALCAM	1.39498	1.41915	1.33092	1.26135	1.36663	0.81255	-0.159123	0.89557	0.255231	0.475581	1.09268	1.2518
ENSSSCG00000010990	NOL6	1.68193	0.809199	1.25073	0.670536	1.68415	0.766325	-0.154496	0.898446	0.59948	0.757586	0.995176	1.14967
ENSSSCG00000016027	ITGAV	2.28754	3.51279	3.95574	3.32175	3.21833	5.05389	0.19534	1.14499	0.471165	0.660694	2.26205	2.06671
ENSSSCG00000037215	ZNF3	3.56531	2.40792	1.42899	2.60232	3.55226	3.18425	0.28684	1.21996	0.365	0.576057	2.03349	1.74665
ENSSSCG00000033602	UBE2K	4.2017	3.9946	4.13577	6.28987	4.90617	4.93485	0.312465	1.24183	0.0370562	0.205172	2.66578	2.35331
ENSSSCG00000038853	GPR137B	1.27339	0.841662	0.467204	0.651197	1.28829	1.13752	0.131602	1.09551	0.600892	0.75864	1.00458	0.872973
ENSSSCG00000010260	SAR1A	35.3018	9.53985	30.0478	26.0469	46.807	31.0707	0.601185	1.51696	0.381211	0.586299	5.11324	4.51206
ENSSSCG00000013746	CALR	59.7175	51.0901	42.4906	45.4972	78.1363	55.3937	0.19773	1.14689	0.495333	0.679182	5.8876	5.68987
ENSSSCG00000011238	ARPP21	5.21734	5.06836	4.21291	0.414113	9.08476	1.33856	-0.853357	0.553495	0.374082	0.581395	1.68654	2.5399
ENSSSCG00000034261	TMEM59	17.0299	16.1009	14.5527	26.5026	16.1424	22.5543	0.403834	1.32302	0.127093	0.333267	4.47964	4.07581
ENSSSCG00000008385	PUS10	1.6508	1.20122	1.5916	0.971128	2.01874	0.862929	-0.149345	0.90166	0.560402	0.730225	1.15685	1.30619
ENSSSCG00000014319	SMAD5	4.64075	7.14195	5.84238	5.85186	5.95512	5.95304	0.0254856	1.01782	0.875856	0.932327	2.79074	2.76525
ENSSSCG00000004552	TRIP4	3.2795	2.63262	2.5156	2.77435	3.32295	3.16408	0.104673	1.07525	0.376856	0.583132	2.02875	1.92408
ENSSSCG00000015556	LAMC2	1.2654	0.598353	0.575072	0.885916	3.30601	2.20004	0.729311	1.65785	0.133481	0.340194	1.56657	0.837257
ENSSSCG00000036876	THAP3	2.57715	3.99843	2.40634	1.51774	2.88814	3.3974	-0.16688	0.890767	0.607236	0.763072	1.80929	1.97617
ENSSSCG00000035258	RABL3	2.25331	1.56751	1.27902	0.798581	3.16789	0.702315	-0.192338	0.875186	0.68748	0.819802	1.22456	1.4169
ENSSSCG00000005987	TBC1D31	1.04879	1.26025	1.28847	0.483939	1.65828	0.348467	-0.331462	0.794731	0.345359	0.558851	0.803748	1.13521
ENSSSCG00000037608	LRRC70	2.35701	1.48716	1.59178	3.32424	1.53478	1.13051	0.0366291	1.02571	0.91839	0.957941	1.51517	1.47854
ENSSSCG00000033453	BST2	5.44488	3.9372	2.35352	5.46387	4.68461	2.466	0.0850707	1.06074	0.836888	0.910964	2.33091	2.24584
ENSSSCG00000021494	CDC25A	1.92105	1.6417	1.7753	1.75871	2.02742	2.0308	0.0803951	1.05731	0.260824	0.481334	1.55393	1.47353
ENSSSCG00000004023	CEP43	0.75663	0.833881	0.753275	1.23357	1.41678	0.965516	0.303195	1.23387	0.0275149	0.187358	1.13578	0.832588
ENSSSCG00000008640	IAH1	5.59805	5.07137	4.0058	3.05406	6.12772	3.52278	-0.20588	0.86701	0.496825	0.680107	2.34334	2.54922
ENSSSCG00000006214	RRS1	9.79998	6.89609	7.62517	6.98643	9.34746	9.48805	0.078927	1.05623	0.692555	0.823088	3.25314	3.17422
ENSSSCG00000000396	STAT2	1.94418	2.0352	1.59953	1.80969	3.99187	2.4904	0.358492	1.28209	0.226758	0.44683	1.87113	1.51264
ENSSSCG00000003491	AKR7A2	3.20592	5.09529	4.88812	1.45693	3.9299	1.83272	-0.712441	0.610287	0.112103	0.315908	1.7002	2.41264
ENSSSCG00000016597	POT1	2.03207	1.74849	1.33481	0.407574	1.72745	0.582723	-0.55969	0.678448	0.149144	0.358894	0.867725	1.42742
ENSSSCG00000015231	DCPS	5.61511	8.3934	8.48504	3.76748	12.3324	4.5216	-0.249297	0.841306	0.640234	0.785051	2.81839	3.06769
ENSSSCG00000021353	TMX4	8.60414	6.25041	8.18936	9.04333	8.92531	9.16854	0.221212	1.16571	0.154836	0.365918	3.32844	3.10723
ENSSSCG00000009021	LRBA	1.20215	1.38696	0.989104	0.242082	1.58735	1.03067	-0.226672	0.854604	0.518581	0.696776	0.902063	1.12873
ENSSSCG00000007463	PTGIS	4.58352	1.02658	3.9787	3.5247	4.65405	5.75224	0.538827	1.45279	0.334564	0.549108	2.47749	1.93866
ENSSSCG00000013086	CYB561A3	0.53249	0.377502	0.479752	0.698928	0.824164	0.396066	0.156647	1.11469	0.274938	0.494152	0.704409	0.547762
ENSSSCG00000004570	TPM1	887.229	1058.65	1149.05	710.62	651.324	762.309	-0.537036	0.689185	0.0137539	0.154642	9.46684	10.0039
ENSSSCG00000029799	ZBTB8OS	12.3648	8.658	8.746	9.82211	9.62959	10.2076	0.011808	1.00822	0.943191	0.971885	3.44411	3.4323
ENSSSCG00000001056	RANBP9	10.616	13.158	13.1885	39.3872	14.4952	30.6396	1.02833	2.03967	0.0730417	0.261962	4.75775	3.72941
ENSSSCG00000012270	UBA1	18.3426	20.5079	22.0274	27.4965	35.3951	26.4504	0.523785	1.43772	0.0235706	0.178952	4.93238	4.40859
ENSSSCG00000011336	ELP6	2.52876	2.28306	1.72299	2.54991	1.75513	1.75328	-0.0761138	0.94861	0.669046	0.806627	1.58369	1.6598
ENSSSCG00000001963	EGLN3	12.2342	10.5961	9.61033	5.01042	13.4185	3.01735	-0.741869	0.597964	0.25013	0.470226	2.81452	3.55639
ENSSSCG00000001947	BRMS1L	6.8189	8.18642	7.03237	6.44968	7.88726	6.17422	-0.0935181	0.937234	0.476998	0.665007	2.96391	3.05743
ENSSSCG00000004757	VPS18	0.652387	1.10004	0.722179	0.788973	1.56736	1.00529	0.208009	1.15509	0.328816	0.544465	1.06774	0.859734
ENSSSCG00000032644	HLX	0.706291	1.10728	1.10826	1.96019	1.6356	1.21502	0.396279	1.31611	0.0666925	0.251819	1.37038	0.9741
ENSSSCG00000017670	RPS6KB1	7.12963	5.83107	6.48495	9.11876	8.10543	6.69085	0.256513	1.19459	0.132728	0.339524	3.15628	2.89976
ENSSSCG00000036832	STK40	11.8527	10.6916	9.43197	12.8211	12.954	8.02711	0.0504435	1.03558	0.833391	0.909772	3.58856	3.53811
ENSSSCG00000004279	OGFRL1	2.27154	1.81799	0.767348	0.815458	0.92749	0.945352	-0.419711	0.747574	0.19422	0.412964	0.922363	1.34207
ENSSSCG00000011693	ZIC4	0.653995	0.717283	0.49533	0.380547	2.07887	0.522431	0.20249	1.15068	0.612667	0.766693	0.898006	0.695515
ENSSSCG00000002287	MPP5	5.80045	4.78119	4.66154	2.91733	5.18975	4.01604	-0.290631	0.817545	0.235309	0.455359	2.30877	2.5994
ENSSSCG00000000553	TM7SF3	2.38229	2.19172	3.18388	0.384839	4.49785	0.819366	-0.568385	0.674371	0.410885	0.610698	1.26401	1.83239
ENSSSCG00000036952	GTPBP8	1.01568	0.698699	0.663343	0.182898	0.690082	0.390154	-0.345039	0.787287	0.116517	0.320164	0.491555	0.836593
ENSSSCG00000029097	RCC1	8.13841	7.58974	5.93396	5.33608	11.4109	9.60116	0.205012	1.1527	0.552746	0.724651	3.23442	3.02941
ENSSSCG00000003344	VWA1	2.00271	3.8264	1.11752	0.965663	3.38023	2.60506	0.00548537	1.00381	0.991599	0.996922	1.65202	1.64653
ENSSSCG00000008831	DCUN1D4	1.45968	1.54955	2.8745	2.40062	2.40727	2.47302	0.242625	1.18314	0.313543	0.529023	1.77687	1.53424
ENSSSCG00000011695	AGTR1	17.2774	9.16567	8.90411	5.94983	25.37	12.8436	0.154435	1.11299	0.817274	0.898656	3.76965	3.61522
ENSSSCG00000026552	MFSD14B	4.27894	3.59698	3.77297	3.17634	5.5522	4.09242	0.0889171	1.06357	0.67546	0.811939	2.37419	2.28527
ENSSSCG00000007530	PPP1R3D	2.74023	3.07823	5.44631	0.353899	2.77531	1.44934	-0.991145	0.503078	0.114854	0.318882	1.21537	2.20651
ENSSSCG00000007721	GTF2I	8.89655	7.48097	7.26868	3.62908	8.00007	4.20294	-0.559607	0.678487	0.141986	0.350173	2.58666	3.14627
ENSSSCG00000007046	TRMT6	4.51453	3.57345	3.47962	2.88832	3.09956	2.01471	-0.411089	0.752056	0.069377	0.256363	1.86221	2.2733
ENSSSCG00000017672	MED13	5.56802	5.1609	5.12545	6.2496	7.68907	8.2237	0.409679	1.32839	0.0199934	0.170796	3.06082	2.65114
ENSSSCG00000000743	FKBP4	53.6473	52.7973	41.1244	66.3362	206.348	66.4693	0.975751	1.96667	0.15293	0.363958	6.61513	5.63938
ENSSSCG00000000755	ERC1	1.21338	1.39791	1.24316	2.46599	1.85771	2.25	0.478336	1.39314	0.00586098	0.129463	1.66952	1.19119
ENSSSCG00000011218	SLC4A7	11.1909	8.52982	6.10733	8.81462	3.59794	4.23461	-0.601829	0.658918	0.212279	0.432646	2.628	3.22983
ENSSSCG00000007349	ACTR5	0.581078	0.641615	0.683697	0.211817	0.954953	0.485298	-0.1042	0.930321	0.632581	0.779582	0.605019	0.709219
ENSSSCG00000026945	LRRC2	15.6876	7.06329	4.33564	14.1625	14.3431	21.7419	0.960502	1.94599	0.13722	0.344756	4.12308	3.16258
ENSSSCG00000049630	DEPTOR	0.623803	1.04376	0.67853	1.09663	5.5244	0.434817	0.60566	1.52167	0.413641	0.612662	1.43159	0.825934
ENSSSCG00000001578	CMTR1	1.66382	1.37653	1.24089	1.03501	1.80632	0.927529	-0.121985	0.918922	0.544198	0.718446	1.15349	1.27547
ENSSSCG00000010235	SIRT1	6.25057	3.86876	4.95652	4.34054	6.76625	6.45477	0.185416	1.13715	0.479954	0.667239	2.75746	2.57204
ENSSSCG00000031216	HS3ST6	0.543903	1.50414	0.511258	0.242183	1.38362	0.680411	-0.0772657	0.947852	0.841034	0.913354	0.771616	0.848881
ENSSSCG00000009542	TNFSF13B	0.251502	0.141647	0	0.831454	0.969446	0.177035	0.52372	1.43766	0.104601	0.305081	0.695312	0.171592
ENSSSCG00000006648	CTSS	5.71531	8.18911	2.03241	3.60832	4.84193	2.7464	-0.297219	0.81382	0.591843	0.752284	2.21873	2.51595
ENSSSCG00000010187	TAF5L	0.947378	1.17569	1.5275	2.99143	1.32783	2.29292	0.504848	1.41897	0.116058	0.319854	1.64509	1.14024
ENSSSCG00000036296	RPS25	377.296	427.233	364.87	448.315	445.122	392.697	0.137671	1.10013	0.2119	0.432339	8.74461	8.60694
ENSSSCG00000001865	SCAPER	2.84748	2.79547	3.47641	3.65466	4.85626	3.45149	0.29747	1.22899	0.108422	0.309785	2.30765	2.01018
ENSSSCG00000034827	CHP2	1.18923	0.395653	0.571106	0.231881	0.46745	0.417912	-0.301734	0.811276	0.222604	0.442676	0.452647	0.754382
ENSSSCG00000017626	SRSF1	5.10992	4.76543	5.25842	5.95925	5.75901	6.79399	0.244576	1.18474	0.0271928	0.186454	2.83937	2.59479
ENSSSCG00000010563	BTRC	2.42661	1.69427	2.36828	1.56352	3.36079	2.50953	0.111769	1.08055	0.676722	0.81263	1.76467	1.6529
ENSSSCG00000031432	KDELR2	7.87213	19.1098	19.45	7.64464	16.4072	6.38221	-0.57189	0.672735	0.357302	0.569151	3.37249	3.94438
ENSSSCG00000000522	NAP1L1	49.214	55.5579	51.9956	97.0924	67.1496	45.2052	0.345737	1.2708	0.337371	0.551675	6.0789	5.73316
ENSSSCG00000016708	SKAP2	1.4622	1.33705	1.1474	1.43221	1.22568	1.26276	-0.00421023	0.997086	0.954702	0.977104	1.20486	1.20907
ENSSSCG00000005204	RANBP6	1.79721	2.62108	2.24141	0.747547	2.63794	1.31163	-0.386556	0.764954	0.30203	0.519996	1.29245	1.67901
ENSSSCG00000033340	ZNF543	0.558387	0.499087	0.621652	0.49586	0.687355	0.583493	0.0257493	1.01801	0.689543	0.821383	0.666283	0.640534
ENSSSCG00000003983	SMAP2	0.782041	0.937233	0.665415	0.929559	1.14664	0.73003	0.105912	1.07617	0.389337	0.593392	0.947049	0.841137
ENSSSCG00000038933	PURG	0.741619	0.571577	0.554361	1.31411	0.58675	1.23143	0.315178	1.24417	0.156737	0.368889	1.0115	0.696321
ENSSSCG00000012361	AMER1	1.11544	1.28911	1.23318	0.241696	1.26805	0.701688	-0.391372	0.762404	0.197112	0.416423	0.753577	1.14495
ENSSSCG00000003831	OMA1	8.20537	4.94131	6.05038	3.39066	5.34027	6.38508	-0.302454	0.810872	0.353934	0.566074	2.5612	2.86365
ENSSSCG00000009390	SPRYD7	9.78748	6.86079	8.02129	6.27044	9.0629	5.28121	-0.245079	0.84377	0.365826	0.576667	2.94802	3.1931
ENSSSCG00000037854	L3HYPDH	0.803561	1.0405	0.976698	0.25499	1.38377	0.526474	-0.223913	0.85624	0.467231	0.657594	0.730375	0.954288
ENSSSCG00000003489	EMC1	4.72235	3.79793	3.32242	1.17761	5.73567	3.40817	-0.292036	0.816748	0.582953	0.745297	2.00492	2.29695
ENSSSCG00000005596	ARPC5L	8.7791	8.41454	8.44383	12.7754	14.2552	9.05974	0.42727	1.34469	0.0782959	0.268653	3.68192	3.25465
ENSSSCG00000010345	GHITM	64.6062	54.7973	54.6593	79.1902	74.4416	61.5481	0.297701	1.22918	0.0894162	0.284321	6.17651	5.87881
ENSSSCG00000014101	AP3B1	4.82516	5.04297	3.54028	4.32537	5.16243	4.3069	0.0413036	1.02904	0.793716	0.887064	2.48142	2.44011
ENSSSCG00000010316	KAT6B	3.1484	2.7291	2.58528	3.27192	2.8136	4.08062	0.192524	1.14276	0.229159	0.449095	2.12368	1.93116
ENSSSCG00000035193	MRPS23	11.7333	13.8122	14.165	14.0362	17.2173	14.6045	0.193189	1.14329	0.170825	0.386326	4.0205	3.82731
ENSSSCG00000006641	PRUNE1	6.95117	6.3821	4.93681	2.3725	8.66243	3.73284	-0.391991	0.762077	0.446755	0.640287	2.42297	2.81496
ENSSSCG00000026964	STK36	0.246216	0.401511	0.464269	1.2512	0.522855	0.344655	0.283331	1.217	0.293493	0.512114	0.734903	0.451573
ENSSSCG00000007275	RALY	7.05892	7.27613	7.81776	10.0195	13.1567	9.56704	0.495649	1.40995	0.0225219	0.176227	3.5623	3.06665
ENSSSCG00000033753	UBXN2A	7.35607	7.07487	8.58859	8.6422	13.4572	10.7289	0.445831	1.3621	0.0735039	0.262522	3.55836	3.11253
ENSSSCG00000011731	SMC4	5.57939	6.72049	8.35363	5.21657	4.66374	5.11737	-0.380462	0.768191	0.0671025	0.252537	2.5836	2.96406
ENSSSCG00000014116	MTX3	2.23541	2.29687	2.1554	1.16581	3.6844	0.75838	-0.305284	0.809283	0.517236	0.695829	1.38567	1.69096
ENSSSCG00000027528	TMEM107	0.818732	0.911343	1.01783	1.07078	1.26439	0.962052	0.130444	1.09463	0.153641	0.364518	1.06722	0.936775
ENSSSCG00000020715	GOLGA7	4.33439	3.42859	4.22979	4.18583	5.88544	3.90121	0.167446	1.12307	0.390329	0.593751	2.48375	2.31631
ENSSSCG00000040194	PABPC5	1.30468	0.131526	0.463425	0.05773	0.907609	0.129888	-0.247756	0.842205	0.571998	0.73736	0.396306	0.644061
ENSSSCG00000015794	C4orf47	0.629761	0.707898	0.745475	0.493089	0.788496	0.269384	-0.173109	0.886929	0.300809	0.519483	0.587058	0.760167
ENSSSCG00000008368	UGP2	54.3265	60.8677	49.9179	196.725	53.5808	148.207	1.06925	2.09834	0.133662	0.3403	6.87295	5.80371
ENSSSCG00000004979	MYO9A	1.78642	1.87675	1.393	1.37439	2.82428	2.24046	0.205758	1.15329	0.397862	0.599736	1.62631	1.42056
ENSSSCG00000007362	SRSF6	13.4165	12.9617	13.1615	8.88727	15.8334	11.2163	-0.162463	0.893499	0.50765	0.688416	3.66319	3.82565
ENSSSCG00000013988	IBA57	0.271806	0.273207	0.219578	0.218515	0.312087	1.17722	0.272582	1.20797	0.360061	0.571928	0.599825	0.327242
ENSSSCG00000030359	ARHGEF3	1.9643	2.04638	1.56635	0.973667	2.30856	2.11462	-0.062789	0.957411	0.812213	0.895799	1.44871	1.5115
ENSSSCG00000011618	GATA2	0.911615	0.882801	0.666257	0.722878	1.35759	0.740433	0.0790991	1.05636	0.649273	0.791978	0.940527	0.861428
ENSSSCG00000039978	ZNF773	2.71702	1.69224	2.11241	2.42798	1.29437	1.52524	-0.21637	0.860728	0.38198	0.587086	1.43729	1.65366
ENSSSCG00000022728	HOXC10	2.61314	2.93684	3.98126	6.35919	19.706	2.91599	1.0247	2.03454	0.22451	0.444842	3.07363	2.04893
ENSSSCG00000025534	CSE1L	18.8166	16.3779	13.6913	14.0165	23.8594	18.0075	0.162661	1.11935	0.542159	0.716795	4.26423	4.10157
ENSSSCG00000009553	TUBGCP3	5.31593	3.73569	2.51542	10.694	5.73173	3.89423	0.624495	1.54167	0.229502	0.449247	2.86325	2.23876
ENSSSCG00000035690	SFPQ	25.2423	22.6112	25.4019	40.5331	29.6575	33.664	0.477309	1.39214	0.0255838	0.182404	5.14324	4.66593
ENSSSCG00000029227	LDB2	2.76356	2.14987	2.0317	0.480435	1.99035	0.953988	-0.684921	0.62204	0.0918478	0.286851	1.03759	1.72251
ENSSSCG00000038149	KCNE4	0.885673	1.80791	0.662452	0.710895	0.975363	0.609215	-0.231554	0.851717	0.396651	0.598912	0.814409	1.04596
ENSSSCG00000004148	CCDC28A	3.45195	2.08707	2.29942	3.51102	3.62341	3.238	0.32097	1.24917	0.126469	0.332421	2.15526	1.8343
ENSSSCG00000004948	SMAD6	0.341009	0.988047	0.439692	0.107035	0.717526	0.495254	-0.144336	0.904796	0.602967	0.760367	0.502474	0.64681
ENSSSCG00000000902	NR2C1	3.69429	3.5451	4.43058	2.87657	3.68756	3.08634	-0.213966	0.862164	0.132813	0.339524	2.07148	2.28544
ENSSSCG00000031901	PAPSS1	2.52888	3.14413	2.61419	1.72308	2.68082	1.34616	-0.389461	0.763415	0.129294	0.335125	1.51852	1.90798
ENSSSCG00000008619	DDX1	28.9096	23.9182	23.2063	24.1239	38.2226	27.6586	0.215508	1.16111	0.369305	0.578339	4.9285	4.71299
ENSSSCG00000009220	DMP1	11.6409	3.8223	5.05569	17.6724	10.7898	11.8179	0.978116	1.96989	0.104044	0.304444	3.82079	2.84268
ENSSSCG00000009326	KATNAL1	2.32343	1.79593	1.98019	2.66799	2.35041	1.84615	0.112312	1.08096	0.434658	0.6299	1.70945	1.59714
ENSSSCG00000017052	ADAM19	3.62731	3.13	2.906	0.830786	3.45275	4.03575	-0.287549	0.819293	0.570155	0.735982	1.78646	2.074
ENSSSCG00000024598	PRKAA1	4.32774	3.64994	3.32014	3.08871	4.35718	4.64916	0.0697808	1.04956	0.701534	0.828877	2.31705	2.24727
ENSSSCG00000011535	ARL8B	22.7701	20.4909	20.3391	86.9638	30.6587	41.8773	1.15112	2.22086	0.0590473	0.241022	5.62184	4.47072
ENSSSCG00000029949	CD248	0.701138	1.52272	1.06911	1.00343	2.30359	0.460238	0.0407377	1.02864	0.919814	0.95866	1.0909	1.05016
ENSSSCG00000028195	ERICH1	1.20751	1.09151	1.20521	2.28757	1.62513	1.37581	0.336651	1.26282	0.0752934	0.265444	1.45261	1.11596
ENSSSCG00000024954	FGF1	1.45526	1.02499	1.38284	1.45934	0.97094	1.12567	-0.0671321	0.954534	0.626242	0.775569	1.12169	1.18882
ENSSSCG00000049025	PLEKHA3	1.15438	1.04292	1.70992	1.87581	1.31105	1.59529	0.177419	1.13086	0.315479	0.53048	1.36947	1.19205
ENSSSCG00000009039	MMAA	1.49812	1.19849	1.15455	0.898675	1.28109	1.07632	-0.132	0.912565	0.263402	0.482666	1.05625	1.18825
ENSSSCG00000007074	TASP1	0.783121	0.54856	0.543051	0.63767	0.640194	0.395705	-0.0615375	0.958242	0.583726	0.745651	0.635502	0.697039
ENSSSCG00000028157	CASP8	2.15657	2.34335	2.29119	2.4728	2.12688	1.55543	-0.107959	0.9279	0.459958	0.650846	1.59813	1.70609
ENSSSCG00000024604	ATAT1	0.447418	0.599651	0.439682	0.379311	0.99445	0.217523	0.00229978	1.0016	0.992139	0.996946	0.581296	0.578996
ENSSSCG00000014905	TMEM126B	13.9181	12.6984	11.4123	6.02817	13.7286	7.80474	-0.492215	0.710933	0.204516	0.42541	3.27733	3.76954
ENSSSCG00000036236	ELOVL6	1.04091	0.819945	0.937556	0.242154	1.44624	0.76259	-0.142079	0.906212	0.645756	0.789707	0.807036	0.949115
ENSSSCG00000024972	CCDC25	12.8425	10.5668	13.2158	17.4871	14.281	12.2723	0.240033	1.18102	0.224203	0.444457	3.95749	3.71746
ENSSSCG00000037653	RAB5A	15.5016	14.6935	16.6273	42.2856	16.9391	26.139	0.735593	1.66508	0.117894	0.321632	4.78771	4.05212
ENSSSCG00000000778	CPNE8	0.3542	0.227824	0.332162	0.286296	0.978046	0.859078	0.364857	1.28775	0.140112	0.348394	0.747295	0.382438
ENSSSCG00000028663	RBM25	9.52096	8.88282	12.7964	16.8756	13.7911	12.2569	0.429637	1.34689	0.0912985	0.286347	3.92508	3.49545
ENSSSCG00000015266	FMO4	3.00983	1.99023	2.81856	3.76113	4.33642	3.8762	0.478702	1.39349	0.0269157	0.185661	2.31764	1.83894
ENSSSCG00000035686	CS	92.0812	79.9222	86.9017	50.4563	89.2459	70.4298	-0.332393	0.794218	0.241974	0.462613	6.11317	6.44557
ENSSSCG00000010632	TECTB	1.30937	0.132876	0.0790035	0.0683995	0.120592	0.0775936	-0.376554	0.770275	0.349137	0.562476	0.122508	0.499063
ENSSSCG00000004751	CHP1	11.3981	15.4768	12.2235	16.5219	24.3933	14.2024	0.441418	1.35794	0.156232	0.368112	4.24123	3.79981
ENSSSCG00000029385	LIAS	8.16806	8.2143	6.61941	2.12078	7.12597	4.02042	-0.779305	0.582647	0.129181	0.335125	2.33075	3.11006
ENSSSCG00000034654	MYOG	60.8692	61.6928	51.9156	11.4195	92.7997	26.9235	-0.885846	0.54117	0.356782	0.568757	4.99649	5.88233
ENSSSCG00000013837	AKAP8	6.17746	5.10219	4.60115	3.29318	6.29384	2.68154	-0.363162	0.777459	0.31537	0.530388	2.28301	2.64617
ENSSSCG00000015453	PDIA4	15.5169	16.0042	12.44	13.0281	23.724	13.5686	0.140246	1.10209	0.648112	0.791437	4.10096	3.96072
ENSSSCG00000021988	TUSC3	0.772079	1.19064	1.33946	0.37758	0.650302	0.902366	-0.356771	0.780911	0.120077	0.325334	0.70422	1.06099
ENSSSCG00000003861	ORC1	0.453226	0.624346	0.477134	0.162645	0.0750575	0	-0.493365	0.710366	0.00355887	0.118179	0.107275	0.60064
ENSSSCG00000010833	TAF1A	1.20129	0.952703	1.22291	1.07195	1.88325	0.911609	0.0857347	1.06123	0.676921	0.812787	1.17116	1.08542
ENSSSCG00000040943	DCTN5	1.86868	1.43366	1.77058	1.05748	1.9597	1.23797	-0.168394	0.889832	0.388485	0.59288	1.25617	1.42457
ENSSSCG00000010686	BAG3	33.2594	26.1021	26.3824	168.799	40.8422	60.7059	1.36932	2.58349	0.088996	0.283607	6.2473	4.87798
ENSSSCG00000040887	HEATR3	2.3137	2.68743	2.40871	2.30538	4.26392	2.93353	0.238831	1.18004	0.300883	0.519535	2.03226	1.79343
ENSSSCG00000011020	JCAD	2.46714	2.03597	3.10958	2.62184	1.73474	1.70555	-0.230282	0.852468	0.285544	0.504786	1.58135	1.81163
ENSSSCG00000015203	ROBO4	1.08227	1.46358	1.8021	3.59655	1.97789	1.41536	0.400552	1.32001	0.252991	0.473498	1.68236	1.28181
ENSSSCG00000029813	TSPAN5	0.590573	0.626034	0.818151	0.0702807	0.6329	0.405173	-0.312401	0.8053	0.172075	0.388112	0.432058	0.744459
ENSSSCG00000006199	PREX2	0.681516	0.766355	0.876013	0.642103	0.806218	1.01056	0.0326342	1.02288	0.750808	0.861512	0.858703	0.826069
ENSSSCG00000016974	MAP1B	0.98393	1.79997	3.30061	0.519615	2.04771	0.543161	-0.580332	0.66881	0.277793	0.497093	0.945773	1.52611
ENSSSCG00000015430	RINT1	3.44643	2.42677	1.40449	1.04402	5.76086	1.15698	-0.0991995	0.933551	0.880387	0.934969	1.63254	1.73174
ENSSSCG00000009234	ABRAXAS1	3.01198	1.79337	1.93667	1.44795	4.37553	2.28337	0.130885	1.09497	0.740867	0.855169	1.81105	1.68017
ENSSSCG00000010477	CEP55	0.855677	0.250204	0.532956	0.0528538	0.169249	0.0706645	-0.477344	0.718299	0.0492946	0.227311	0.132798	0.610142
ENSSSCG00000022895	CRYBG3	5.05563	6.73907	4.14706	4.90663	2.83479	4.64627	-0.305136	0.809366	0.308035	0.525161	2.33293	2.63806
ENSSSCG00000007140	SMOX	0.777419	0.838784	0.844273	0.590315	0.562491	0.769689	-0.151644	0.900224	0.0610102	0.243781	0.712219	0.863863
ENSSSCG00000000136	CSF2RB	0.29639	0.275766	0.120353	1.6389	0.69172	0.461921	0.605492	1.5215	0.0841459	0.277846	0.902098	0.296606
ENSSSCG00000033373	COMMD8	1.36409	1.66556	1.1465	0.823267	2.17571	0.992695	-0.0764608	0.948381	0.78665	0.882856	1.17611	1.25257
ENSSSCG00000011769	FXR1	92.0897	76.0903	71.0484	64.4511	84.6734	86.0755	-0.0275354	0.981095	0.881526	0.935501	6.29911	6.32664
ENSSSCG00000025606	ATM	1.26166	0.861023	0.984171	1.37029	2.69337	1.3807	0.439791	1.35641	0.125746	0.332257	1.46046	1.02067
ENSSSCG00000011051	HSPA14	2.54522	2.14057	1.80063	2.35072	2.99686	1.55022	0.0437694	1.0308	0.846946	0.916589	1.69799	1.65422
ENSSSCG00000031388	SIAH2	3.13157	3.48758	3.70325	32.9579	3.72116	18.4611	1.72035	3.29517	0.112708	0.316467	3.86911	2.14876
ENSSSCG00000025308	IL17D	1.48057	2.34462	1.76172	1.17151	2.78624	0.9647	-0.168103	0.890012	0.6274	0.776271	1.33792	1.50603
ENSSSCG00000015945	METTL8	1.33343	1.08968	0.849768	0.171723	1.28893	0.178608	-0.50423	0.705036	0.206627	0.427288	0.553463	1.05769
ENSSSCG00000031170	TMEM123	15.7499	11.9357	14.8456	4.53078	11.3967	8.19221	-0.815202	0.568329	0.0852112	0.279739	3.09993	3.91513
ENSSSCG00000014247	ALDH7A1	5.60433	6.54243	4.92797	2.74591	6.54322	3.03558	-0.457569	0.728212	0.244457	0.465185	2.27776	2.73533
ENSSSCG00000014249	MARCHF3	1.98103	2.03553	1.55911	13.0998	1.24398	4.94096	1.00699	2.00971	0.260973	0.481446	2.51812	1.51113
ENSSSCG00000017213	JPT1	10.3662	13.294	16.6727	35.8444	24.0443	15.1066	0.790633	1.72983	0.113114	0.316809	4.61979	3.82915
ENSSSCG00000008221	KDM3A	2.40826	1.89612	1.44003	3.29481	2.86151	2.47366	0.419387	1.33736	0.063737	0.248428	1.94941	1.53002
ENSSSCG00000013570	MCOLN1	0.576555	0.493903	0.528716	0.466712	0.566507	0.751427	0.0534954	1.03778	0.53058	0.706783	0.669556	0.616061
ENSSSCG00000012408	NHSL2	0.947426	0.501166	0.511466	0.0148426	0.305253	0.0753276	-0.544413	0.68567	0.0301053	0.193084	0.170121	0.714534
ENSSSCG00000023837	WFDC1	4.41728	1.4805	2.55183	10.4828	4.59676	4.48672	0.961726	1.94764	0.114777	0.318882	2.82065	1.85892
ENSSSCG00000032842	GIPC1	0.972822	0.952037	0.373626	0.401145	0.975755	0.573996	-0.0932626	0.9374	0.699824	0.827842	0.707814	0.801077
ENSSSCG00000038617	PCMTD2	7.54067	4.72948	4.61893	11.6205	5.54803	11.6946	0.643952	1.5626	0.159442	0.372925	3.34497	2.70102
ENSSSCG00000013572	PNPLA6	1.28208	1.78543	1.08556	1.53445	3.29218	1.58793	0.362168	1.28536	0.261732	0.481819	1.60506	1.24289
ENSSSCG00000000884	APAF1	1.89947	2.27474	1.5935	0.451698	2.03481	1.13012	-0.463929	0.725009	0.223311	0.442986	1.07676	1.54069
ENSSSCG00000039854	TLCD4	2.80806	1.68913	2.58621	1.48174	3.18335	1.06409	-0.259046	0.83564	0.491279	0.676066	1.47384	1.73289
ENSSSCG00000015555	LAMC1	32.4703	22.1923	24.3924	24.5388	45.9415	29.3451	0.294699	1.22663	0.390019	0.593666	5.05027	4.75557
ENSSSCG00000015557	NMNAT2	0.656028	0.487662	0.610879	1.47295	0.939522	1.42165	0.516435	1.43042	0.0130982	0.152577	1.17931	0.662874
ENSSSCG00000003771	FUBP1	9.35056	6.26322	6.08094	6.54971	8.4126	7.77772	0.0762253	1.05426	0.722691	0.84358	3.09495	3.01873
ENSSSCG00000040546	PXN	10.6787	9.69313	8.52513	4.75395	14.8914	5.55372	-0.329705	0.795699	0.520194	0.69815	3.07568	3.40539
ENSSSCG00000029438	SESN2	0.511384	1.41657	2.80941	2.36597	0.528032	0.962199	-0.15441	0.8985	0.77764	0.876717	1.11172	1.26613
ENSSSCG00000003790	ANKRD13C	5.05935	3.20498	5.08529	10.263	6.94311	5.7772	0.655775	1.57546	0.0787897	0.269417	3.0813	2.42553
ENSSSCG00000003667	TRIT1	1.07127	0.828613	1.02958	1.006	1.73335	0.907582	0.148097	1.10811	0.43661	0.631528	1.12891	0.980816
ENSSSCG00000027288	DAGLB	1.61129	1.8571	0.996088	0.583116	2.04015	1.60152	-0.0834078	0.943826	0.809321	0.894167	1.21542	1.29883
ENSSSCG00000001382	DDR1	2.84961	2.00608	1.33439	1.83783	2.6765	1.66878	0.0145557	1.01014	0.956693	0.97787	1.59977	1.58521
ENSSSCG00000024222	MLH1	2.25352	2.50531	2.24122	1.89398	2.71085	0.968537	-0.268717	0.830057	0.373714	0.581334	1.46731	1.73603
ENSSSCG00000001577	TBC1D22B	1.08624	1.30117	1.22935	1.24045	1.68556	0.845263	0.0176464	1.01231	0.918395	0.957941	1.15761	1.13997
ENSSSCG00000029573	NASP	10.6073	8.45259	9.08692	8.89647	8.37623	6.53089	-0.221115	0.857902	0.21165	0.432035	3.14958	3.3707
ENSSSCG00000015825	ADGRA2	3.57362	2.40868	3.96406	1.80966	3.52748	2.71801	-0.236811	0.848619	0.411979	0.611579	1.85455	2.09136
ENSSSCG00000012993	SLC25A45	0.343663	0.47229	0.0920352	0.40927	0.170654	1.13446	0.234961	1.17687	0.457712	0.648365	0.605378	0.370417
ENSSSCG00000001900	CSK	2.63958	2.94177	3.25816	2.22795	3.38734	2.89631	-0.0489239	0.966657	0.751995	0.862289	1.92869	1.97762
ENSSSCG00000010822	BPNT1	5.22544	7.92667	6.15722	1.78305	5.57279	2.09476	-0.937565	0.522113	0.0886409	0.283255	1.941	2.87857
ENSSSCG00000015115	CBL	0.649526	0.709278	0.47901	0.625619	1.04948	0.730122	0.155684	1.11395	0.257425	0.477996	0.842374	0.68669
ENSSSCG00000005688	PTGES	0.31732	0	0.532541	0.768774	0.210671	0.705244	0.285001	1.21841	0.319086	0.534342	0.622845	0.337844
ENSSSCG00000007246	TM9SF4	7.6001	4.65644	5.33919	4.53608	8.38829	4.97286	0.00320088	1.00222	0.991959	0.996922	2.75938	2.75618
ENSSSCG00000028943	ECH1	23.6338	21.2029	15.2424	16.9035	28.6897	32.5339	0.334893	1.26128	0.368648	0.578145	4.7072	4.37231
ENSSSCG00000016639	FOXP2	0.411445	0.333296	0.641038	0.914314	0.297204	0.907532	0.20572	1.15326	0.375785	0.582862	0.74798	0.54226
ENSSSCG00000030053	ARCN1	21.6887	21.0796	18.441	34.4457	27.7722	26.9179	0.515893	1.42988	0.0158259	0.158945	4.93242	4.41653
ENSSSCG00000022402	GRAMD2B	0.826028	0.601171	0.282064	0.564774	0.871279	1.24071	0.26921	1.20515	0.271109	0.490251	0.904646	0.635435
ENSSSCG00000003231	NKG7	1.67056	2.39994	0.587136	0.855266	1.07147	0.294213	-0.511574	0.701457	0.253199	0.473736	0.771451	1.28303
ENSSSCG00000039235	PSMC4	17.5712	20.9033	15.3766	84.6186	27.0071	22.3363	1.02348	2.03282	0.162506	0.376441	5.25736	4.23388
ENSSSCG00000022299	ACTR10	45.08	37.3767	35.8772	47.1558	41.4073	45.3905	0.179584	1.13256	0.187	0.404784	5.51055	5.33096
ENSSSCG00000006263	ATP6V1H	2.8932	3.01914	2.71194	4.45124	3.54872	3.80764	0.345785	1.27084	0.0147336	0.155367	2.29912	1.95334
ENSSSCG00000000034	TTLL12	4.4909	3.43274	3.54266	2.90885	6.39046	2.79468	-0.00413148	0.99714	0.990568	0.996214	2.25879	2.26293
ENSSSCG00000049430	ARMC6	1.45384	0.764486	0.443306	0.217483	0.810977	0.725634	-0.238624	0.847553	0.452514	0.643817	0.642599	0.881223
ENSSSCG00000035123	COMMD5	1.44687	1.5153	1.18607	0.723656	1.67173	0.551741	-0.304292	0.80984	0.286955	0.505754	0.945712	1.25
ENSSSCG00000014113	HOMER1	13.6641	14.4305	18.3162	1.60203	17.8456	5.54452	-1.25586	0.418743	0.206674	0.427288	2.77536	4.03122
ENSSSCG00000017205	SAP30BP	2.71743	1.73291	1.93195	3.44913	3.58291	3.07402	0.493211	1.40757	0.0264463	0.184437	2.12541	1.6322
ENSSSCG00000040977	SNX8	0.674885	0.815234	0.357828	2.82221	0.541659	0.902175	0.480341	1.39507	0.311627	0.527843	1.16218	0.681839
ENSSSCG00000016568	AHCYL2	4.89386	3.14711	2.63781	1.05819	3.10923	1.30286	-0.730239	0.602804	0.121454	0.326817	1.42789	2.15813
ENSSSCG00000004423	TUBE1	0.923617	0.500001	0.254693	0.086798	0.226704	0.503763	-0.284224	0.821183	0.275188	0.494226	0.334483	0.618706
ENSSSCG00000007798	TBC1D10B	4.2157	5.91028	5.32539	6.00047	7.99096	6.72143	0.364012	1.287	0.0843729	0.278129	2.97493	2.61092
ENSSSCG00000010574	LDB1	4.61405	4.76812	4.18251	5.53696	5.77944	3.72967	0.106911	1.07692	0.56675	0.734118	2.57051	2.4636
ENSSSCG00000003975	KCNQ4	2.03064	2.54823	2.75877	0.636308	2.48804	1.27874	-0.545296	0.685251	0.173179	0.388896	1.2337	1.77899
ENSSSCG00000010604	SH3PXD2A	2.89517	2.07627	2.13989	4.59793	3.01707	3.04148	0.42411	1.34174	0.0917641	0.286775	2.16864	1.74453
ENSSSCG00000005055	LGALS3	1.1436	4.25225	1.20671	0.838239	0.809277	0.367071	-0.816681	0.567746	0.141231	0.349486	0.728275	1.54496
ENSSSCG00000012203	TAB3	1.99898	2.10375	1.79327	1.85161	2.83016	1.54183	0.0315371	1.0221	0.87068	0.929208	1.59835	1.56681
ENSSSCG00000006274	PRKDC	1.15969	0.647542	0.920329	0.573125	1.91462	0.303072	-0.0645446	0.956247	0.869466	0.929026	0.859619	0.924164
ENSSSCG00000013755	CCDC130	1.96456	1.09342	1.50812	3.09334	2.59398	1.88129	0.481764	1.39645	0.0805318	0.272068	1.80186	1.3201
ENSSSCG00000036431	VPS13C	2.45965	2.40671	1.92304	2.27444	2.82258	1.54283	-0.0380801	0.97395	0.849493	0.918742	1.66408	1.70216
ENSSSCG00000010460	RPP30	7.51288	6.52613	6.8057	5.41403	5.14227	4.51926	-0.400535	0.757577	0.00857233	0.137741	2.58816	2.98869
ENSSSCG00000017787	GIT1	1.77464	2.10405	1.65706	3.81448	2.63052	2.79371	0.511628	1.42566	0.0232481	0.177898	2.01706	1.50543
ENSSSCG00000010674	FAM204A	3.13349	4.0046	4.16225	9.15441	4.6351	6.59684	0.675087	1.59669	0.0634512	0.247968	2.92129	2.2462
ENSSSCG00000039782	STOML2	20.4291	23.0523	22.0276	26.7823	32.7641	28.6488	0.409506	1.32823	0.0129537	0.152577	4.92114	4.51163
ENSSSCG00000015045	NCAM1	3.4343	3.50354	3.62762	0.770142	3.32152	1.25574	-0.807011	0.571565	0.104011	0.304444	1.36967	2.17668
ENSSSCG00000038870	TNRC6A	4.59948	4.63139	5.14366	5.183	6.87926	5.62585	0.24553	1.18553	0.0948352	0.29232	2.77816	2.53263
ENSSSCG00000017264	AMZ2	10.594	8.61762	8.66051	7.00935	8.54474	6.6324	-0.294852	0.815156	0.0896958	0.284719	3.06284	3.35769
ENSSSCG00000001478	BMP5	11.8952	8.57254	6.69781	2.971	7.08813	3.58385	-0.896747	0.537097	0.0778977	0.268594	2.40062	3.29737
ENSSSCG00000029576	ZNF239	1.40614	1.17539	1.14706	1.17905	3.95382	1.83165	0.481174	1.39588	0.244831	0.465671	1.64463	1.16345
ENSSSCG00000038779	MACIR	1.24452	0.732278	0.727471	0.3025	2.11814	0.26985	-0.127038	0.91571	0.789022	0.883911	0.788875	0.915913
ENSSSCG00000017125	FOXK2	7.32093	5.34955	4.68874	9.70533	10.1766	6.99117	0.556523	1.47072	0.067007	0.252419	3.30036	2.74384
ENSSSCG00000029662	RASSF4	3.31859	3.99211	2.43226	0.333882	3.54665	0.9281	-0.887251	0.540643	0.180248	0.397717	1.18254	2.06979
ENSSSCG00000003811	ROR1	0.254053	0.311892	0.379993	0.260027	0.640267	0.962974	0.279173	1.2135	0.215618	0.435473	0.673476	0.394303
ENSSSCG00000034465	LRP10	2.4018	2.44246	2.89474	3.39599	3.95782	8.19476	0.711813	1.63786	0.101252	0.300276	2.5489	1.83709
ENSSSCG00000005030	NID2	13.7793	9.25254	11.5424	8.22964	20.3954	8.06949	-0.0285458	0.980408	0.950956	0.975763	3.60218	3.63072
ENSSSCG00000004934	DPP8	9.11045	7.92096	7.69014	4.01854	9.49936	7.01655	-0.297292	0.813779	0.403217	0.604044	2.90749	3.20478
ENSSSCG00000026596	SYNRG	4.10638	3.31856	3.33842	4.39462	5.15802	5.77789	0.411601	1.33016	0.0295702	0.193047	2.60494	2.19334
ENSSSCG00000013538	KHSRP	10.5864	8.53644	10.192	17.3489	13.3904	11.0038	0.452624	1.36853	0.0835113	0.276684	3.87669	3.42407
ENSSSCG00000022486	CBLB	1.08146	0.704024	1.12595	1.0826	1.62928	1.53678	0.293801	1.22587	0.114214	0.31821	1.26535	0.97155
ENSSSCG00000027846	RRP15	4.46279	4.45864	4.3846	5.28401	7.56228	4.54162	0.297657	1.22915	0.185947	0.40408	2.74	2.44234
ENSSSCG00000009359	SUPT20H	6.08618	5.96122	5.57227	6.63434	9.86101	8.17594	0.410236	1.3289	0.0526447	0.231688	3.19048	2.78025
ENSSSCG00000010959	NTRK2	0.555861	0.494883	0.709958	0.775295	2.64696	0.671327	0.481347	1.39605	0.258936	0.479461	1.14525	0.663903
ENSSSCG00000005190	NFIB	16.0066	18.5988	23.1297	6.27422	16.4347	7.34688	-0.975178	0.508677	0.0800117	0.271188	3.34931	4.32448
ENSSSCG00000016863	OXCT1	9.10849	7.24499	7.42433	6.25275	10.8496	7.44439	0.0159027	1.01108	0.948003	0.974126	3.16776	3.15186
ENSSSCG00000034859	GADD45GIP1	9.97546	9.5459	7.13189	3.81379	7.16789	3.67758	-0.785171	0.580283	0.0560458	0.237888	2.50763	3.2928
ENSSSCG00000003776	ACADM	163.034	121.814	101.749	58.9939	148.021	128.022	-0.281189	0.822913	0.567841	0.73448	6.71253	6.99372
ENSSSCG00000012940	B4GAT1	4.71273	4.71596	4.10664	1.47697	5.31523	1.46339	-0.704497	0.613656	0.196174	0.414992	1.75602	2.46052
ENSSSCG00000016370	SEPTIN2	11.2609	11.295	10.4381	9.61702	12.8626	11.2962	0.0232686	1.01626	0.851288	0.919722	3.60719	3.58392
ENSSSCG00000015462	TPK1	4.11621	4.42134	3.78504	0.986283	3.55504	1.70538	-0.812964	0.569211	0.0828132	0.275535	1.53779	2.35075
ENSSSCG00000040557	SERTM1	0.805338	0.500854	1.07261	1.00161	0.200258	0.876669	-0.105606	0.929414	0.714013	0.837394	0.724227	0.829833
ENSSSCG00000035791	SIX5	2.16603	1.72507	1.69896	0.840838	2.07975	1.30895	-0.276986	0.825313	0.290142	0.508867	1.2368	1.51379
ENSSSCG00000017095	SEMA5A	0.629701	0.510995	0.710813	0.501776	0.563065	0.592562	-0.0574637	0.960952	0.37646	0.582955	0.634132	0.691596
ENSSSCG00000025293	HLTF	4.24126	4.94658	3.85101	0.588887	4.33659	1.48593	-0.947514	0.518525	0.14102	0.349256	1.46591	2.41342
ENSSSCG00000004132	PHACTR2	1.97136	2.08669	2.62203	2.89257	2.60557	3.48453	0.307307	1.2374	0.0729535	0.261962	1.99197	1.68466
ENSSSCG00000003700	ESCO1	2.47332	3.22399	4.28382	3.76626	6.50636	5.54195	0.531396	1.44533	0.111619	0.315281	2.62356	2.09217
ENSSSCG00000000690	MLF2	25.2632	25.5603	23.3966	18.9393	32.5907	19.2015	-0.110286	0.926404	0.682723	0.816519	4.57464	4.68493
ENSSSCG00000008867	CTSO	1.91418	1.89943	1.07452	0.602762	1.09024	0.30421	-0.668077	0.629345	0.0589131	0.240931	0.709135	1.37721
ENSSSCG00000023983	AGPS	8.3819	8.46873	7.20839	4.67202	7.99689	4.3702	-0.470629	0.72165	0.127494	0.33353	2.69942	3.17005
ENSSSCG00000032910	C12orf73	6.53302	5.32271	7.51823	2.03715	9.04993	4.12323	-0.458481	0.727752	0.42366	0.620965	2.42963	2.88811
ENSSSCG00000025901	LCLAT1	1.44295	1.81401	1.16863	0.603565	1.12293	0.719209	-0.44965	0.73222	0.0510287	0.229403	0.849694	1.29934
ENSSSCG00000021588	DAPK2	1.72812	0.865989	1.03543	5.94381	1.29193	12.3303	1.45192	2.73571	0.128581	0.334203	2.57631	1.12439
ENSSSCG00000003288	HSPBP1	1.77623	1.49815	2.21954	0.705499	1.64237	0.902569	-0.460289	0.72684	0.101729	0.300922	1.03332	1.49361
ENSSSCG00000009071	JADE1	2.59742	2.62019	1.85703	0.702707	13.204	0.770879	0.0676592	1.04801	0.950152	0.975402	1.80684	1.73918
ENSSSCG00000006903	RPAP2	4.64456	4.49362	4.25324	6.77398	5.84769	5.80335	0.38423	1.30516	0.00524124	0.125418	2.83351	2.44928
ENSSSCG00000005288	TLE4	3.14377	2.19267	2.97959	7.32683	2.79205	5.01007	0.6166	1.53326	0.152297	0.363232	2.52271	1.90611
ENSSSCG00000009854	RFC5	2.71334	2.13413	1.94746	1.62138	1.82806	1.47632	-0.30064	0.811892	0.0578447	0.239619	1.39945	1.70009
ENSSSCG00000035618	PGAM5	8.87974	10.3194	7.99407	10.741	14.9662	12.124	0.430128	1.34735	0.0561798	0.237924	3.75485	3.32472
ENSSSCG00000036488	KLF3	4.65045	5.28939	7.51393	4.5991	6.62797	6.86424	0.0502295	1.03543	0.84211	0.914019	2.79727	2.74704
ENSSSCG00000012650	OCRL	2.30736	1.88549	1.71979	2.06805	2.9506	5.51841	0.53531	1.44925	0.180304	0.397717	2.10131	1.566
ENSSSCG00000035768	RPS15A	191.38	153.005	181.597	185.602	203.465	187.356	0.136558	1.09928	0.265509	0.484264	7.59228	7.45573
ENSSSCG00000003460	CASP9	1.39262	1.25656	0.739033	0.664287	1.56258	0.991009	-0.0483334	0.967053	0.843442	0.915044	1.02867	1.077
ENSSSCG00000021464	SOAT1	2.69823	3.36099	2.0344	1.96665	3.21115	1.70838	-0.177474	0.88425	0.510683	0.690392	1.69349	1.87097
ENSSSCG00000007818	KDM8	0.649283	1.3046	1.05075	0.650301	1.10133	1.08694	-0.0356939	0.975562	0.854098	0.92111	0.951808	0.987501
ENSSSCG00000007249	NOL4L	1.49879	1.7558	1.53904	2.09582	3.01874	1.47659	0.272478	1.20788	0.257457	0.477996	1.64847	1.376
ENSSSCG00000016511	TTC26	0.597336	1.03296	0.843396	0.527984	0.570593	0.65823	-0.196345	0.872759	0.13988	0.347997	0.664194	0.86054
ENSSSCG00000007708	BCL7B	5.07336	5.21783	5.4586	6.32561	6.5288	8.9833	0.391586	1.31183	0.0541184	0.234507	3.03496	2.64338
ENSSSCG00000009097	ANXA5	21.6137	27.0161	20.6818	14.6379	23.8238	20.8116	-0.232689	0.851047	0.367433	0.578014	4.34922	4.58191
ENSSSCG00000015213	EI24	4.88697	2.39898	2.09091	1.53651	2.45679	2.16514	-0.385371	0.765582	0.293178	0.511884	1.59818	1.98355
ENSSSCG00000008762	STIM2	2.17532	2.44547	2.13758	1.22924	2.90675	2.14509	-0.108545	0.927523	0.673822	0.810691	1.59187	1.70042
ENSSSCG00000000204	PRPF40B	1.04654	0.763742	0.894466	0.445177	1.09807	0.318365	-0.258184	0.83614	0.294332	0.512644	0.666354	0.924538
ENSSSCG00000016912	PLPP1	3.91784	5.07667	3.83933	3.80294	7.17089	5.78818	0.293775	1.22584	0.302295	0.52015	2.68581	2.39204
ENSSSCG00000025106	THNSL2	4.08763	3.01789	2.55238	0.672244	2.9522	2.93035	-0.494372	0.709871	0.323522	0.539173	1.56637	2.06074
ENSSSCG00000000770	MICAL3	2.38436	2.20452	2.0007	3.31478	3.32622	2.80822	0.375741	1.29751	0.00883509	0.138635	2.0505	1.67476
ENSSSCG00000003107	ARHGAP35	6.92645	5.84961	5.47924	18.9096	11.8795	7.41425	0.872238	1.8305	0.0773647	0.268343	3.69174	2.81951
ENSSSCG00000037450	SSC5D	1.18932	0.898972	2.06112	0.371941	1.33316	0.318058	-0.53095	0.692099	0.188109	0.405853	0.692305	1.22326
ENSSSCG00000030016	PDE9A	0.667286	0.680839	0.341512	0.124546	0.584963	0.320351	-0.225277	0.855431	0.275155	0.494226	0.411571	0.636848
ENSSSCG00000016778	NLN	2.81762	2.46352	3.22634	0.307732	1.57508	1.5219	-0.906043	0.533647	0.0522656	0.231448	1.02873	1.93477
ENSSSCG00000039991	PIGG	2.19571	1.53442	1.94529	1.31761	2.94927	1.85131	0.0432161	1.03041	0.868183	0.92843	1.56862	1.5254
ENSSSCG00000009629	BIN3	0.813784	0.715529	0.62403	1.71532	1.34932	0.956795	0.434875	1.35179	0.0393908	0.210136	1.21395	0.779078
ENSSSCG00000017885	SMTNL2	22.8024	24.76	19.5006	19.1604	39.6097	8.40171	-0.235856	0.849181	0.721767	0.842833	4.30338	4.53923
ENSSSCG00000017890	PITPNM3	0.281568	0.290497	0.134502	0.708963	0.514534	0.435753	0.328636	1.25583	0.0264828	0.184537	0.631267	0.302632
ENSSSCG00000013238	SLC39A13	1.91918	1.60802	2.48822	0.857935	2.62379	1.05748	-0.312977	0.804979	0.388341	0.592791	1.26403	1.577
ENSSSCG00000012623	SLC25A5	9.3533	13.0689	7.66589	7.99774	8.95034	13.8084	0.0236129	1.0165	0.940991	0.970633	3.45755	3.43394
ENSSSCG00000003329	ACAP3	0.987996	1.79587	1.17376	0.731256	1.98078	0.651667	-0.167791	0.890205	0.617582	0.76952	1.03048	1.19827
ENSSSCG00000008498	HEATR5B	1.71375	1.89223	1.05757	0.247762	2.39178	0.514212	-0.444488	0.734845	0.394915	0.597605	0.893317	1.33781
ENSSSCG00000013550	SLC25A23	2.03336	1.14656	2.1946	1.35673	3.9642	0.774461	-0.000948077	0.999343	0.998512	0.999704	1.45858	1.45952
ENSSSCG00000036756	ZNF496	1.864	1.93068	1.58823	1.98043	2.2713	2.24397	0.180639	1.13339	0.0608311	0.243675	1.66105	1.48041
ENSSSCG00000039568	SNAI2	4.29118	6.59828	5.48807	2.62659	3.86559	3.63713	-0.55753	0.679464	0.0495668	0.227369	2.11815	2.67568
ENSSSCG00000035390	C2orf49	3.20687	2.66265	2.80308	5.50112	3.11409	3.08253	0.299308	1.23055	0.262676	0.482083	2.25691	1.9576
ENSSSCG00000016067	STK17B	3.76384	4.6005	3.47391	3.90308	5.4018	7.09447	0.363296	1.28636	0.189578	0.407382	2.66303	2.29974
ENSSSCG00000001814	IQGAP1	5.69939	5.49271	5.51769	4.38982	6.18051	5.15943	-0.0833644	0.943854	0.526813	0.703349	2.63237	2.71574
ENSSSCG00000008503	FEZ2	4.32516	3.32701	3.73748	1.98249	3.54627	2.338	-0.423378	0.745677	0.103403	0.303236	1.83339	2.25677
ENSSSCG00000006840	WDR47	3.39999	2.98272	3.55994	4.60117	5.21629	6.1237	0.544714	1.45873	0.00939194	0.14107	2.65147	2.10676
ENSSSCG00000030150	UGDH	6.81979	7.49655	6.50327	4.52723	6.38211	5.83284	-0.279483	0.823886	0.108094	0.309539	2.70769	2.98718
ENSSSCG00000038085	LEPROTL1	3.11767	3.24362	3.18178	3.94014	4.5359	4.10988	0.311805	1.24126	0.00344372	0.117079	2.37555	2.06375
ENSSSCG00000005660	TBC1D13	2.12574	2.03062	2.57719	2.59604	3.45308	3.21309	0.331151	1.25802	0.0485378	0.226248	2.02536	1.69421
ENSSSCG00000003042	RPS19	73.3647	73.0053	60.8599	88.9968	86.6566	69.275	0.234499	1.1765	0.176316	0.392842	6.36018	6.12568
ENSSSCG00000016034	COL3A1	747.096	509.621	601.584	47.4761	490.091	209.193	-1.8412	0.27909	0.13605	0.343862	7.41821	9.2594
ENSSSCG00000036620	DPH2	0.547978	0.769498	0.737857	0.733758	0.574462	0.515166	-0.0675989	0.954225	0.46438	0.655082	0.682746	0.750345
ENSSSCG00000034292	ZMYM1	2.63334	1.99024	2.51371	1.52854	3.21499	1.70863	-0.134386	0.911058	0.614936	0.767518	1.61713	1.75152
ENSSSCG00000024770	LIG3	1.09299	0.863434	0.82636	1.09039	1.90498	1.2389	0.310866	1.24045	0.118879	0.323272	1.25503	0.944166
ENSSSCG00000005090	MNAT1	11.741	10.4845	10.0572	12.8574	15.3882	13.5077	0.341992	1.26751	0.0224583	0.176103	3.89531	3.55331
ENSSSCG00000010189	NUP133	2.75604	2.75404	2.44839	1.69263	2.75406	1.6294	-0.29046	0.817641	0.164255	0.378564	1.5774	1.86786
ENSSSCG00000015334	PDK4	369.772	75.2808	17.3071	1324.49	66.14	878.027	2.41307	5.32606	0.259837	0.480183	8.74039	6.32732
ENSSSCG00000025186	ASCC2	1.61409	1.68918	1.22805	1.33043	3.20278	0.865592	0.0741043	1.05271	0.846814	0.916589	1.39719	1.32309
ENSSSCG00000017917	MINK1	1.86131	1.52818	1.31778	0.940417	3.92697	0.928219	0.0456054	1.03212	0.925505	0.96247	1.40145	1.35584
ENSSSCG00000007161	LZTS3	0.696529	1.22665	0.485876	0.27103	1.52319	0.409718	-0.104041	0.930423	0.782597	0.880618	0.725552	0.829592
ENSSSCG00000009509	IPO5	37.6539	37.7789	31.6099	29.4935	39.077	35.9027	-0.0387303	0.973511	0.799906	0.89037	5.1536	5.19233
ENSSSCG00000004538	WDR7	1.7738	1.78799	1.57964	1.31024	2.63427	1.39543	0.00391126	1.00271	0.986217	0.99388	1.44333	1.43942
ENSSSCG00000034314	LSM4	2.33892	2.42494	2.41785	1.84956	3.29182	0.985706	-0.228856	0.853312	0.515775	0.694733	1.53399	1.76285
ENSSSCG00000009524	TMTC4	2.02974	0.970469	1.9047	0.901472	2.48915	1.03549	-0.120252	0.920027	0.741589	0.855668	1.25179	1.37204
ENSSSCG00000004856	NFATC1	1.43758	1.45164	2.04188	2.62844	1.66294	2.03998	0.230757	1.17345	0.238374	0.458854	1.62548	1.39472
ENSSSCG00000010275	PCBD1	2.6544	2.79939	2.46029	1.88761	2.98295	1.92437	-0.171487	0.887927	0.335182	0.549677	1.69061	1.8621
ENSSSCG00000006296	ATP1B1	127.097	109.064	85.3464	30.7112	157.711	63.3214	-0.636986	0.643055	0.409688	0.609754	6.10147	6.73845
ENSSSCG00000002664	GSE1	2.66979	1.88726	2.13603	3.29465	7.10772	2.40613	0.611877	1.52825	0.189487	0.407332	2.29666	1.68478
ENSSSCG00000006901	EVI5	2.15572	1.74961	2.15888	3.38716	2.59036	3.25957	0.430506	1.34771	0.0184009	0.166552	2.02271	1.5922
ENSSSCG00000009502	UGGT2	0.830374	0.789115	1.12473	0.285796	1.16391	0.528987	-0.236595	0.848746	0.369336	0.578339	0.696293	0.932888
ENSSSCG00000009684	PRSS55	0.371743	0.928628	1.09004	0.444365	0.591499	0.461879	-0.23949	0.847045	0.278922	0.497767	0.582882	0.822372
ENSSSCG00000016364	GPC1	22.3876	24.7558	18.5711	6.7585	19.3017	6.07723	-1.13422	0.455582	0.0858104	0.279818	3.37416	4.50838
ENSSSCG00000008378	FAM161A	5.10134	4.76059	3.52687	7.55676	4.61886	2.64211	0.0460863	1.03246	0.909178	0.95253	2.48404	2.43795
ENSSSCG00000028552	BHLHE41	4.01078	2.54818	2.72515	0.465848	5.77262	1.22485	-0.528087	0.693474	0.479014	0.66651	1.48839	2.01647
ENSSSCG00000023709	PTPRJ	0.62874	0.524551	0.439104	0.387589	0.611615	0.398859	-0.0639914	0.956614	0.503039	0.685018	0.548446	0.612437
ENSSSCG00000017510	CACNB1	32.4807	30.8657	32.067	15.0028	48.5666	26.9962	-0.2226	0.857019	0.661345	0.801082	4.8129	5.0355
ENSSSCG00000029212	GDE1	18.0193	14.4933	11.6406	18.941	18.5386	14.8843	0.244166	1.18441	0.288867	0.507459	4.19848	3.95432
ENSSSCG00000014411	LARS1	12.8849	8.70446	9.6497	8.11286	11.3785	11.2811	-0.0169331	0.988331	0.940292	0.970175	3.47868	3.49561
ENSSSCG00000029593	FOXN2	8.13686	6.21434	4.79777	3.88242	9.42076	6.70938	0.0125121	1.00871	0.974653	0.987511	2.87187	2.85935
ENSSSCG00000024384	DCAF12	12.5935	10.3793	8.55256	16.2994	12.7382	16.9738	0.510504	1.42455	0.0551552	0.236138	4.0202	3.50969
ENSSSCG00000005057	FBXO34	2.6633	1.87158	3.60413	1.64334	4.0656	2.44311	-0.0237027	0.983705	0.947149	0.973502	1.84227	1.86597
ENSSSCG00000007687	LRWD1	0.975532	1.00007	1.42326	0.985011	2.74654	1.45848	0.311078	1.24063	0.337302	0.551675	1.39749	1.08641
ENSSSCG00000010175	GNPAT	27.3845	19.2976	20.9761	15.4914	25.9797	16.4256	-0.235851	0.849184	0.428375	0.624777	4.30686	4.54271
ENSSSCG00000012055	MORC3	4.40277	3.56615	3.06024	3.88731	4.36308	4.82078	0.202357	1.15058	0.221963	0.442499	2.41777	2.21541
ENSSSCG00000002451	RIN3	0.721549	1.0774	0.838819	0.569837	0.801604	1.17355	-0.0324391	0.977766	0.846903	0.916589	0.873317	0.905756
ENSSSCG00000024596	NOCT	2.71047	2.80218	3.10844	2.44779	2.15286	1.33817	-0.396436	0.759733	0.0862988	0.280104	1.5559	1.95234
ENSSSCG00000025618	TAP1	3.70319	2.97121	2.88638	7.58429	3.79657	4.02803	0.504017	1.41816	0.149505	0.359134	2.56456	2.06055
ENSSSCG00000024635	SPART	7.04425	5.51633	6.3939	19.4339	8.02561	7.90814	0.694562	1.61839	0.162192	0.376281	3.56068	2.86612
ENSSSCG00000004550	OAZ2	38.0736	36.0225	32.2834	35.8266	35.1491	36.1028	0.0122786	1.00855	0.867206	0.92805	5.19734	5.18506
ENSSSCG00000001972	AP4S1	2.7854	2.01148	1.61864	1.62101	2.32154	1.58769	-0.135365	0.910439	0.524216	0.701467	1.49788	1.63324
ENSSSCG00000033885	PDCL3	7.95735	5.84866	7.87045	5.67783	6.48538	6.74465	-0.163749	0.892703	0.314069	0.529296	2.86555	3.0293
ENSSSCG00000038639	TOM1L2	2.24658	4.13374	3.37061	2.58194	3.74271	2.29986	-0.125969	0.916388	0.641088	0.785805	1.93629	2.06226
ENSSSCG00000009053	RNF150	4.74612	2.17767	1.99783	2.59614	2.30434	1.86856	-0.227779	0.853948	0.509117	0.689184	1.69705	1.92483
ENSSSCG00000034259	PMEPA1	3.64454	3.17931	6.40728	1.07891	2.95902	2.57204	-0.763341	0.589131	0.117722	0.321569	1.62591	2.38925
ENSSSCG00000010011	TCN2	6.18819	5.1516	5.26446	4.18346	6.65799	3.41451	-0.220215	0.858438	0.421974	0.619646	2.48438	2.70459
ENSSSCG00000000704	TAPBPL	1.96472	1.56272	1.64038	0.0763627	2.38456	0.237914	-0.717757	0.608042	0.243001	0.463696	0.724348	1.4421
ENSSSCG00000000705	CD27	0.028736	0.161805	0.033781	1.19374	0.078625	0.654956	0.554736	1.4689	0.141312	0.349534	0.65646	0.101724
ENSSSCG00000001875	SNX33	2.38463	2.31923	2.57264	3.45837	3.03434	2.86506	0.264167	1.20094	0.0184654	0.166778	2.03978	1.77561
ENSSSCG00000010292	P4HA1	10.6859	8.76475	9.65831	3.54257	25.8952	15.2518	0.235709	1.17749	0.77399	0.874196	3.65177	3.41606
ENSSSCG00000000137	NCF4	0.139695	0.191139	0	0.617122	0.490564	0.435614	0.449988	1.36603	0.00783775	0.13695	0.596985	0.146996
ENSSSCG00000037951	ZNF891	0.470271	0.492952	0.34041	0.281656	1.11932	0.771946	0.236674	1.17827	0.338334	0.552105	0.755649	0.518975
ENSSSCG00000010824	RAB3GAP2	7.05469	5.75611	6.2776	9.92371	8.74067	7.49154	0.396651	1.31645	0.0364342	0.204779	3.27315	2.8765
ENSSSCG00000026793	B4GALT2	2.93675	2.07468	2.76921	3.40503	3.15309	3.30624	0.262687	1.19971	0.0800906	0.271353	2.09992	1.83724
ENSSSCG00000035218	ADA2	0.989667	0.589859	0.632791	0.666036	0.835747	0	-0.251993	0.839736	0.434421	0.629633	0.537596	0.789589
ENSSSCG00000030546	HSD11B1L	47.0024	35.2357	41.3976	52.6907	52.4453	46.6984	0.297391	1.22892	0.0840544	0.277621	5.68749	5.3901
ENSSSCG00000012314	SERAC1	1.23686	1.04743	1.1131	1.68125	1.6951	1.31119	0.262408	1.19948	0.0325683	0.19798	1.35396	1.09155
ENSSSCG00000030415	DPP3	3.1095	2.66811	1.9652	1.82817	2.18589	0.860738	-0.471562	0.721183	0.158874	0.372185	1.35581	1.82738
ENSSSCG00000006140	CA2	3.51138	3.99702	2.14261	0.0754766	3.59637	0.830313	-0.989679	0.50359	0.199659	0.419436	1.05919	2.04887
ENSSSCG00000002520	SLC25A29	0.999975	1.33267	1.44051	1.13809	2.93291	1.86635	0.360663	1.28402	0.250125	0.470226	1.53038	1.16972
ENSSSCG00000016317	AGAP1	1.31017	1.01399	1.01973	1.47964	1.72366	2.06499	0.379781	1.30114	0.0259574	0.183639	1.45719	1.0774
ENSSSCG00000017884	TEKT1	0.177035	0	0	0.165498	1.11241	0.491451	0.547132	1.46118	0.104012	0.304444	0.625517	0.0783857
ENSSSCG00000015309	MTERF1	1.66914	1.05702	0.910901	0.813433	2.50909	1.51161	0.202416	1.15062	0.551137	0.723545	1.33281	1.13039
ENSSSCG00000015307	CDK14	1.09734	1.00749	0.970043	0.222959	0.503807	0.505994	-0.527488	0.693762	0.00694976	0.134862	0.489904	1.01739
ENSSSCG00000040624	REXO1	2.48145	2.01448	2.23857	3.23597	3.60567	2.64372	0.354853	1.27886	0.0373623	0.205806	2.05051	1.69565
ENSSSCG00000014625	TRIM3	0.872338	0.995196	0.849009	1.27212	1.08071	0.917742	0.130801	1.0949	0.170499	0.385958	1.06018	0.929374
ENSSSCG00000011417	DCAF1	3.14241	2.74852	3.10592	5.2195	5.47865	3.48924	0.501488	1.41567	0.0446769	0.219808	2.49965	1.99817
ENSSSCG00000000462	RXYLT1	7.32465	10.4298	9.06358	9.75406	12.0766	12.8758	0.342347	1.26782	0.119244	0.323894	3.64341	3.30106
ENSSSCG00000012365	MSN	8.67755	6.78641	6.10002	11.4996	8.44984	8.76912	0.369636	1.29203	0.114497	0.318314	3.39078	3.02114
ENSSSCG00000027256	CNIH1	9.24477	8.64617	8.28279	2.3082	10.3716	4.91071	-0.681529	0.623504	0.257216	0.477934	2.59891	3.28044
ENSSSCG00000011601	LSM3	12.7186	10.9161	13.5392	10.8493	15.8405	12.8611	0.0729248	1.05185	0.689426	0.821383	3.81118	3.73826
ENSSSCG00000003396	CLSTN1	11.5034	8.29841	8.24918	6.17185	12.9314	8.39229	-0.0654887	0.955622	0.844531	0.915707	3.29136	3.35685
ENSSSCG00000027974	MRPL50	8.34866	8.25546	6.86131	5.80313	8.8889	7.70871	-0.0717888	0.951458	0.707251	0.833139	3.06482	3.13661
ENSSSCG00000031942	YES1	5.58113	6.32003	5.92038	4.95398	5.14029	9.30549	0.0588226	1.04162	0.832446	0.90928	2.8525	2.79368
ENSSSCG00000010450	LIPA	2.88614	4.30091	2.70424	1.06591	3.3064	1.34949	-0.622717	0.649447	0.162933	0.377063	1.46187	2.08459
ENSSSCG00000006859	DPH5	7.8136	4.82858	4.54298	6.37313	9.30842	4.52467	0.186793	1.13823	0.607338	0.763072	2.90464	2.71785
ENSSSCG00000038062	SAMSN1	0.22834	0.0624596	0.0473708	0.793185	0.339621	0.41144	0.436876	1.35367	0.0426359	0.216005	0.587172	0.150297
ENSSSCG00000020870	DBF4	1.42205	1.55775	1.42385	1.9736	1.92227	1.72099	0.218342	1.1634	0.00972634	0.143379	1.52114	1.3028
ENSSSCG00000025881	PDHB	87.9859	88.5953	90.7162	10.9267	76.0293	38.5848	-1.44321	0.367748	0.140807	0.349094	5.05011	6.49332
ENSSSCG00000021038	NRIP1	4.69078	8.09331	7.07429	5.91193	17.3378	9.58665	0.561081	1.47537	0.285197	0.504762	3.46334	2.90226
ENSSSCG00000010171	TSNAX	7.86513	6.48173	7.18027	1.32882	8.64326	7.01593	-0.530556	0.692288	0.458483	0.649225	2.49733	3.02789
ENSSSCG00000006256	SOX17	0.447828	1.11218	0.65182	2.32961	0.833058	0.73803	0.356793	1.28058	0.353738	0.565913	1.13569	0.778894
ENSSSCG00000007243	PLAGL2	0.900741	0.721421	0.949228	3.98695	0.573419	0.700049	0.354858	1.27886	0.546899	0.720382	1.24588	0.891022
ENSSSCG00000001400	DDX39B	26.1508	26.2748	24.1532	17.1994	25.6903	18.4073	-0.327499	0.796917	0.134532	0.341485	4.40087	4.72836
ENSSSCG00000006926	GTF2B	7.34726	7.66555	5.71019	12.9563	6.35892	13.0673	0.524556	1.43849	0.187543	0.405365	3.49887	2.97432
ENSSSCG00000030197	CD2AP	0.671926	1.65739	0.915146	1.43806	0.730732	1.79582	0.157137	1.11507	0.611754	0.765764	1.1868	1.02966
ENSSSCG00000022034	SMYD3	2.75786	2.98262	1.99554	0.402966	1.52977	1.72229	-0.738045	0.599551	0.0873793	0.281447	1.09077	1.82881
ENSSSCG00000028108	ASAP3	0.877588	0.925397	1.05629	0.313641	1.61756	0.177129	-0.292338	0.816578	0.465715	0.656086	0.672355	0.964693
ENSSSCG00000036005	CNEP1R1	14.8979	12.5411	19.5149	12.9749	13.8939	14.4618	-0.152194	0.899881	0.444537	0.63827	3.88402	4.03621
ENSSSCG00000011765	USP13	30.7722	22.6164	18.3734	19.7161	27.4206	10.6603	-0.360777	0.778745	0.448272	0.641068	4.24836	4.60914
ENSSSCG00000010564	POLL	2.01806	1.39857	1.32748	1.65557	2.32553	1.79616	0.18383	1.1359	0.297967	0.516614	1.54202	1.35819
ENSSSCG00000009029	ARHGAP10	18.9025	18.8153	14.7238	12.5584	33.3562	23.6178	0.295649	1.22744	0.508904	0.689011	4.49508	4.19943
ENSSSCG00000003139	BCAT2	16.3677	13.3128	13.2766	6.07439	14.407	8.02496	-0.617034	0.65201	0.147857	0.357062	3.31401	3.93105
ENSSSCG00000012859	NADSYN1	0.511722	0.961937	0.750876	0.430529	0.402209	0.756047	-0.186656	0.87864	0.282313	0.501385	0.605527	0.792183
ENSSSCG00000006733	TTF2	0.673827	0.597929	0.426889	0.393877	0.457253	0.404084	-0.140081	0.907468	0.120579	0.325685	0.503994	0.644076
ENSSSCG00000013065	ASRGL1	7.48563	4.35817	4.90125	7.49381	5.84982	6.25104	0.217628	1.16282	0.382911	0.587157	2.90689	2.68926
ENSSSCG00000011350	CCDC51	0.337462	0.864483	0.781055	0.22024	0.92286	0.243746	-0.201965	0.869365	0.483057	0.670037	0.515037	0.717002
ENSSSCG00000022758	PECR	17.4734	14.9935	15.6212	7.44232	13.335	11.8603	-0.552594	0.681793	0.0836667	0.27696	3.53465	4.08725
ENSSSCG00000007521	NELFCD	7.46178	5.10812	4.88244	2.44343	4.4503	4.40299	-0.528054	0.69349	0.127181	0.333344	2.22131	2.74937
ENSSSCG00000015428	PUS7	2.03213	1.87627	1.89938	1.08861	2.82725	1.35811	-0.141266	0.906723	0.625938	0.775436	1.41216	1.55342
ENSSSCG00000005631	FAM102A	0.552358	0.83628	0.507004	1.11066	0.791407	0.594922	0.163115	1.1197	0.329555	0.545307	0.864092	0.700977
ENSSSCG00000035238	ELOVL1	0.873503	1.73697	1.43479	1.69795	1.98152	2.57997	0.401915	1.32126	0.116209	0.319854	1.61595	1.21404
ENSSSCG00000017065	MRPL22	5.58099	5.69088	5.824	2.91127	4.9945	4.67635	-0.391625	0.76227	0.113867	0.31776	2.35208	2.74371
ENSSSCG00000008761	TBC1D19	2.301	2.38867	2.39531	1.85279	3.3573	1.99366	-0.0098162	0.993219	0.96199	0.98091	1.73924	1.74905
ENSSSCG00000007058	PLCB4	2.54743	2.53038	3.9497	2.63387	3.12018	3.17043	0.00349053	1.00242	0.984905	0.992969	1.98814	1.98465
ENSSSCG00000036772	CAMTA1	1.24735	1.68308	1.14005	2.85168	1.61461	1.98969	0.407439	1.32633	0.100483	0.299573	1.63736	1.22992
ENSSSCG00000029168	MARF1	4.64032	2.99637	2.86687	2.83621	6.59026	4.93273	0.328964	1.25611	0.383515	0.587549	2.47751	2.14854
ENSSSCG00000006338	DDR2	1.81451	2.00085	1.93388	0.706713	1.59395	0.719184	-0.567656	0.674712	0.0479069	0.225074	0.976032	1.54369
ENSSSCG00000039607	EXOC3	5.39989	4.29216	3.76723	5.55251	7.07036	6.87787	0.455811	1.37155	0.0435336	0.217943	2.90083	2.44502
ENSSSCG00000001475	SLC39A7	6.86687	5.65011	7.99519	5.24041	4.74158	7.33226	-0.218842	0.859255	0.347752	0.561198	2.7406	2.95944
ENSSSCG00000026744	ZDHHC20	3.21428	3.84753	3.80672	2.7086	4.26749	3.07357	-0.101103	0.93232	0.572804	0.738077	2.10476	2.20586
ENSSSCG00000001806	FSD2	36.2564	40.9497	32.7048	0.952895	46.5657	3.65752	-2.30929	0.20176	0.169069	0.384023	2.91901	5.2283
ENSSSCG00000015145	ZNF202	0.58002	0.816826	0.796212	0.476771	0.958448	0.831761	0.0130227	1.00907	0.929769	0.964867	0.801796	0.788774
ENSSSCG00000024253	CTCF	5.7118	8.29253	8.84867	5.07314	6.75104	7.12706	-0.227711	0.853989	0.350939	0.563724	2.85986	3.08757
ENSSSCG00000013512	PLIN4	5.95209	11.7486	10.1192	5.23734	17.7045	11.5596	0.190756	1.14136	0.738748	0.853891	3.50566	3.3149
ENSSSCG00000023122	KHDRBS1	22.0666	20.6293	17.8748	12.1633	23.5579	10.6444	-0.440969	0.736639	0.269194	0.488058	3.95938	4.40035
ENSSSCG00000004826	SELENOS	14.8212	15.2767	15.3613	18.5527	18.9438	31.7329	0.533032	1.44697	0.0939191	0.290633	4.54661	4.01358
ENSSSCG00000023191	LYPLA2	4.21762	4.54654	4.02161	5.49224	8.21738	3.84416	0.332063	1.25881	0.288452	0.507409	2.72644	2.39438
ENSSSCG00000001413	GPANK1	3.63228	3.95493	4.30621	4.71401	5.66035	3.81306	0.196263	1.14573	0.251948	0.472292	2.50569	2.30942
ENSSSCG00000010121	UFD1	10.4716	7.00968	7.13906	14.6533	16.8965	9.68713	0.667071	1.58785	0.0755689	0.26582	3.84927	3.1822
ENSSSCG00000004012	THBS2	2.63607	1.44065	2.62008	1.57264	1.43855	1.34382	-0.375843	0.770655	0.125604	0.332257	1.29271	1.66856
ENSSSCG00000001692	MRPS18A	3.73372	2.77427	3.88888	5.82131	5.7188	4.23599	0.486013	1.40057	0.0464406	0.222604	2.63557	2.14956
ENSSSCG00000006391	ATP1A2	29.4382	27.4342	22.712	13.9921	24.4514	29.9198	-0.266217	0.831497	0.465099	0.655531	4.50875	4.77497
ENSSSCG00000016619	ING3	4.89671	4.51408	3.15464	1.41318	4.30861	4.87624	-0.281196	0.822909	0.552612	0.724637	2.07805	2.35925
ENSSSCG00000005628	ST6GALNAC4	16.1294	20.596	13.8356	13.0779	17.186	13.1386	-0.200134	0.87047	0.372601	0.581012	3.94056	4.1407
ENSSSCG00000005648	SLC27A4	0.415045	0.299384	0.323294	1.65581	0.655912	0.83475	0.576516	1.49124	0.0518463	0.230611	1.00412	0.427603
ENSSSCG00000000290	COPZ1	8.02155	7.98836	5.91128	4.40691	9.58496	6.79966	-0.10941	0.926967	0.740122	0.854777	2.93405	3.04346
ENSSSCG00000011147	AKR1C2	1.9835	1.56172	2.01786	2.55885	3.49017	1.78702	0.316422	1.24524	0.211158	0.431441	1.82564	1.50921
ENSSSCG00000015386	FAM126A	1.61218	1.3821	1.59971	1.51219	2.63812	2.40303	0.314375	1.24347	0.138077	0.345806	1.65299	1.33861
ENSSSCG00000004587	MYO1E	4.25003	4.37241	5.52721	3.83115	3.71412	4.09743	-0.221746	0.857527	0.102402	0.301773	2.28637	2.50812
ENSSSCG00000001994	TINF2	1.44328	1.49801	2.01503	1.81803	1.84298	2.18815	0.157678	1.11549	0.232017	0.451126	1.55827	1.40059
ENSSSCG00000004393	GTF3C6	7.72783	6.09846	5.71916	2.67721	6.2922	4.82384	-0.471491	0.721219	0.205921	0.426719	2.42898	2.90047
ENSSSCG00000011720	MBNL1	49.4046	41.5107	43.8068	48.7947	58.4638	69.4503	0.373171	1.2952	0.0823047	0.275011	5.89013	5.51696
ENSSSCG00000017340	DCAKD	1.81193	2.17992	1.79587	1.0732	2.59055	0.570032	-0.365664	0.776112	0.362187	0.573761	1.18229	1.54795
ENSSSCG00000030222	ANAPC7	5.17651	4.17197	3.74864	1.8396	5.33456	2.23711	-0.460461	0.726754	0.287379	0.506288	1.95455	2.41501
ENSSSCG00000014046	ZNF346	1.62738	1.27731	1.25017	0.541639	1.62032	0.768565	-0.304733	0.809592	0.273541	0.492841	0.945595	1.25033
ENSSSCG00000011639	SRPRB	6.81961	5.77785	4.63534	2.4417	8.86222	4.42362	-0.232713	0.851033	0.639937	0.784882	2.5081	2.74081
ENSSSCG00000005072	PSMA3	50.6539	45.8395	47.1036	90.3832	55.9852	58.5709	0.471459	1.38651	0.10014	0.299265	6.08097	5.60951
ENSSSCG00000026038	DDX28	3.44434	1.79863	1.16064	3.32659	4.7682	2.9884	0.629671	1.54721	0.141608	0.349613	2.21239	1.58272
ENSSSCG00000005501	TRIM32	1.7071	2.30283	1.53427	0.900859	2.61021	2.00205	-0.0457788	0.968767	0.885379	0.938576	1.45489	1.50067
ENSSSCG00000017792	CORO6	18.8753	15.4468	17.0868	43.8021	20.3357	26.7784	0.722358	1.64988	0.0889782	0.283607	4.89886	4.1765
ENSSSCG00000014887	ALG8	1.11249	1.11911	0.774552	0.272901	1.42971	0.394496	-0.293737	0.815786	0.387886	0.59225	0.702882	0.996619
ENSSSCG00000029030	SMCHD1	2.10086	1.74626	1.8136	2.59834	2.72026	2.53166	0.326842	1.25426	0.00483739	0.122232	1.85436	1.52752
ENSSSCG00000001973	SCFD1	2.71935	2.58666	2.17626	1.09581	2.01564	1.41301	-0.491406	0.711331	0.0427386	0.216268	1.31027	1.80167
ENSSSCG00000012329	PHF8	1.16233	0.980434	0.945923	1.61772	1.55632	1.74226	0.379628	1.30101	0.00241783	0.110114	1.39925	1.01962
ENSSSCG00000004169	HBS1L	6.03832	6.52539	6.74022	6.22069	8.07157	6.08785	0.0598212	1.04234	0.648205	0.791437	2.95295	2.89312
ENSSSCG00000034200	SEC22C	1.98588	0.591413	0.887999	1.33861	1.09614	1.86888	0.216182	1.16166	0.513352	0.692653	1.27129	1.05511
ENSSSCG00000006358	NDUFS2	80.2652	81.976	72.6135	31.6323	70.1998	62.2982	-0.584988	0.666655	0.174133	0.390023	5.72204	6.30703
ENSSSCG00000006352	MPZ	43.459	21.4283	9.65464	14.2662	48.5033	33.7014	0.434528	1.35147	0.606701	0.762836	4.89288	4.45835
ENSSSCG00000014121	ZFYVE16	7.38646	6.07587	6.60524	2.75801	8.21092	5.18973	-0.358257	0.780107	0.400127	0.601692	2.58106	2.93932
ENSSSCG00000030002	C18orf21	22.0371	32.9064	30.4278	14.6545	27.666	35.6998	-0.191958	0.875417	0.658697	0.799021	4.66916	4.86111
ENSSSCG00000009584	SEMA4D	4.01393	3.96709	3.67846	0.590956	2.23235	2.23254	-0.93641	0.522532	0.0521581	0.231181	1.35172	2.28813
ENSSSCG00000027457	FBXO22	6.92916	6.12672	8.58147	15.4679	7.91437	12.2839	0.616222	1.53286	0.0990368	0.29774	3.64311	3.02688
ENSSSCG00000000742	ITFG2	1.34768	0.701339	0.959218	0.915034	0.899564	0.992089	-0.0369538	0.974711	0.799439	0.890062	0.95244	0.989394
ENSSSCG00000006120	OTUD6B	7.40217	4.40336	6.10851	5.89003	7.77658	4.64614	0.0270897	1.01895	0.922444	0.960482	2.80515	2.77806
ENSSSCG00000038036	TTLL11	0.476566	0.554954	0.302234	2.22981	3.35331	0.479766	0.93294	1.90916	0.118284	0.322249	1.45964	0.526702
ENSSSCG00000010599	PDCD11	2.79133	2.43271	2.19778	2.25686	4.71509	2.20328	0.172895	1.12732	0.575031	0.739226	1.96594	1.79304
ENSSSCG00000001697	TMEM63B	2.57578	2.09975	2.21051	1.49836	4.18441	2.35968	0.0967567	1.06937	0.771993	0.873528	1.81449	1.71774
ENSSSCG00000023820	ZMIZ2	1.05953	1.25241	0.950811	0.744654	1.48003	0.830782	-0.0640333	0.956586	0.72547	0.845405	0.995253	1.05929
ENSSSCG00000012624	SLC25A43	1.96376	2.52398	2.75815	3.13946	5.1782	2.45737	0.390549	1.31089	0.218517	0.438183	2.15543	1.76489
ENSSSCG00000010699	ATE1	2.59829	2.31502	1.88848	0.606298	2.3054	2.44302	-0.304798	0.809555	0.455239	0.645722	1.39741	1.70221
ENSSSCG00000039514	ID3	26.1392	20.3788	23.6196	14.1541	20.1574	19.1027	-0.3827	0.767001	0.100637	0.299715	4.21802	4.60072
ENSSSCG00000031175	FNIP2	0.794828	0.833687	0.970939	1.1147	0.694893	0.728414	-0.0221261	0.98478	0.850279	0.91919	0.877033	0.899159
ENSSSCG00000000031	MCAT	2.17166	1.82381	0.57305	1.29959	1.40476	1.4061	-0.027493	0.981124	0.934395	0.967454	1.24466	1.27215
ENSSSCG00000011572	SEC13	8.30261	7.09078	5.98853	7.65094	7.15069	9.64491	0.17099	1.12583	0.36323	0.574721	3.18396	3.01297
ENSSSCG00000026466	SLC23A2	1.58081	0.878237	1.04797	1.59036	1.82138	1.42619	0.278947	1.21331	0.13775	0.345426	1.38275	1.1038
ENSSSCG00000024517	AKAP6	10.0774	8.07333	6.34749	0.77011	5.95883	8.62802	-0.879501	0.543555	0.31599	0.531113	2.29664	3.17614
ENSSSCG00000036944	TACO1	3.90396	4.08587	3.13211	2.48382	3.1366	3.16509	-0.259952	0.835116	0.106162	0.306908	1.96915	2.22911
ENSSSCG00000015588	ANGEL2	4.02094	2.25736	2.7055	2.06518	4.28009	2.46632	-0.0371307	0.974591	0.907809	0.951433	1.93665	1.97378
ENSSSCG00000015589	VASH2	2.10278	1.37468	1.15971	0.735439	1.09566	0.797029	-0.427935	0.743325	0.073398	0.262468	0.902774	1.33071
ENSSSCG00000004020	SFT2D1	14.9392	16.7247	10.7188	23.6631	27.9115	18.1749	0.682016	1.60438	0.0517017	0.230281	4.57967	3.89765
ENSSSCG00000016685	WIPF3	7.12491	5.03361	6.69201	56.1061	5.91109	19.9095	1.48395	2.79713	0.170649	0.386074	4.33686	2.85291
ENSSSCG00000013658	S1PR2	0.644808	1.08725	0.768024	0.538245	0.83863	0.571834	-0.149765	0.901397	0.313806	0.529097	0.717455	0.86722
ENSSSCG00000010138	ZDHHC8	0.41701	0.673033	0.686098	0.169282	0.833974	0.127759	-0.24165	0.845777	0.370993	0.57948	0.424685	0.666335
ENSSSCG00000009128	AP1AR	3.42019	3.77174	6.50646	7.40386	5.66841	8.48994	0.582679	1.49763	0.107067	0.308121	3.01827	2.43559
ENSSSCG00000014979	CEP126	0.681205	0.381734	0.850593	0.570369	0.896622	0.600081	0.0495725	1.03496	0.7596	0.866145	0.750894	0.701321
ENSSSCG00000008553	PREB	10.1383	11.6416	9.86182	16.1373	10.4633	9.16629	0.128327	1.09303	0.617881	0.769731	3.65458	3.52625
ENSSSCG00000002724	PDPR	3.88023	3.17277	2.52975	3.37798	4.3789	4.61369	0.293002	1.22519	0.168548	0.383746	2.34884	2.05584
ENSSSCG00000008226	POLR1A	4.11232	2.78135	2.6185	2.84363	4.89426	3.34677	0.164485	1.12077	0.532671	0.708769	2.20724	2.04276
ENSSSCG00000002774	RIPOR1	2.38895	2.27333	1.76887	7.87652	3.45215	2.98268	0.785779	1.72402	0.102648	0.302216	2.43275	1.64697
ENSSSCG00000033655	TUBB2B	4.78616	7.73306	4.96467	12.8782	7.07138	5.27851	0.407484	1.32637	0.352849	0.565409	3.15266	2.74518
ENSSSCG00000030560	IGF1R	2.58312	1.27983	1.72605	5.60937	1.78948	5.34313	0.797583	1.73819	0.149281	0.358961	2.2899	1.49232
ENSSSCG00000027074	FER	1.61849	2.13999	1.68775	1.46367	2.27866	1.72155	-0.00251643	0.998257	0.987066	0.994215	1.48611	1.48863
ENSSSCG00000009446	PCDH17	1.38582	1.86852	2.80852	0.765614	1.18269	0.97147	-0.592825	0.663043	0.051126	0.229406	0.975183	1.56801
ENSSSCG00000004687	B2M	42.2962	45.863	26.677	41.6723	41.3451	28.6484	-0.022643	0.984428	0.942155	0.971363	5.23641	5.25905
ENSSSCG00000038443	ZNF639	11.0329	10.8788	9.75218	6.67163	13.1947	9.36188	-0.14859	0.902131	0.600096	0.758096	3.38001	3.5286
ENSSSCG00000007757	TRIM72	18.2508	18.3563	18.9757	18.9144	17.0147	14.2765	-0.147221	0.902988	0.261628	0.481819	4.14003	4.28725
ENSSSCG00000035196	BTBD8	0.865047	0.834532	0.737472	1.21409	1.34611	1.41141	0.358417	1.28202	0.00167352	0.106003	1.21562	0.857205
ENSSSCG00000004524	SMAD4	17.768	15.5757	14.9766	26.9908	19.6865	26.7948	0.565051	1.47944	0.0242065	0.181001	4.65808	4.09303
ENSSSCG00000020803	BRPF3	1.62485	1.19996	1.81387	5.12615	2.12296	6.47802	1.04609	2.06493	0.0572839	0.238782	2.38685	1.34076
ENSSSCG00000032674	TCEA3	64.6771	71.9214	68.5045	27.9972	80.123	40.621	-0.588501	0.665034	0.249239	0.469625	5.52637	6.11487
ENSSSCG00000038868	GPR107	2.60583	2.41725	2.48521	4.04626	5.17572	3.47381	0.566303	1.48072	0.0146524	0.15492	2.37444	1.80814
ENSSSCG00000016725	TNS3	0.813342	0.650709	0.53839	0.323343	0.970732	0.401304	-0.111156	0.925846	0.59377	0.753211	0.62323	0.734386
ENSSSCG00000033154	ARL6IP5	38.0091	32.8987	35.4721	12.4945	40.3479	18.6506	-0.712359	0.610321	0.210596	0.431297	4.47351	5.18587
ENSSSCG00000035971	DUSP2	0.128891	0.478782	0	2.92833	0	0.602499	0.638308	1.5565	0.349115	0.562476	0.884746	0.246439
ENSSSCG00000008444	PRKCE	0.716966	0.565	1.21232	0.83711	0.669753	1.08369	0.0348785	1.02447	0.852251	0.920294	0.892072	0.857194
ENSSSCG00000024385	RNASEH2B	3.41017	4.68239	5.49981	2.1483	4.39829	2.60491	-0.47023	0.72185	0.174888	0.39073	1.97901	2.44924
ENSSSCG00000033311	TMEM186	1.37436	0.716079	0.646722	0.129592	2.31626	0.456887	-0.099334	0.933464	0.851541	0.91978	0.816083	0.915417
ENSSSCG00000029578	NFATC3	5.02582	4.13549	3.55447	1.65561	12.9834	3.23462	0.0526601	1.03718	0.945446	0.972597	2.43231	2.37965
ENSSSCG00000028167	SLIRP	59.4238	73.9504	61.6819	51.665	63.5153	64.3248	-0.118329	0.921254	0.443043	0.637363	5.91997	6.0383
ENSSSCG00000005232	SMARCA2	13.1008	11.0828	12.9203	4.49168	14.3402	6.33254	-0.646967	0.638621	0.221326	0.441718	3.09027	3.73723
ENSSSCG00000030295	NUTF2	42.4651	40.4213	40.5075	54.9183	63.2346	39.3856	0.318971	1.24744	0.18547	0.403678	5.71543	5.39646
ENSSSCG00000017063	SGCD	46.3797	52.5369	42.389	6.86121	66.0421	16.8122	-1.18379	0.440193	0.261064	0.481446	4.39885	5.58264
ENSSSCG00000009111	SYNPO2	71.103	37.524	41.0453	9.24962	54.6488	10.6017	-1.3805	0.384085	0.17355	0.389432	4.23068	5.61118
ENSSSCG00000031870	ZNF783	0.498362	0.473928	0.500664	1.38675	1.38946	0.917678	0.574145	1.48879	0.00559745	0.127548	1.15036	0.576218
ENSSSCG00000000958	DYRK2	11.9857	12.892	10.8949	1.04727	13.2923	2.31404	-1.48928	0.35619	0.152918	0.363958	2.19982	3.6891
ENSSSCG00000027894	FAM76A	8.48133	7.40573	8.77558	5.58745	8.12801	6.97797	-0.233201	0.850745	0.199425	0.41924	2.96868	3.20188
ENSSSCG00000003773	AK5	0.477236	0.55903	0.724341	0	0.216961	0	-0.56877	0.674191	0.00775132	0.13695	0.0944277	0.663198
ENSSSCG00000012604	LAMP2	13.2084	15.1119	13.2801	13.0613	15.2208	11.9924	-0.0472138	0.967804	0.692147	0.822949	3.84434	3.89156
ENSSSCG00000012146	CTPS2	4.23619	5.56729	3.83137	8.17902	7.28441	4.77353	0.467315	1.38253	0.12605	0.332421	2.92606	2.45875
ENSSSCG00000013001	MRPL49	1.26274	1.16385	1.05178	0.84383	1.80915	1.38727	0.099883	1.07169	0.61138	0.765504	1.2094	1.10952
ENSSSCG00000013585	EVI5L	1.56843	2.33766	1.87476	1.14864	2.42441	1.1501	-0.213159	0.862646	0.440715	0.635433	1.3279	1.54105
ENSSSCG00000009193	SMARCAD1	2.33562	2.18792	2.14399	0.56241	2.76636	0.921374	-0.521361	0.696714	0.246177	0.467029	1.16636	1.68772
ENSSSCG00000009492	GPR180	0.847818	1.47003	0.792574	2.80717	2.35128	1.02147	0.552152	1.46627	0.154938	0.366012	1.56295	1.01079
ENSSSCG00000015286	DSTYK	1.02995	0.789521	0.87754	0.860791	1.20423	0.816403	0.0424719	1.02988	0.700097	0.828024	0.965758	0.923286
ENSSSCG00000017593	UTP18	2.61093	2.51978	2.84212	3.76725	4.95501	2.87518	0.390588	1.31093	0.0995397	0.298262	2.26051	1.86992
ENSSSCG00000001837	FANCI	0.636413	0.623272	0.539068	0.0583494	0.244229	0.173906	-0.467705	0.723114	0.00315756	0.114235	0.209462	0.677166
ENSSSCG00000010692	WDR11	3.64253	2.35116	2.60591	0.733073	4.45337	2.45791	-0.259853	0.835173	0.631635	0.779065	1.67679	1.93665
ENSSSCG00000023323	C11orf98	5.52757	4.78817	3.97436	4.00515	8.01393	4.50263	0.133842	1.09721	0.664711	0.803388	2.6519	2.51805
ENSSSCG00000004114	RAB32	1.28876	0.913685	0.909373	1.46766	1.20624	0.721569	0.0548134	1.03872	0.771309	0.873253	1.07615	1.02134
ENSSSCG00000007855	REXO5	0.844736	0.892034	0.540473	0.650059	0.997058	1.07975	0.116694	1.08425	0.44834	0.641068	0.925602	0.808908
ENSSSCG00000004537	TXNL1	18.6919	17.9736	18.1016	79.0059	33.871	29.7422	1.19569	2.29054	0.0508321	0.22902	5.46271	4.26702
ENSSSCG00000032481	DPM2	2.21731	1.15011	0.72237	1.69408	1.84573	1.47366	0.223525	1.16758	0.454785	0.64538	1.41508	1.19155
ENSSSCG00000026731	CEP85	11.8158	6.40908	5.09757	3.81678	7.64521	6.91213	-0.271114	0.828679	0.54881	0.721713	2.78801	3.05913
ENSSSCG00000004645	GABPB1	1.32245	1.36362	1.03793	1.52317	1.86403	2.3332	0.368813	1.29129	0.0515633	0.230156	1.53006	1.16125
ENSSSCG00000022846	SLC4A3	1.1065	1.3402	0.93866	0.604547	2.0764	0.275996	-0.200503	0.870247	0.632848	0.779748	0.885011	1.08551
ENSSSCG00000006524	THBS3	1.00532	0.39067	0.75105	0.160137	0.347272	0.137834	-0.485735	0.714133	0.0478696	0.225074	0.276875	0.762611
ENSSSCG00000016086	C2orf69	1.45927	1.20583	1.089	0.72308	1.9431	0.834834	-0.0947963	0.936404	0.727299	0.846673	1.07266	1.16745
ENSSSCG00000034722	CCL14	26.9019	9.39787	13.4851	12.9392	18.9138	17.8687	0.105897	1.07616	0.824757	0.903506	4.11823	4.01233
ENSSSCG00000032967	CACNB3	0.694024	0.846749	0.884965	0.427902	0.473563	0.537476	-0.288737	0.818619	0.00690128	0.134571	0.56459	0.853327
ENSSSCG00000027792	C12orf45	5.99155	4.15228	4.24031	8.15682	5.64786	4.88247	0.307895	1.2379	0.265446	0.484264	2.82805	2.52016
ENSSSCG00000021821	MYO1C	8.17684	6.196	7.11071	7.07729	8.62902	4.95114	-0.0701977	0.952507	0.772284	0.873605	2.95148	3.02167
ENSSSCG00000005301	FAM214B	0.830881	1.58315	0.79842	2.92653	0.980856	1.18719	0.333354	1.25994	0.397	0.599336	1.36282	1.02947
ENSSSCG00000015232	ST3GAL4	0.979421	1.25559	1.30532	1.38753	1.22339	0.839489	-0.0253222	0.982601	0.856786	0.922488	1.09586	1.12118
ENSSSCG00000021466	BMT2	7.47429	8.7323	9.83795	7.02073	9.38528	9.34785	-0.0174776	0.987959	0.918556	0.958025	3.25049	3.26796
ENSSSCG00000007492	FAM210B	2.74852	3.83582	3.0082	2.72857	7.64329	2.53482	0.216269	1.16172	0.64291	0.787303	2.27728	2.06101
ENSSSCG00000022361	BANK1	0.58214	1.05471	0.504677	0.333836	1.2377	0.409436	-0.0725161	0.950978	0.804795	0.892775	0.690906	0.763422
ENSSSCG00000013048	SPINDOC	1.20309	2.28515	1.46723	1.53307	1.74888	0.986274	-0.122861	0.918365	0.609295	0.764512	1.26327	1.38613
ENSSSCG00000018023	COX10	1.9623	1.19524	1.28554	0.561306	1.72987	1.14801	-0.233014	0.850855	0.43669	0.631528	1.06486	1.29788
ENSSSCG00000001556	MAPK14	7.22016	7.5405	7.84713	5.55791	23.831	8.22076	0.424499	1.34211	0.502659	0.684712	3.5174	3.0929
ENSSSCG00000006127	NBN	6.97145	5.26456	4.37607	14.6858	7.00913	6.79164	0.622118	1.53913	0.167258	0.382177	3.31165	2.68954
ENSSSCG00000011137	GDI2	44.7711	37.8573	38.7334	43.3935	55.1038	50.3219	0.285015	1.21842	0.0815936	0.274055	5.6546	5.36959
ENSSSCG00000029805	RHOBTB3	7.65984	5.11768	4.28496	29.5704	7.13733	15.0805	1.27888	2.42651	0.0962284	0.29361	3.98862	2.70974
ENSSSCG00000015499	RABGAP1L	1.71128	1.68373	1.51659	2.10204	2.73013	1.82685	0.278984	1.21334	0.0846388	0.278618	1.67721	1.39823
ENSSSCG00000030182	DEDD2	0.852919	1.12982	0.31258	0	1.59081	0.488652	-0.141844	0.90636	0.76791	0.871492	0.649136	0.79098
ENSSSCG00000036783	CCDC127	8.34439	7.31506	6.20218	4.95982	8.22597	6.19084	-0.167045	0.890665	0.475699	0.663979	2.87571	3.04275
ENSSSCG00000004738	MAPKBP1	0.497439	0.820647	0.428793	0.934502	0.735461	0.321568	0.0625956	1.04434	0.764792	0.869682	0.716511	0.653915
ENSSSCG00000010585	ACTR1A	9.66739	7.9329	9.13106	13.001	15.4917	12.2162	0.55346	1.4676	0.0105854	0.14395	3.85845	3.30499
ENSSSCG00000027675	FOXP1	6.72295	3.4242	3.93191	11.3573	3.88218	16.6764	0.887283	1.84969	0.216607	0.436341	3.35285	2.46557
ENSSSCG00000006335	RGS4	2.70445	1.75965	1.30565	1.40529	1.12821	1.10637	-0.376104	0.770516	0.145819	0.35548	1.14354	1.51964
ENSSSCG00000003644	FHL3	90.3685	81.5473	87.0696	185.208	60.9037	148.379	0.458071	1.3737	0.400394	0.60194	6.90519	6.44712
ENSSSCG00000024030	AKAP10	1.62738	1.33475	1.59635	2.58186	2.00667	1.85259	0.315925	1.24481	0.0491301	0.227128	1.64705	1.33112
ENSSSCG00000006082	MATN2	5.50399	4.78213	3.54297	1.5337	4.54403	1.38403	-0.78366	0.580891	0.135892	0.343758	1.68853	2.47219
ENSSSCG00000016570	TSPAN33	0.182313	0.823798	0.611992	0.35473	0.745059	0.308443	-0.0560896	0.961868	0.817364	0.898656	0.543044	0.599134
ENSSSCG00000038033	CCDC32	7.61177	8.63282	6.82949	6.71696	15.7954	5.46219	0.122288	1.08846	0.791116	0.885502	3.23668	3.1144
ENSSSCG00000009770	EIF2B1	10.7071	7.79104	7.75615	5.03824	13.1054	7.85019	-0.0858779	0.942211	0.832345	0.90928	3.186	3.27188
ENSSSCG00000037507	BTBD9	1.56728	1.34374	1.36043	1.53521	1.4367	1.54024	0.0479659	1.03381	0.360731	0.572351	1.324	1.27603
ENSSSCG00000012811	VBP1	19.393	19.7502	15.4705	14.8563	19.76	18.1321	-0.04874	0.96678	0.772069	0.873528	4.20688	4.25562
ENSSSCG00000030186	KIF2A	2.71092	3.33213	3.42619	2.58975	4.51835	3.01926	0.0540441	1.03817	0.802483	0.89213	2.10502	2.05097
ENSSSCG00000009849	SUDS3	0.5815	0.849932	0.327247	1.40608	0.9794	1.0142	0.434917	1.35183	0.0578693	0.239619	1.08732	0.652401
ENSSSCG00000015882	BAZ2B	4.50313	5.15385	6.3404	6.78256	7.16453	5.21147	0.222317	1.16661	0.264674	0.483928	2.87485	2.65253
ENSSSCG00000034521	NUDT21	7.90397	7.44833	7.38142	4.91463	8.39954	5.55533	-0.263587	0.833014	0.266827	0.485462	2.83652	3.1001
ENSSSCG00000034494	MARS2	1.82868	1.00388	1.73983	0.7116	2.21028	1.59436	-0.0411968	0.971848	0.900727	0.946612	1.27781	1.319
ENSSSCG00000015030	DLAT	27.334	23.3815	24.5031	5.04458	16.9386	10.8849	-1.25769	0.418213	0.05285	0.231977	3.4439	4.70159
ENSSSCG00000015710	ACTR3	3.67891	4.45404	3.74667	10.0113	3.66341	3.51623	0.312334	1.24172	0.505005	0.686116	2.61914	2.3068
ENSSSCG00000001156	ZNF322	3.44265	2.99336	2.16766	2.39265	4.2215	2.34788	0.0258942	1.01811	0.924053	0.961674	1.96337	1.93748
ENSSSCG00000027826	GIMAP4	5.38139	6.43191	2.65004	2.97243	10.5195	2.86856	0.0107706	1.00749	0.98665	0.993983	2.48928	2.4785
ENSSSCG00000004113	STXBP5	1.63304	1.52314	1.41226	1.62455	2.06358	2.37309	0.253007	1.19169	0.0859499	0.279818	1.58712	1.33411
ENSSSCG00000030502	CEP170	4.26668	3.57811	4.68625	1.57896	3.79157	1.77747	-0.666023	0.630241	0.0878387	0.282016	1.70035	2.36638
ENSSSCG00000036521	TNFSF13	4.92396	6.41	3.84225	6.83376	6.53234	7.18187	0.394507	1.31449	0.0942602	0.291155	2.97174	2.57724
ENSSSCG00000024513	KLHL18	1.64567	2.19015	1.80473	2.29151	3.22211	2.38279	0.329935	1.25696	0.0763899	0.26697	1.85164	1.52171
ENSSSCG00000024916	DHX36	9.20809	8.33261	8.68134	11.7495	9.90975	10.2324	0.253461	1.19206	0.032092	0.197529	3.5365	3.28304
ENSSSCG00000020945	SMDT1	42.966	50.7908	35.4019	38.329	48.2066	47.6091	0.0608578	1.04309	0.753056	0.862933	5.50715	5.44629
ENSSSCG00000005343	RNF38	6.58331	6.9764	6.29431	9.88523	8.28816	8.02849	0.349614	1.27422	0.0190213	0.168367	3.27806	2.92845
ENSSSCG00000029918	CEPT1	4.91149	4.48142	3.91135	2.60676	4.72941	4.25938	-0.183403	0.880623	0.450032	0.641948	2.25466	2.43806
ENSSSCG00000040095	GPR35	0.353997	0.670264	0.474736	0.824103	0.591603	0.722523	0.194811	1.14457	0.136582	0.344397	0.774064	0.579253
ENSSSCG00000005859	NDOR1	0.823673	0.894018	0.955481	1.5764	1.56698	1.79055	0.483385	1.39802	0.000588016	0.0935845	1.40199	0.918607
ENSSSCG00000008801	SLC30A9	7.78095	6.17759	7.04027	6.61257	8.28151	6.36943	0.0130582	1.00909	0.926957	0.963236	3.0081	2.99504
ENSSSCG00000003775	MSH4	9.34805	8.29255	7.43776	9.06973	10.1462	9.41199	0.17546	1.12932	0.139541	0.347484	3.39687	3.22141
ENSSSCG00000026161	E2F6	11.2763	7.42288	7.4229	8.75261	5.68165	6.29601	-0.291112	0.817272	0.300356	0.518903	2.96437	3.25548
ENSSSCG00000013884	MAP1S	0.870151	0.842167	0.756449	0.554184	1.29981	0.783556	0.0250699	1.01753	0.888482	0.940432	0.89081	0.86574
ENSSSCG00000008270	CCDC142	6.09709	7.51549	7.05855	6.23157	7.6818	7.35381	0.035633	1.02501	0.765871	0.870547	3.01158	2.97595
ENSSSCG00000014003	MIER2	1.53038	0.997498	1.12835	1.03488	2.2798	1.24944	0.160278	1.1175	0.529541	0.705796	1.30271	1.14243
ENSSSCG00000035914	PSMB2	9.98462	9.83573	8.46247	24.3888	11.0991	10.6902	0.557608	1.47183	0.207649	0.42796	3.93673	3.37912
ENSSSCG00000022288	STK38L	3.56141	2.86191	2.30999	5.77427	3.3986	5.90558	0.606417	1.52247	0.0730415	0.261962	2.56162	1.95521
ENSSSCG00000036049	PEG10	5.83698	7.11765	6.48159	3.25671	4.64665	4.84948	-0.520774	0.696998	0.0323168	0.197891	2.37848	2.89925
ENSSSCG00000017414	KAT2A	2.07661	1.91129	1.70209	0.614269	3.92343	1.23776	-0.148158	0.902402	0.773252	0.874073	1.3842	1.53236
ENSSSCG00000023807	ACO1	10.6615	6.26844	7.18091	4.1602	8.77837	4.43439	-0.44615	0.733999	0.282732	0.501979	2.69971	3.14586
ENSSSCG00000026706	PIGS	0.946946	0.145172	0.336827	0	1.31859	0.428064	0.0505736	1.03568	0.909681	0.952888	0.57577	0.525197
ENSSSCG00000020743	RABGAP1	6.84518	5.99335	5.00523	6.46858	8.54665	8.52368	0.347779	1.2726	0.0984614	0.297068	3.13578	2.788
ENSSSCG00000009377	THSD1	1.37527	0.986839	1.00417	0.343631	0.823152	0.803795	-0.365989	0.775937	0.0933537	0.28967	0.714535	1.08052
ENSSSCG00000011136	TASOR2	1.16856	0.904936	0.877619	1.4014	1.64851	1.06887	0.254172	1.19265	0.107416	0.308719	1.2393	0.985128
ENSSSCG00000006779	ST7L	1.21477	0.890991	1.19672	1.36536	1.96213	0.835824	0.161156	1.11818	0.490823	0.675748	1.22837	1.06722
ENSSSCG00000002280	RAB15	0.506249	0.253259	0.204155	1.21609	0.307849	0.232064	0.217208	1.16248	0.491139	0.675952	0.612097	0.394889
ENSSSCG00000040636	KRT80	0.847543	0.76387	0.228163	1.40703	0.239526	0.771215	0.133642	1.09706	0.709103	0.834061	0.800593	0.666951
ENSSSCG00000000723	C12orf4	2.7087	2.62259	2.98424	1.80149	3.6764	1.77199	-0.186575	0.878689	0.50079	0.683111	1.72751	1.91408
ENSSSCG00000027070	ENTPD6	1.0552	0.644861	0.734222	0.0640684	0.475354	0.224067	-0.5364	0.689489	0.0328031	0.198159	0.314112	0.850512
ENSSSCG00000009642	STC1	1.49005	1.75308	0.977517	24.3619	1.90356	6.35963	1.77371	3.41933	0.125078	0.331587	3.02735	1.25364
ENSSSCG00000028707	NF2	2.46845	2.1448	2.27055	1.70659	3.98248	1.99006	0.0589066	1.04168	0.841294	0.913469	1.77784	1.71893
ENSSSCG00000006261	TCEA1	14.9231	14.081	12.7799	17.3797	17.8904	16.7803	0.299879	1.23104	0.01039	0.14395	4.19728	3.8974
ENSSSCG00000036824	AVPI1	18.376	27.9171	26.3059	15.3958	20.6449	20.7328	-0.329394	0.79587	0.21707	0.436764	4.30434	4.63373
ENSSSCG00000006898	MTF2	1.68409	1.44101	1.72913	0.865047	2.0573	0.921217	-0.23562	0.84932	0.375064	0.582376	1.15116	1.38678
ENSSSCG00000014224	SEMA6A	4.5345	3.51953	3.96515	1.79902	4.51049	3.5951	-0.269755	0.829461	0.425033	0.622438	2.04907	2.31882
ENSSSCG00000025270	CHRD	0.242055	0.718987	0.370988	0.570348	1.85224	0.533213	0.410079	1.32876	0.274498	0.493813	0.92658	0.516501
ENSSSCG00000025097	TMEM61	0.330194	0.102554	0.246487	0.984379	0.28959	0.425686	0.332301	1.25902	0.178542	0.395529	0.622419	0.290118
ENSSSCG00000011516	EIF4E3	10.5258	6.62373	5.9314	36.7176	7.72482	24.9649	1.27011	2.41181	0.131929	0.338881	4.35359	3.08348
ENSSSCG00000015960	MAP3K20	20.5274	3.24984	17.2299	34.2785	25.2209	23.3365	1.25156	2.38098	0.175514	0.391759	4.81947	3.56792
ENSSSCG00000027371	PCDHGA4	1.28495	1.20631	1.0397	1.1663	1.69207	0.748201	-0.00411193	0.997154	0.98344	0.992314	1.11661	1.12072
ENSSSCG00000000093	DNAL4	0.781972	1.07543	0.708564	1.40401	1.02471	1.04133	0.217666	1.16285	0.137278	0.344756	1.10422	0.886557
ENSSSCG00000010555	HIF1AN	13.6272	10.8106	11.9891	8.75378	20.9344	12.3628	0.11647	1.08408	0.757215	0.864918	3.82708	3.71061
ENSSSCG00000016821	SLC45A2	1.16439	1.05799	1.11674	0.472729	1.87572	0.983523	-0.0555207	0.962247	0.852515	0.920341	1.02349	1.07901
ENSSSCG00000038222	CACUL1	2.56534	2.24792	2.16897	2.85199	3.8342	2.3554	0.255932	1.19411	0.189448	0.407323	1.98846	1.73252
ENSSSCG00000027057	SYVN1	2.43499	0.208589	0.952712	2.66265	3.46194	3.00959	1.00497	2.0069	0.0859708	0.279818	2.01134	1.00637
ENSSSCG00000035949	FTO	2.83009	2.13135	2.2737	3.17633	4.99459	2.02461	0.315853	1.24475	0.349469	0.562664	2.08088	1.76503
ENSSSCG00000013859	C19orf44	0.290399	0.349244	0.0714593	0.189538	0.829844	0.536964	0.280886	1.21494	0.246692	0.467468	0.580735	0.299849
ENSSSCG00000011501	SUCLG2	31.7765	24.6248	27.6128	32.6655	35.3594	47.0351	0.430273	1.34749	0.0823765	0.275155	5.28116	4.85088
ENSSSCG00000037184	GPR4	0.696424	0.872224	1.77847	3.01226	0.901706	1.50451	0.371567	1.29376	0.386184	0.590567	1.41875	1.04718
ENSSSCG00000003743	GALNT1	22.8039	14.9138	16.3776	12.1688	11.2197	11.6988	-0.562556	0.677101	0.0347926	0.202204	3.66561	4.22816
ENSSSCG00000006619	SNX27	1.53446	0.821589	1.03129	0.726788	1.43443	1.24909	0.00391554	1.00272	0.985687	0.99359	1.08034	1.07642
ENSSSCG00000008230	ATOH8	1.90813	2.04635	2.91273	1.36684	4.60912	2.70303	0.16803	1.12352	0.683695	0.817209	1.87315	1.70512
ENSSSCG00000011670	PXYLP1	1.89613	1.39504	1.00376	0.360337	1.76381	0.313912	-0.497465	0.70835	0.262472	0.481858	0.768164	1.26563
ENSSSCG00000012386	FAM155B	0.215117	0.150538	0.28767	1.16657	0.32991	0.501761	0.421742	1.33954	0.123558	0.329594	0.704465	0.282722
ENSSSCG00000008360	CEP68	1.89267	2.61113	1.91443	2.62804	3.74445	3.2305	0.419397	1.33737	0.0523834	0.231448	2.06209	1.64269
ENSSSCG00000011918	USF3	1.86586	1.42902	1.20791	2.13801	3.54412	1.31877	0.368395	1.29092	0.288738	0.507418	1.6824	1.31401
ENSSSCG00000011917	NAA50	31.454	26.7208	26.5685	18.4876	37.1026	22.3391	-0.172394	0.887369	0.595281	0.754388	4.69366	4.86606
ENSSSCG00000023423	UBALD2	44.3565	59.2219	36.9266	67.7926	31.8958	48.9773	0.0422068	1.02969	0.913338	0.95528	5.59574	5.55353
ENSSSCG00000013552	GPR108	1.58477	1.1256	1.10465	2.03534	2.07683	1.66885	0.369343	1.29176	0.0339254	0.200403	1.54651	1.17716
ENSSSCG00000033792	RAB40C	2.18136	1.60155	1.36744	1.29897	4.46634	1.70304	0.264604	1.20131	0.547915	0.720938	1.69538	1.43078
ENSSSCG00000003432	KIAA2013	6.83249	6.96904	6.60311	7.53575	7.9816	7.59389	0.157778	1.11557	0.00653916	0.131295	3.12127	2.96349
ENSSSCG00000027153	WARS2	3.22862	2.47473	2.06451	3.364	2.9075	3.29167	0.233564	1.17574	0.180099	0.39749	2.06448	1.83091
ENSSSCG00000021250	FKBP9	25.5321	18.9402	22.5033	4.14008	15.4944	6.99295	-1.39921	0.379136	0.0501968	0.228001	3.13481	4.53402
ENSSSCG00000023033	PARP3	3.21291	2.71513	1.79997	1.65422	3.182	1.15597	-0.290941	0.817369	0.42996	0.625998	1.52694	1.81788
ENSSSCG00000036132	CKM	1768.09	1419.84	1743.69	1051.53	1282.47	1540.34	-0.358205	0.780135	0.130891	0.337323	10.3185	10.6767
ENSSSCG00000004719	CDAN1	1.33669	1.85266	1.06556	2.07773	2.48164	1.42738	0.30591	1.2362	0.208623	0.429063	1.56701	1.2611
ENSSSCG00000011700	CP	0	0	0	0.448676	0.280406	1.35685	0.709398	1.63512	0.0575714	0.239126	0.709398	0
ENSSSCG00000008195	COX5B	194.824	214.411	174.15	181.335	161.008	172.864	-0.174875	0.885844	0.153565	0.364518	7.43073	7.6056
ENSSSCG00000023643	PDHA1	105.538	101.898	101.367	58.6779	99.0648	92.0559	-0.337985	0.791146	0.221755	0.442296	6.36131	6.6993
ENSSSCG00000017511	PLXDC1	1.35006	0.615455	0.640741	0	0.587183	0.0521643	-0.633051	0.644811	0.0828866	0.275535	0.24661	0.879661
ENSSSCG00000002741	ZNF821	1.57277	1.90155	2.19997	2.94661	2.91306	2.50313	0.393118	1.31323	0.0210232	0.172293	1.91919	1.52607
ENSSSCG00000021698	RRP1B	2.33192	1.07413	1.10766	1.83003	1.91849	1.88852	0.237287	1.17877	0.350275	0.563423	1.52546	1.28817
ENSSSCG00000031775	YAF2	3.42449	2.99586	3.72233	4.65421	4.41551	5.92373	0.448152	1.36429	0.0260138	0.183639	2.57599	2.12784
ENSSSCG00000025568	TEAD2	10.6695	10.0821	10.4659	15.434	15.1785	11.479	0.38731	1.30795	0.0413571	0.213486	3.89868	3.51137
ENSSSCG00000002904	HAUS5	0.818324	0.544782	1.02115	0.453002	1.65888	0.57047	0.0319544	1.0224	0.919269	0.958456	0.867018	0.835063
ENSSSCG00000035565	CCDC134	0.748355	0.646346	0.753571	0.438492	0.781042	0.573828	-0.108002	0.927872	0.315155	0.530313	0.670519	0.778521
ENSSSCG00000011548	BRPF1	2.12114	1.99748	1.58175	2.6903	2.34787	2.81244	0.321176	1.24935	0.0330358	0.198938	1.85257	1.53139
ENSSSCG00000011470	ABHD6	0.261102	0.613545	0.676323	0.36347	0.738587	0.635986	0.0617133	1.0437	0.729385	0.848111	0.651786	0.590073
ENSSSCG00000010613	ITPRIP	3.1568	1.99738	1.82417	1.47684	1.66847	1.3171	-0.400056	0.757829	0.0941797	0.290982	1.31228	1.71234
ENSSSCG00000022545	CALM3	36.8642	38.4474	28.6699	7.01454	26.7809	10.5122	-1.3706	0.386729	0.0666086	0.251819	3.77458	5.14518
ENSSSCG00000010606	SLK	7.39897	7.35992	5.46835	5.40839	7.78086	4.79088	-0.159665	0.895233	0.50734	0.688233	2.7827	2.94237
ENSSSCG00000010002	SF3A1	13.7605	9.13905	11.1215	14.4333	16.8124	14.7989	0.419836	1.33778	0.0679864	0.253966	4.02818	3.60834
ENSSSCG00000032475	CEP44	1.22321	0.742464	0.976972	0.666587	1.13624	0.253324	-0.259777	0.835217	0.347618	0.561059	0.719244	0.979022
ENSSSCG00000014946	CEP295	2.18829	2.37508	3.06433	4.23603	3.92744	3.75138	0.495647	1.40995	0.0119509	0.150449	2.31255	1.81691
ENSSSCG00000038872	GMEB1	1.92375	2.17404	1.58006	2.76554	2.7295	2.56365	0.35455	1.27859	0.0171534	0.162346	1.88173	1.52718
ENSSSCG00000016205	NHEJ1	2.3127	2.36969	2.15216	3.21567	4.81669	2.78472	0.466396	1.38165	0.0685973	0.255037	2.17872	1.71232
ENSSSCG00000014157	NR2F1	0.937267	0.622219	0.785484	0.63582	0.938239	1.05927	0.0728626	1.0518	0.588126	0.749261	0.902298	0.829435
ENSSSCG00000004795	MEIS2	1.10302	0.737972	0.981922	0.818734	1.71451	0.751061	0.0850303	1.06071	0.716421	0.83878	1.03729	0.952255
ENSSSCG00000033512	C1QB	13.1049	7.67683	6.18169	4.69506	15.697	6.87982	-0.0767414	0.948197	0.894521	0.943365	3.18313	3.25987
ENSSSCG00000009872	PLBD2	3.53225	1.43806	2.26629	11.7426	3.75292	4.47047	1.06615	2.09384	0.106707	0.307817	2.79069	1.72454
ENSSSCG00000017810	TLCD3A	1.28988	1.09072	0.597034	0.958477	0.942586	0.540222	-0.127938	0.915138	0.543767	0.718038	0.850283	0.978221
ENSSSCG00000000018	KIAA0930	1.27381	1.64368	1.51593	1.61826	2.52238	1.65679	0.232034	1.17449	0.204601	0.42541	1.53828	1.30625
ENSSSCG00000032726	SREK1	10.9259	11.5579	16.6734	19.8627	16.7573	18.9649	0.494174	1.40851	0.060936	0.243781	4.2842	3.79002
ENSSSCG00000024189	SIL1	1.07282	0.536877	0.790979	0.820018	0.922727	0.512686	-0.0360421	0.975327	0.835566	0.910428	0.801406	0.837449
ENSSSCG00000031899	JSRP1	90.1433	85.4497	83.777	119.573	102.616	107.513	0.340377	1.26609	0.0090503	0.13912	6.7902	6.44982
ENSSSCG00000001435	AGPAT1	7.48239	4.17793	6.15079	14.8122	13.0552	5.39935	0.726325	1.65442	0.189319	0.407269	3.49131	2.76498
ENSSSCG00000021652	LSM8	3.78919	3.82515	2.61384	5.04851	4.57069	3.76856	0.314702	1.24375	0.13807	0.345806	2.44266	2.12796
ENSSSCG00000034692	SH3BP4	0.621976	0.299994	0.471533	0.552637	0.496192	0.585365	0.0824183	1.05879	0.43704	0.63188	0.626944	0.544526
ENSSSCG00000009611	XPO7	10.0905	7.63101	6.02144	8.48268	15.1597	9.27737	0.409492	1.32822	0.251855	0.472193	3.54034	3.13085
ENSSSCG00000028877	RAD51B	0.532095	0.696881	0.601567	0.130486	0.483136	0.0358743	-0.420477	0.747177	0.0599524	0.24192	0.265481	0.685958
ENSSSCG00000013049	RCOR2	1.66526	3.10882	2.48799	0	2.07253	0.391881	-1.05298	0.481973	0.10976	0.312043	0.698822	1.7518
ENSSSCG00000000846	HCFC2	5.22694	5.92275	5.70681	5.84892	9.83941	8.06893	0.40651	1.32548	0.109343	0.311376	3.13167	2.72517
ENSSSCG00000013938	GATAD2A	4.37159	3.18036	4.11115	5.13198	6.06836	5.36977	0.422115	1.33989	0.0288641	0.190829	2.70299	2.28087
ENSSSCG00000013747	RAD23A	40.0119	32.5508	42.6999	68.4841	49.4811	36.1616	0.372073	1.29421	0.261546	0.481804	5.66401	5.29194
ENSSSCG00000027774	ZFP28	2.12403	1.39944	1.59658	1.30765	2.24363	1.82753	0.0402867	1.02832	0.835559	0.910428	1.46786	1.42757
ENSSSCG00000015843	UBXN8	4.75923	2.93288	4.00566	4.87488	5.82881	4.07697	0.281713	1.21564	0.236844	0.456876	2.55672	2.27501
ENSSSCG00000039929	ERCC2	1.17735	1.00304	1.25505	0.517027	1.05662	1.35122	-0.140998	0.906891	0.507163	0.688072	0.958309	1.09931
ENSSSCG00000015850	DUSP4	1.48551	1.29159	1.43035	1.58597	2.39139	1.77191	0.270805	1.20648	0.0913891	0.286403	1.53449	1.26368
ENSSSCG00000039196	POLR2I	28.9771	18.4211	22.4585	32.9114	34.7858	23.1192	0.366582	1.28929	0.222753	0.442676	4.94571	4.57913
ENSSSCG00000008300	STAMBP	7.7953	6.20434	5.72567	4.64334	9.88601	4.86991	-0.0803291	0.945842	0.818656	0.899547	2.83143	2.91176
ENSSSCG00000016200	PRKAG3	4.02403	4.45627	2.78438	0.82178	4.52278	1.55699	-0.670543	0.62827	0.250692	0.470834	1.56173	2.23227
ENSSSCG00000024132	TMEM47	15.8445	14.8494	16.7014	25.8907	38.6717	12.8059	0.546644	1.46068	0.288513	0.507418	4.61543	4.06878
ENSSSCG00000013435	MBD3	9.80668	10.5699	10.7293	10.5599	16.9029	9.64717	0.195792	1.14535	0.45254	0.643817	3.70186	3.50607
ENSSSCG00000008947	COX18	1.16333	0.386321	1.52964	0.743519	1.45245	0.273418	-0.159506	0.895332	0.69395	0.823861	0.814977	0.974483
ENSSSCG00000004351	USP45	0.927418	1.57065	0.974573	0.487102	1.71196	0.737468	-0.160506	0.894711	0.6116	0.765698	0.936275	1.09678
ENSSSCG00000011313	LIMD1	1.55849	1.75827	1.87496	0.130849	3.58206	0.95584	-0.333802	0.793442	0.601383	0.759016	1.11373	1.44753
ENSSSCG00000016577	ATP6V1F	47.9312	32.531	39.6669	51.5841	57.5794	58.0597	0.482364	1.39703	0.0441834	0.219309	5.82433	5.34196
ENSSSCG00000008748	LCORL	0.77951	1.05906	0.889291	1.13134	1.05064	1.029	0.119095	1.08605	0.139894	0.347997	1.04953	0.930438
ENSSSCG00000003923	HECTD3	6.55514	5.41024	3.64458	3.23271	6.68886	4.77931	-0.086044	0.942103	0.803117	0.892344	2.51842	2.60446
ENSSSCG00000010467	BTAF1	4.51384	3.45628	3.91748	5.16888	9.28266	5.91512	0.620028	1.53691	0.0613592	0.2443	2.92563	2.30561
ENSSSCG00000003103	FKRP	1.7815	1.76308	2.23868	2.8627	1.86043	2.37192	0.193955	1.14389	0.254584	0.474674	1.7398	1.54585
ENSSSCG00000009912	POP5	0.953426	0.433526	0.328511	0.260761	0.455033	0.418585	-0.171862	0.887696	0.397594	0.599636	0.459933	0.631795
ENSSSCG00000022784	PLEKHO1	5.24738	5.56623	3.32567	12.8897	6.21012	9.74306	0.866684	1.82347	0.0605407	0.243006	3.3571	2.49041
ENSSSCG00000015796	PDLIM3	136.774	95.4769	96.605	137.22	367.633	293.065	1.17657	2.26038	0.0627535	0.246694	7.94562	6.76905
ENSSSCG00000021229	MAT2B	25.5959	14.804	14.7426	8.23579	19.7075	28.2677	-0.0804663	0.945752	0.891412	0.942064	4.15018	4.23065
ENSSSCG00000009622	POLR3D	6.7251	5.90146	4.71066	4.78407	8.83571	4.53738	0.0164027	1.01143	0.958355	0.978976	2.76644	2.75004
ENSSSCG00000011575	ATG7	0.797028	0.662298	0.525674	0.455289	1.24045	0.389296	-0.00293011	0.997971	0.99044	0.996214	0.726483	0.729413
ENSSSCG00000034815	U2AF2	24.7678	15.6701	21.9523	23.5609	28.9359	24.4666	0.30846	1.23838	0.211129	0.431441	4.73088	4.42242
ENSSSCG00000011296	ANO10	5.33189	3.43238	5.2961	4.35533	7.13882	4.32944	0.131535	1.09546	0.645044	0.789427	2.61993	2.48839
ENSSSCG00000037483	RFTN2	26.9204	14.2732	15.5618	3.94656	12.0036	6.8786	-1.26692	0.415545	0.0597174	0.241588	2.99507	4.26199
ENSSSCG00000039654	NIF3L1	3.64238	3.50112	2.7451	0.984008	4.81045	2.03716	-0.386787	0.764831	0.44865	0.641261	1.70993	2.09672
ENSSSCG00000009778	RILPL2	2.15527	3.58907	1.9148	2.28708	3.61552	1.89146	0.0185778	1.01296	0.951173	0.975763	1.81837	1.79979
ENSSSCG00000039873	DCXR	21.1713	24.1799	17.2751	15.2786	27.688	14.1637	-0.175599	0.8854	0.613007	0.766772	4.26328	4.43888
ENSSSCG00000032752	ZBTB43	2.42133	2.94521	2.3755	4.02868	3.52326	2.44295	0.260476	1.19787	0.217211	0.436898	2.09706	1.83659
ENSSSCG00000006911	TGFBR3	5.36563	3.56394	6.03486	6.47246	5.77406	6.1624	0.275646	1.21054	0.226609	0.44683	2.83402	2.55837
ENSSSCG00000038521	CHAC1	5.95738	7.29803	24.1413	59.7234	0.773268	18.5576	0.178983	1.13209	0.916884	0.957209	3.68008	3.5011
ENSSSCG00000033383	AVPR1A	1.43485	0.362502	0.373169	0.601424	0.721894	0.428385	-0.0699546	0.952668	0.820169	0.900456	0.659246	0.7292
ENSSSCG00000006831	SORT1	3.47592	2.68362	3.95599	5.44031	2.69665	2.77309	0.0455381	1.03207	0.883112	0.936846	2.16303	2.11749
ENSSSCG00000015482	VAMP4	1.03443	1.32994	0.895994	0.609256	1.6292	0.695749	-0.10831	0.927674	0.67629	0.812582	0.947647	1.05596
ENSSSCG00000008549	SLC4A1AP	1.29038	0.807338	1.18657	1.41154	1.48132	1.3406	0.209941	1.15664	0.122144	0.327703	1.26931	1.05937
ENSSSCG00000002387	GPATCH2L	0.409329	0.304682	1.36275	1.3598	1.75037	2.89564	0.846992	1.79875	0.0693634	0.256363	1.55338	0.706392
ENSSSCG00000016794	MYO10	1.69765	1.9871	1.88054	0.875899	2.66946	1.0251	-0.245215	0.84369	0.471776	0.66125	1.26705	1.51226
ENSSSCG00000024696	CCNYL1	18.1247	18.0164	23.6389	15.6132	15.0103	16.5861	-0.312619	0.805179	0.073033	0.261962	4.06385	4.37647
ENSSSCG00000006494	SLC25A44	5.74151	4.48621	2.28811	4.10355	5.65521	4.73197	0.226292	1.16982	0.527316	0.70372	2.53501	2.30871
ENSSSCG00000009545	COL4A2	40.9394	27.9526	34.8659	38.5513	62.7909	45.4396	0.475939	1.39082	0.135479	0.343227	5.61274	5.1368
ENSSSCG00000000453	ATP23	5.49149	4.23661	6.02314	3.66413	7.37866	4.25639	-0.0722996	0.951121	0.813646	0.896459	2.5608	2.6331
ENSSSCG00000009828	PPP1CC	45.3476	40.1533	37.3102	19.3996	36.4139	23.2874	-0.659635	0.633038	0.0724644	0.261763	4.72604	5.38567
ENSSSCG00000009129	TIFA	0.537736	0.381809	0.328103	1.52944	0.492194	0.603504	0.366916	1.28959	0.211006	0.431441	0.865827	0.498911
ENSSSCG00000004105	NUP43	2.03411	2.43245	2.35354	0.483945	2.35117	0.601771	-0.710809	0.610977	0.133733	0.340346	0.997923	1.70873
ENSSSCG00000027767	SHLD2	0.648452	0.513166	0.497676	0	0.978939	0.327264	-0.169408	0.889207	0.589217	0.750229	0.464394	0.633803
ENSSSCG00000035133	MTMR9	4.37854	3.77705	3.63228	2.5544	6.61411	3.12524	-0.0307669	0.9789	0.932774	0.966712	2.26759	2.29835
ENSSSCG00000007577	AP5Z1	0.583978	1.00838	0.948171	3.6244	1.09934	1.40016	0.636875	1.55496	0.158651	0.371884	1.51411	0.877235
ENSSSCG00000028132	NAA20	84.8672	74.0548	57.8482	57.6318	74.558	62.1514	-0.146323	0.903551	0.490531	0.675648	6.03129	6.17761
ENSSSCG00000014051	TSPAN17	7.62368	6.10492	3.64044	4.81196	6.19438	4.87947	-0.069934	0.952682	0.816569	0.898508	2.64719	2.71713
ENSSSCG00000032950	SLC25A34	0	0	8.99471	1.95788	14.9282	5.04026	1.61051	3.05359	0.286885	0.505754	2.71756	1.10705
ENSSSCG00000021363	CHD3	2.1459	1.91644	2.17447	2.40774	3.01561	2.62506	0.25608	1.19423	0.0318661	0.196602	1.87748	1.6214
ENSSSCG00000029352	CCNL1	18.3719	13.9253	15.1316	112.714	20.0908	30.6869	1.34207	2.53516	0.144228	0.353106	5.40454	4.06247
ENSSSCG00000016076	COQ10B	7.12694	8.92718	7.8213	13.1434	5.19997	11.0935	0.191796	1.14218	0.635378	0.781643	3.35016	3.15836
ENSSSCG00000009832	PHETA1	0.569626	0.413531	0.602449	0.43436	0.902908	0.453085	0.0525764	1.03712	0.733941	0.850747	0.662577	0.610001
ENSSSCG00000013249	CKAP5	3.99221	4.35358	3.60386	3.03815	4.02737	2.81616	-0.22247	0.857097	0.178749	0.395692	2.09187	2.31434
ENSSSCG00000012111	HCCS	7.93532	6.07164	6.63831	4.0752	8.35663	4.89342	-0.262087	0.833881	0.407688	0.607958	2.70952	2.97161
ENSSSCG00000013786	ZNF333	0.640763	0.692469	0.562809	0.463767	1.06092	0.404436	-0.0115577	0.992021	0.95148	0.975763	0.694321	0.705879
ENSSSCG00000033246	SAYSD1	3.26496	3.03976	2.8667	5.22204	4.61132	4.40246	0.50048	1.41468	0.00241259	0.110114	2.51978	2.0193
ENSSSCG00000037530	TACC2	4.55874	3.53229	3.95856	5.97536	5.09493	4.04544	0.25998	1.19746	0.179704	0.397009	2.58162	2.32164
ENSSSCG00000016430	GALNT11	10.1888	8.1386	7.70597	6.95802	10.1281	6.30159	-0.153737	0.898919	0.516018	0.694902	3.11225	3.26599
ENSSSCG00000016435	SMARCD3	17.1942	17.5691	19.5348	13.8443	18.8799	12.7268	-0.258744	0.835815	0.205462	0.426324	3.99467	4.25341
ENSSSCG00000013508	SH3GL1	1.51117	1.22267	1.27623	3.14795	1.60577	2.23125	0.486301	1.40085	0.0729439	0.261962	1.70873	1.22243
ENSSSCG00000011933	NECTIN3	2.36039	1.94673	1.91252	2.1386	2.01856	3.01449	0.133062	1.09662	0.41004	0.610045	1.74973	1.61667
ENSSSCG00000010094	SNAP29	4.67173	3.88037	2.77195	8.4341	6.10102	3.59235	0.519684	1.43364	0.209111	0.429599	2.75505	2.23536
ENSSSCG00000036441	PMP2	0.858993	0.948745	0.421417	0.196758	0.714798	0.253052	-0.333927	0.793374	0.19711	0.416423	0.454206	0.788132
ENSSSCG00000013468	THOP1	2.29777	1.98395	2.04381	2.28007	2.73708	2.60096	0.186475	1.13798	0.0590047	0.240931	1.82134	1.63486
ENSSSCG00000038248	LSM11	0.325079	0.409547	0.345574	0.129599	1.13088	1.60295	0.439291	1.35594	0.293995	0.512432	0.882468	0.443177
ENSSSCG00000032094	DKK2	8.25257	7.82364	6.7177	1.6465	11.831	2.82074	-0.759964	0.590511	0.334098	0.548829	2.33984	3.0998
ENSSSCG00000006646	ARNT	14.0795	9.5224	10.8498	6.35615	10.0759	14.387	-0.194919	0.873622	0.600988	0.75868	3.43065	3.62557
ENSSSCG00000026729	TMEM150C	2.84383	1.91952	3.33482	5.00991	4.01664	3.36161	0.478226	1.39303	0.0906119	0.285405	2.34631	1.86808
ENSSSCG00000011157	PITRM1	3.46892	2.90183	2.45858	2.23862	3.04035	2.95488	-0.0735869	0.950272	0.643863	0.788226	1.89783	1.97142
ENSSSCG00000014557	RIC8A	5.06065	5.18612	4.00625	2.9831	5.86741	4.98485	-0.0657548	0.955445	0.809372	0.894167	2.45166	2.51741
ENSSSCG00000014285	SEPTIN8	4.30597	3.71516	3.74625	3.17957	3.65558	2.80946	-0.226602	0.854645	0.0865875	0.280563	2.07063	2.29724
ENSSSCG00000015965	GPR155	3.10886	3.75854	2.7102	3.06387	3.33015	2.6721	-0.0556264	0.962177	0.679598	0.814429	2.00462	2.06025
ENSSSCG00000039889	ARL14EP	8.12008	6.61812	8.00304	7.33343	14.0708	7.31713	0.246595	1.1864	0.453608	0.644265	3.34289	3.0963
ENSSSCG00000034165	DERPC	4.84493	3.71209	4.45141	2.89913	5.21496	5.21929	0.00182153	1.00126	0.994363	0.998162	2.41188	2.41006
ENSSSCG00000007253	MAPRE1	1.87767	1.55271	1.31886	6.32778	1.44938	2.7793	0.664522	1.58504	0.229	0.448997	2.02797	1.36345
ENSSSCG00000010327	POLR3A	3.42412	2.7433	2.11544	1.88171	4.36982	1.56895	-0.125387	0.916758	0.746039	0.858376	1.77099	1.89638
ENSSSCG00000027190	TUBA8	5.98727	8.5988	7.48026	12.2902	9.65083	8.96074	0.436581	1.35339	0.075767	0.26582	3.48715	3.05056
ENSSSCG00000001661	SRF	7.51607	12.0199	10.0357	3.3278	9.61347	6.65376	-0.599772	0.659858	0.224693	0.445131	2.81921	3.41898
ENSSSCG00000036213	FGF2	2.2102	1.68969	2.16516	1.52243	4.46206	3.35198	0.377847	1.2994	0.329633	0.54536	1.96864	1.5908
ENSSSCG00000017325	PLEKHM1	1.24284	0.835201	1.26097	1.71456	2.35525	1.5577	0.441259	1.35779	0.0459552	0.22209	1.51399	1.07274
ENSSSCG00000021514	OCLN	1.18979	1.07907	1.40319	0.638051	0.97837	0.964588	-0.260388	0.834863	0.0736453	0.262642	0.890173	1.15056
ENSSSCG00000026083	DNAJC24	3.53253	3.5175	3.50955	2.90931	3.13285	2.01357	-0.307766	0.807892	0.0935675	0.29	1.86851	2.17627
ENSSSCG00000011806	MASP1	2.58151	1.5032	0.876837	1.04404	0.269452	0.764294	-0.625974	0.647982	0.137332	0.344818	0.731573	1.35755
ENSSSCG00000009657	PPP2R2A	11.9515	10.9051	10.8855	10.2073	10.7518	11.5686	-0.0489222	0.966658	0.481136	0.668175	3.56431	3.61323
ENSSSCG00000017024	CCNG1	269.596	326.374	308.87	219.549	547.723	383.872	0.25427	1.19273	0.551261	0.723545	8.49104	8.23677
ENSSSCG00000009906	SRSF9	3.25099	3.27536	3.05911	5.55915	3.49714	5.43757	0.454675	1.37047	0.0637363	0.248428	2.52301	2.06834
ENSSSCG00000039663	TWSG1	1.14162	0.646055	0.826121	0.417659	7.09471	1.36347	0.691634	1.61511	0.410935	0.610698	1.58713	0.895499
ENSSSCG00000002863	LRP3	1.61969	2.1197	2.05852	1.31343	1.17592	1.34759	-0.360266	0.779021	0.0140597	0.15492	1.18761	1.54788
ENSSSCG00000003343	ATAD3A	1.5521	1.95922	1.48872	1.5014	3.18754	1.40653	0.141163	1.10279	0.627631	0.776314	1.55193	1.41077
ENSSSCG00000013533	RANBP3	2.6859	2.0675	2.39278	2.93835	3.85187	2.62598	0.284318	1.21783	0.124503	0.330806	2.03817	1.75385
ENSSSCG00000013893	ARRDC2	6.92467	3.48855	1.54843	20.0521	7.09031	9.36148	1.42768	2.69013	0.0853554	0.279818	3.59508	2.1674
ENSSSCG00000025248	PITPNA	13.655	12.3494	10.9244	11.331	11.3611	7.75495	-0.268602	0.830123	0.222884	0.442747	3.46068	3.72929
ENSSSCG00000004142	CITED2	21.8564	8.47328	10.0228	4.87562	20.2751	13.8911	-0.119534	0.920485	0.868668	0.92869	3.62074	3.74027
ENSSSCG00000000111	BAIAP2L2	1.6655	1.17883	1.61092	1.5763	1.05609	0.276043	-0.388546	0.763899	0.281961	0.501111	0.918962	1.30751
ENSSSCG00000008096	ZC3H6	11.8371	13.7591	14.4864	12.3939	20.8175	19.1548	0.335086	1.26145	0.223298	0.442986	4.17466	3.83957
ENSSSCG00000011723	MME	3.61747	2.92981	2.59926	2.00078	2.77319	3.94572	-0.0739853	0.95001	0.767109	0.871398	1.93577	2.00975
ENSSSCG00000038940	GNPDA1	6.41807	5.92361	5.61374	8.14602	7.77334	8.43127	0.38523	1.30607	0.00247197	0.110268	3.18791	2.80268
ENSSSCG00000040593	BLOC1S5	1.60277	1.5212	1.52911	1.83683	2.45323	0.869836	0.0474505	1.03344	0.864746	0.926676	1.39838	1.35093
ENSSSCG00000000795	ADAMTS20	4.32737	3.56548	1.56533	0.243698	7.2144	2.07721	-0.329639	0.795735	0.717705	0.839916	1.65814	1.98778
ENSSSCG00000015233	RPUSD4	2.20823	2.59175	2.71208	2.57592	3.0253	1.81002	-0.0269001	0.981527	0.878641	0.933695	1.77933	1.80623
ENSSSCG00000025701	NCK1	4.89568	4.70681	3.94705	7.1815	5.39243	5.26671	0.325842	1.2534	0.0895992	0.284642	2.78548	2.45964
ENSSSCG00000013433	ADAMTSL5	0.58457	0.649303	0.640945	0.0990377	0.433391	0.348423	-0.337843	0.791224	0.0449847	0.220253	0.362316	0.700158
ENSSSCG00000033991	DPP7	2.46136	2.59156	2.66769	2.26909	1.97859	2.69503	-0.113905	0.924083	0.289165	0.507681	1.72304	1.83694
ENSSSCG00000008168	RNF149	5.51812	4.56918	5.87408	14.0069	5.05153	3.6794	0.256032	1.19419	0.647054	0.790673	2.91039	2.65436
ENSSSCG00000009169	SLC39A8	1.44071	0.333652	0.305658	1.20989	1.77531	3.00273	0.843383	1.79425	0.0948851	0.292397	1.5392	0.69582
ENSSSCG00000028297	APH1A	13.056	12.2852	11.9168	11.3975	10.9031	10.0307	-0.189116	0.877143	0.0362644	0.204328	3.55623	3.74535
ENSSSCG00000017214	ARMC7	0.427078	0.240587	0.299196	0.428811	0.917383	0.332721	0.222207	1.16652	0.264684	0.483928	0.622776	0.400569
ENSSSCG00000009658	BNIP3L	3.11021	2.76402	3.16173	8.08746	3.48301	4.8223	0.627088	1.54444	0.105665	0.306191	2.62998	2.00289
ENSSSCG00000008635	NOL10	5.47711	3.65638	3.42036	3.64327	3.60475	3.425	-0.164928	0.891973	0.396657	0.598912	2.18798	2.35291
ENSSSCG00000016853	RICTOR	3.06173	1.83431	2.14955	12.6425	3.18449	10.6044	1.39715	2.63381	0.0656931	0.250773	3.12389	1.72675
ENSSSCG00000016164	IKZF2	0.448705	0.87059	0.780673	0.0215976	1.16	0.146463	-0.310544	0.806338	0.430218	0.626229	0.446349	0.756893
ENSSSCG00000006392	IGSF8	1.01147	1.17978	0.354611	1.09705	1.39291	0.594727	0.143376	1.10449	0.627632	0.776314	1.00015	0.85677
ENSSSCG00000013856	AP1M1	6.53519	6.25883	5.14248	5.53167	8.16782	5.26373	0.0529511	1.03738	0.800584	0.890869	2.85035	2.7974
ENSSSCG00000013756	MRI1	4.71682	3.94531	3.71768	0.543239	3.25892	1.41224	-1.02418	0.491691	0.0767155	0.267414	1.32894	2.35312
ENSSSCG00000032549	GNA12	5.14094	4.90188	4.84263	3.48012	5.57963	4.02053	-0.172289	0.887433	0.357642	0.569462	2.40313	2.57542
ENSSSCG00000007517	NPEPL1	6.46347	7.20321	3.10672	4.6164	7.58168	2.50716	-0.190938	0.876036	0.714715	0.837909	2.46707	2.65801
ENSSSCG00000023972	DRAM1	3.05686	3.19866	1.55426	3.85896	1.80132	3.60043	0.175108	1.12905	0.636114	0.782059	1.98951	1.8144
ENSSSCG00000023760	CLEC14A	5.68565	5.20878	4.85275	2.98744	6.59464	5.58945	-0.0946311	0.936512	0.758464	0.865759	2.54687	2.6415
ENSSSCG00000014965	ENDOD1	3.5957	2.86565	3.61546	0.902311	3.18215	1.70808	-0.642735	0.640498	0.131086	0.337523	1.47642	2.11916
ENSSSCG00000005092	SLC38A6	0.790572	0.967797	0.561088	0.330802	1.34038	0.903274	0.0359896	1.02526	0.89536	0.94386	0.855841	0.819851
ENSSSCG00000038001	RBKS	0.394841	0.300048	0.263376	0.56643	0.595388	0.33902	0.182205	1.13462	0.11505	0.319071	0.580855	0.39865
ENSSSCG00000007478	ATP9A	2.093	1.91523	2.1255	1.66936	2.72167	1.38856	-0.082706	0.944285	0.69289	0.823184	1.52286	1.60557
ENSSSCG00000024780	ZFAND1	3.53002	2.1807	2.41565	3.54907	3.79662	1.90495	0.121694	1.08801	0.683503	0.817203	1.99537	1.87367
ENSSSCG00000007433	PCIF1	2.9168	2.56545	1.75712	2.85281	3.84928	2.66209	0.276474	1.21123	0.23137	0.450735	2.03212	1.75564
ENSSSCG00000016703	HOXA5	3.57758	2.54446	3.93452	2.33273	5.3821	2.04597	-0.101807	0.931865	0.794623	0.887266	2.00588	2.10769
ENSSSCG00000014165	TTC37	3.90017	4.56589	3.40241	2.89174	6.42469	2.17998	-0.128658	0.914682	0.752988	0.862933	2.17392	2.30258
ENSSSCG00000013757	C19orf53	45.4372	27.4202	37.884	56.202	63.6327	40.4428	0.526026	1.43996	0.135433	0.343185	5.74175	5.21572
ENSSSCG00000008617	CYRIA	1.26655	0.915182	0.789889	1.30634	1.25191	1.20962	0.187569	1.13884	0.142229	0.350487	1.17352	0.985949
ENSSSCG00000025108	G6PD	0.484396	0.345616	0.271752	0.775671	0.96818	0.690838	0.406002	1.32501	0.011462	0.14922	0.854322	0.44832
ENSSSCG00000006568	DENND4B	6.15893	5.52774	6.56907	3.20044	7.97781	4.277	-0.276607	0.82553	0.449778	0.641664	2.54554	2.82215
ENSSSCG00000020720	IRAG1	0.664815	0.330871	0.726151	0.681877	0.176522	0.738508	-0.050947	0.965303	0.824447	0.903475	0.59415	0.645097
ENSSSCG00000026382	PPP2R5E	11.7991	11.2465	12.4056	14.9583	16.6898	14.2367	0.34451	1.26972	0.00960327	0.142613	4.02352	3.67901
ENSSSCG00000036028	TMED8	0.81834	0.847968	0.733211	2.42302	1.40852	1.28728	0.565014	1.4794	0.0377701	0.206896	1.41235	0.847336
ENSSSCG00000001983	SDR39U1	3.30165	2.72681	3.25217	1.1051	2.8671	2.05704	-0.484584	0.714703	0.140232	0.348545	1.54576	2.03034
ENSSSCG00000016816	ADAMTS12	3.73508	2.10219	2.48789	1.02201	2.31667	0.791259	-0.697511	0.616635	0.0999118	0.299002	1.1955	1.89301
ENSSSCG00000014033	RMND5B	0.784967	1.08223	1.06097	1.10273	2.05852	0.805407	0.200024	1.14872	0.446312	0.639962	1.17914	0.979117
ENSSSCG00000022912	NT5C3A	6.95019	7.41295	7.18206	11.0679	7.17937	9.63514	0.313265	1.24252	0.133797	0.340346	3.34529	3.03202
ENSSSCG00000034293	ARL4C	0.266288	0.716153	0.571322	0	0.37466	0	-0.437563	0.738381	0.0950323	0.292448	0.153025	0.590588
ENSSSCG00000003854	ECHDC2	5.15761	5.18745	4.36287	1.49138	4.20314	2.14993	-0.774359	0.584648	0.0731202	0.262084	1.78388	2.55824
ENSSSCG00000034624	TMEM50B	7.14169	5.01714	6.05085	26.9185	7.29282	7.51602	0.837663	1.78715	0.229385	0.449239	3.6484	2.81073
ENSSSCG00000011079	PIP4K2A	3.72551	3.48457	2.62523	4.4474	4.28434	4.12497	0.313775	1.24296	0.0586635	0.240535	2.40161	2.08784
ENSSSCG00000015861	WDR33	3.69716	3.4052	2.76996	3.22065	4.65378	3.67311	0.17184	1.12649	0.330845	0.546169	2.26702	2.09518
ENSSSCG00000030326	TCP11L1	4.13222	2.53208	3.765	4.81964	5.05797	4.4975	0.388653	1.30917	0.0838362	0.277366	2.53285	2.14419
ENSSSCG00000005347	POLR1E	6.13709	5.24926	4.77444	4.22947	6.57068	5.66146	0.0114078	1.00794	0.952542	0.97607	2.68097	2.66957
ENSSSCG00000039573	SLPI	3.82371	1.89794	1.64252	4.40547	6.00843	1.29172	0.410952	1.32956	0.501622	0.683851	2.14665	1.73569
ENSSSCG00000016773	ZNF282	2.0642	1.63273	1.66727	3.05023	2.14085	2.64663	0.369431	1.29184	0.044152	0.219309	1.84524	1.47581
ENSSSCG00000009480	NDFIP2	5.32474	5.76676	5.65691	7.07957	7.86011	7.74681	0.378678	1.30015	0.00174503	0.106003	3.09679	2.71811
ENSSSCG00000036614	PGP	20.0844	23.6371	22.9924	19.5681	18.0705	31.2931	0.00779749	1.00542	0.976344	0.98813	4.54292	4.53512
ENSSSCG00000010304	MYOZ1	1322.89	1254.16	1262.05	1398.95	1613.59	1813.02	0.322061	1.25011	0.0438068	0.218714	10.6444	10.3223
ENSSSCG00000010943	AOPEP	3.82823	3.24145	3.68899	4.85172	2.22833	3.7202	-0.0356114	0.975618	0.896556	0.944452	2.1595	2.19511
ENSSSCG00000014068	UTP15	3.288	2.85158	2.44	2.82983	3.07935	2.83596	0.025682	1.01796	0.803391	0.892481	1.9684	1.94272
ENSSSCG00000009137	GAR1	5.87115	5.1551	4.60055	1.06597	4.38323	4.13085	-0.684472	0.622234	0.208927	0.429476	1.94483	2.6293
ENSSSCG00000038724	C3orf70	4.08559	3.4989	5.32458	1.84489	4.81672	4.81468	-0.196226	0.872831	0.626366	0.775641	2.19609	2.39232
ENSSSCG00000036546	RNF141	4.26767	4.16082	5.41513	8.17329	6.48309	6.84264	0.542056	1.45605	0.0154606	0.157911	3.02414	2.48208
ENSSSCG00000012366	LAS1L	5.04412	3.54939	4.48713	4.23771	5.69275	4.56281	0.123364	1.08927	0.485275	0.672093	2.53578	2.41242
ENSSSCG00000029776	FAM219B	1.51313	1.52851	1.2498	0.358218	2.60393	0.711727	-0.256943	0.836859	0.58085	0.744387	1.02225	1.27919
ENSSSCG00000036926	MVB12B	1.6076	2.16165	2.19944	0.76841	2.03614	1.26598	-0.372134	0.772639	0.203126	0.424083	1.20161	1.57374
ENSSSCG00000013349	HTATIP2	1.44027	1.87124	1.44891	10.0147	4.889	1.78861	1.13269	2.19267	0.121621	0.326883	2.49964	1.36695
[truncated: 3,711 more rows]
