# Supplementary material for: Transcriptome Analysis of miRNA and mRNA in Porcine Skeletal Muscle following Glaesserella parasuis Challenge
Source: Genes (Basel). 2024 Mar 13;15(3):359. doi: 10.3390/genes15030359 (PMC10970282; doi:10.3390/genes15030359)
Supplement: Supplementary file 1 [file genes-15-00359-s001.zip › Table S2.xlsx]

## Sheet: Table S2
Table S2. DE mRNAs were identified between the treated and control group
Track_id	Gene_Name	Control-1_FPKM	Control-2_FPKM	Control-3_FPKM	Treated-1_FPKM	Treated-2_FPKM	Treated-3_FPKM	log2FC	p_value	q_value
ENSSSCG00000037066	GADD45A	8.48107	7.38837	4.55119	1348.93	41.2881	408.09	5.23029	0.024345	0.181052
ENSSSCG00000004233	SMPDL3A	3.86905	3.73177	2.3521	345.462	14.1228	135.373	4.39184	0.0313117	0.195712
ENSSSCG00000011727	PTX3	3.52942	4.83641	1.8677	178.338	30.9466	88.636	4.24194	0.00562187	0.127548
ENSSSCG00000032857	S100A12	0.472102	0	0	48.1669	6.83258	18.7909	4.11266	0.00641136	0.130339
ENSSSCG00000022492	AMPD3	1.42934	1.05707	0.272764	83.0608	7.12252	31.8159	3.9275	0.0182081	0.166441
ENSSSCG00000035249	GADD45G	15.3246	20.4084	11.0538	1195.94	60.5561	155.447	3.806	0.0416159	0.213837
ENSSSCG00000010184	AGT	3.46477	1.81554	4.45343	143.004	23.1022	52.8338	3.80411	0.00883568	0.138635
ENSSSCG00000050093	-	4.53348	3.29542	2.15962	75.4819	29.5243	84.1219	3.78988	0.00194632	0.107196
ENSSSCG00000032953	-	0	0.643642	0.52017	27.9308	5.48969	32.6573	3.76813	0.00883424	0.138635
ENSSSCG00000012653	ZDHHC9	8.81198	4.28341	5.28446	167.225	31.0985	132.948	3.70547	0.00953041	0.142377
ENSSSCG00000011831	APOD	25.3519	12.166	22.3005	301.22	173.343	333.459	3.69668	0.000959274	0.10035
ENSSSCG00000032474	CXCL10	9.03404	2.41872	0.623583	188.548	17.4343	31.6838	3.66726	0.0443501	0.219563
ENSSSCG00000006590	S100A8	0	0	0	38.4488	3.65013	10.1758	3.66716	0.0148984	0.155853
ENSSSCG00000030300	MT1X	4.04655	7.47637	4.78196	218.33	26.3785	60.0237	3.51097	0.0176809	0.164442
ENSSSCG00000026043	-	0	0.112769	0.072708	36.9605	2.03063	12.4945	3.44831	0.0312365	0.195575
ENSSSCG00000009592	NFIL3	2.44697	3.1444	2.77942	88.4637	19.9738	30.1398	3.35993	0.00592922	0.129555
ENSSSCG00000031292	-	0	0	0	7.9948	12.9797	7.58829	3.35891	0.000115246	0.0717011
ENSSSCG00000036438	GPX3	21.6309	13.6277	12.2539	155.753	103.113	192.363	3.16344	0.000863253	0.096269
ENSSSCG00000006588	-	0	0	0	20.4847	3.00755	6.33617	3.10099	0.0118978	0.150449
ENSSSCG00000040673	TMEM140	3.48145	1.22444	1.06612	27.7514	14.054	26.8072	3.06357	0.00280901	0.111293
ENSSSCG00000013551	C3	6.80415	0.829163	0.665915	21.3833	30.5163	17.2714	3.02738	0.0161303	0.160027
ENSSSCG00000007942	HMOX2	5.9692	4.75501	4.26413	125.3	10.4313	63.3947	2.9275	0.0479492	0.225074
ENSSSCG00000032367	CEBPD	36.983	37.1886	15.2555	316.294	133.256	239.526	2.92112	0.00600115	0.129652
ENSSSCG00000031011	CCDC160	3.7899	3.16909	4.74989	54.4803	24.3681	33.4995	2.90803	0.00120704	0.105018
ENSSSCG00000000645	GABARAPL1	14.9011	7.24125	7.88303	136.673	22.5447	143.693	2.88477	0.0340926	0.200801
ENSSSCG00000010219	ARID5B	5.26336	2.90442	3.16873	59.9136	8.70594	68.1741	2.88269	0.037402	0.205929
ENSSSCG00000001549	FKBP5	16.0401	7.13256	11.0507	140.876	50.3502	83.3379	2.84109	0.00559614	0.127548
ENSSSCG00000036223	ACKR1	4.06588	2.19497	2.00407	47.2895	11.2219	26.812	2.79971	0.010879	0.145311
ENSSSCG00000029990	DEFB1	2.35873	0.548515	1.24368	12.9091	19.266	12.4754	2.78218	0.00174195	0.106003
ENSSSCG00000030395	ASB5	77.2687	17.0463	12.5888	323.699	86.77	196.222	2.73132	0.0461545	0.222459
ENSSSCG00000042910	AGO4	6.87161	4.05251	4.16435	70.5556	12.1143	52.5001	2.64443	0.0279618	0.188878
ENSSSCG00000002032	SLC7A8	1.99426	2.17097	2.65718	47.7541	5.0314	24.409	2.58312	0.0447016	0.219808
ENSSSCG00000004387	-	12.2432	8.70176	10.9532	152.924	23.9882	73.3888	2.51384	0.0313847	0.195774
ENSSSCG00000016522	PTN	4.725	4.28553	4.96128	24.1176	31.2494	40.3439	2.51216	0.000299707	0.0807311
ENSSSCG00000011195	GALNT15	0.382667	0.163464	0.088263	11.3579	1.79346	8.07306	2.49437	0.0196061	0.169466
ENSSSCG00000030165	MAFF	6.34314	8.04285	5.68577	85.3506	12.7162	63.0778	2.47248	0.0411466	0.213264
ENSSSCG00000036026	SRARP	0.242835	0.220984	0	9.02012	1.70357	8.15458	2.45084	0.0165678	0.161155
ENSSSCG00000001427	C4A	3.52415	0.589219	0.408038	6.36676	18.0588	10.6414	2.44499	0.021294	0.172844
ENSSSCG00000011434	PPM1M	1.67022	1.43293	1.41976	22.9307	6.22168	13.5782	2.44145	0.00834867	0.137729
ENSSSCG00000012583	ACSL4	9.05769	8.23147	7.5064	109.522	18.5402	55.8644	2.42689	0.0294379	0.192469
ENSSSCG00000030284	TRNAU1AP	19.6138	10.9199	7.019	104.494	40.7387	66.3343	2.41111	0.0120144	0.150767
ENSSSCG00000008412	PSME4	10.783	11.0935	6.55447	94.8362	17.0102	82.7429	2.35634	0.0428252	0.2163
ENSSSCG00000024388	BNIP3	33.3392	20.1279	16.0118	275.727	78.1506	74.1705	2.35321	0.0262645	0.184383
ENSSSCG00000032527	FOSL2	3.9731	2.60111	2.18771	27.6696	12.2541	18.8959	2.3497	0.00328237	0.115823
ENSSSCG00000010494	SORBS1	4.69105	3.10299	3.27798	28.5982	11.7222	27.4138	2.24765	0.00605333	0.129652
ENSSSCG00000016859	C7	0.176159	0	0.228065	3.42943	6.32065	3.7229	2.24277	0.000790273	0.0952706
ENSSSCG00000039874	CCL26	0.685335	0.478655	2.642	6.32836	6.50263	16.1014	2.23163	0.0174318	0.163152
ENSSSCG00000003018	LIPE	2.61328	1.18647	2.79495	10.9149	7.65092	27.9594	2.2125	0.0188704	0.168367
ENSSSCG00000020970	IL6	0	0.605097	0	10.3275	2.33804	3.20997	2.21064	0.0196118	0.169466
ENSSSCG00000001550	ARMC12	0.0378478	0.249335	0.0322462	6.4075	3.83475	2.62349	2.19975	0.0021602	0.107572
ENSSSCG00000035675	-	16.7823	9.34738	8.76317	73.9362	21.4663	97.2521	2.17493	0.0375152	0.20636
ENSSSCG00000002831	IRX3	4.07257	4.329	2.28541	42.1574	7.50718	20.835	2.16538	0.0387568	0.209198
ENSSSCG00000004390	SESN1	50.0645	25.8292	25.5722	199.017	81.1647	198.335	2.16388	0.014947	0.155943
ENSSSCG00000023630	CPM	3.12684	2.74089	1.65093	17.3566	7.2347	22.4759	2.14604	0.012354	0.151666
ENSSSCG00000016958	PIK3R1	10.5408	8.23906	11.3169	30.0379	81.5203	43.1909	2.14311	0.00764614	0.136875
ENSSSCG00000038594	-	7.22682	6.88405	5.57384	38.2343	17.4557	45.6146	2.10225	0.00760626	0.136875
ENSSSCG00000016062	NABP1	0.902992	0.473952	0.575658	10.2369	2.75473	7.17456	2.09537	0.0122283	0.151666
ENSSSCG00000030095	ZBTB16	8.32119	7.04056	8.30927	49.2896	25.7756	39.1059	2.09143	0.00160888	0.106003
ENSSSCG00000013102	MS4A7	0.526012	0.671649	0.293375	5.66392	2.34839	10.0753	2.07564	0.0153922	0.157534
ENSSSCG00000037567	-	0	0	0	3.43813	6.09319	1.37851	2.07548	0.0104516	0.14395
ENSSSCG00000029715	OLFM1	0.908326	1.19283	1.07753	5.97257	12.3085	5.91769	2.06876	0.00288678	0.111884
ENSSSCG00000004576	RORA	5.90883	6.46195	3.25431	55.5373	10.7421	23.2578	2.06607	0.0423686	0.215786
ENSSSCG00000035392	IGFBP2	2.06071	1.91039	1.32899	15.4315	8.1407	8.76966	2.04807	0.00222109	0.107572
ENSSSCG00000015268	FMO1	17.2163	10.7153	11.686	58.1324	47.4453	63.5807	2.03152	0.000925068	0.0988291
ENSSSCG00000009370	FOXO1	5.8502	4.97177	9.9228	44.9475	18.2093	32.9176	2.02201	0.0111552	0.147007
ENSSSCG00000037039	PPP1R27	171.184	135.13	138.399	874.922	499.276	479.064	2.00287	0.00261085	0.11062
ENSSSCG00000039953	PNRC1	20.8073	19.7464	14.3137	126.42	39.8355	82.1088	1.98795	0.016966	0.162315
ENSSSCG00000016986	CREBRF	3.63287	3.46457	2.55719	24.7877	6.86217	20.0726	1.95322	0.0227689	0.176897
ENSSSCG00000011690	PLSCR4	3.90013	1.73613	2.77253	11.3229	13.6406	14.548	1.93111	0.00183344	0.106003
ENSSSCG00000031888	DDIT4	42.4575	44.1186	22.6232	298.85	74.6981	110.688	1.92477	0.0441758	0.219309
ENSSSCG00000032591	-	5.50808	2.4926	6.00162	33.8794	10.847	19.9328	1.92141	0.0252126	0.182064
ENSSSCG00000012631	LONRF3	0.83008	1.58481	1.2819	10.6834	3.53809	9.7215	1.90624	0.0142553	0.15492
ENSSSCG00000011630	ACKR4	1.73787	1.10444	1.72478	11.9067	3.03839	14.7931	1.90414	0.0382938	0.20863
ENSSSCG00000011810	BCL6	9.8489	13.5713	21.2244	49.0987	66.8708	51.66	1.89048	0.0045682	0.120825
ENSSSCG00000013400	-	2.0106	1.17901	1.43328	8.86284	6.29796	9.99335	1.87714	0.00110148	0.104137
ENSSSCG00000030378	LIMK1	2.65962	2.57347	1.79854	25.739	5.96509	8.63965	1.8721	0.035092	0.202748
ENSSSCG00000030241	TSC22D3	26.5474	21.3712	19.3833	140.329	35.5575	117.934	1.87076	0.0404629	0.212159
ENSSSCG00000039024	SPSB3	7.99876	4.8522	5.04172	35.6711	13.8658	27.4643	1.8693	0.012803	0.152577
ENSSSCG00000001422	C2	0.730382	0.129207	0.16085	1.15051	8.36695	4.37076	1.8586	0.0459725	0.22209
ENSSSCG00000038948	ETS2	6.84289	9.17047	8.05053	48.4063	18.0141	34.7995	1.84726	0.0116036	0.149419
ENSSSCG00000003461	RSC1A1	7.63459	5.52129	4.97708	24.9556	10.3912	51.3007	1.84062	0.0483787	0.225685
ENSSSCG00000016851	OSMR	1.94405	1.34872	1.423	13.1683	4.27	9.21737	1.83629	0.0131409	0.152577
ENSSSCG00000033146	CD163	2.20045	1.63151	0.844074	7.2717	7.76171	8.55064	1.82598	0.00161375	0.106003
ENSSSCG00000001849	ANPEP	0.626002	0.313352	0.210428	3.4528	4.33828	3.83294	1.82463	0.000247273	0.0802354
ENSSSCG00000002669	CRISPLD2	0.844314	0.624968	2.03411	5.93564	7.93596	5.50213	1.82327	0.00410473	0.120368
ENSSSCG00000036075	WASHC3	5.39473	4.14394	5.07499	33.9788	11.6403	18.1221	1.80096	0.014572	0.15492
ENSSSCG00000016266	CAB39	37.2897	33.8398	34.106	179.271	67.7856	154.07	1.78654	0.0146439	0.15492
ENSSSCG00000008550	SLC5A6	1.02006	1.08911	1.74569	14.8627	3.47324	5.67096	1.78411	0.0327927	0.198159
ENSSSCG00000013397	ARNTL	1.52198	0.496235	0.699526	4.16855	5.09054	7.15718	1.77446	0.00396483	0.120368
ENSSSCG00000015435	NAMPT	13.3303	13.9462	12.1019	69.1694	22.1594	66.921	1.76589	0.0287841	0.190829
ENSSSCG00000001207	PGBD1	0.142202	0.080069	0.525656	8.49121	2.1076	1.48347	1.76079	0.0463871	0.222468
ENSSSCG00000017403	STAT3	4.99814	5.49922	5.10659	36.7688	8.90385	23.103	1.7477	0.0371426	0.205419
ENSSSCG00000010966	CCL19	3.93339	1.7035	1.68751	7.89927	11.9498	10.7331	1.74579	0.00631294	0.130339
ENSSSCG00000013575	RETN	0	0	0	4.74388	0.668603	2.9085	1.74243	0.0297361	0.193047
ENSSSCG00000009334	HSPH1	3.2416	3.95283	4.54372	12.8668	20.9833	12.2578	1.70565	0.00273851	0.110863
ENSSSCG00000035790	BTG1	26.0758	17.3522	16.4875	102.996	30.1329	89.0789	1.6896	0.0444045	0.219563
ENSSSCG00000025703	REV3L	3.7491	4.38127	3.82062	19.0778	16.3362	10.5536	1.67623	0.00239181	0.110014
ENSSSCG00000013735	JUNB	11.9189	11.441	7.89656	63.9808	17.154	37.9106	1.66819	0.0410336	0.213264
ENSSSCG00000010531	-	2.01493	0.936367	1.6445	13.2298	4.0965	5.8068	1.66628	0.0255431	0.18239
ENSSSCG00000037267	MAX	6.81825	4.19974	3.80286	20.5015	8.02752	30.5968	1.65774	0.0453668	0.221147
ENSSSCG00000001952	NFKBIA	19.2053	24.759	14.6777	91.2437	38.3327	69.3623	1.65582	0.0166046	0.161155
ENSSSCG00000009432	DGKD	2.4426	1.87814	1.35311	16.6743	3.5048	8.13147	1.65423	0.0488767	0.226755
ENSSSCG00000009668	CLU	9.25582	10.0329	5.87965	25.6598	39.2177	21.4938	1.65112	0.00721595	0.136201
ENSSSCG00000032936	PIM3	1.69036	2.2315	1.65299	12.9952	3.38022	10.377	1.63943	0.0352621	0.202839
ENSSSCG00000006567	CRTC2	3.98599	3.17714	3.53023	21.6194	8.1519	12.7802	1.63937	0.0130228	0.152577
ENSSSCG00000008959	CXCL2	1.55096	1.29706	0.804137	7.70871	5.19686	4.83935	1.63256	0.00217479	0.107572
ENSSSCG00000035537	RUNX1	0.94027	1.09684	0.863487	5.67074	2.54153	8.28974	1.61846	0.017015	0.162315
ENSSSCG00000007732	SBDS	38.43	36.2636	35.4284	195.618	87.254	85.9024	1.60542	0.0147134	0.155292
ENSSSCG00000029226	UBC	113.612	125.801	134.356	564.432	182.853	526.351	1.6002	0.0389592	0.209335
ENSSSCG00000017731	PSMD11	42.9308	38.0486	43.3535	234.833	103.485	84.5585	1.59743	0.0240113	0.180329
ENSSSCG00000033272	DNAJB6	9.12581	7.13485	6.86797	38.187	19.108	21.7113	1.59576	0.00733135	0.136567
ENSSSCG00000002852	PLEKHF1	5.11688	3.00527	2.70522	19.585	5.85033	16.1921	1.5797	0.0431259	0.216654
ENSSSCG00000035455	FAM219A	1.47898	0.863953	0.642487	9.84093	2.58227	4.0766	1.56639	0.0357802	0.203763
ENSSSCG00000012029	BACH1	2.7318	3.48665	2.84665	15.7995	6.9479	11.4206	1.56216	0.00853646	0.137729
ENSSSCG00000010580	NFKB2	3.51617	4.1316	2.92066	14.8523	13.502	9.01084	1.55423	0.00258147	0.11062
ENSSSCG00000030042	SBNO2	0.988602	0.610544	1.15925	9.14001	2.07441	4.60196	1.5528	0.0388358	0.209198
ENSSSCG00000012639	THOC2	8.69975	9.47928	11.8792	49.3728	14.8763	39.8024	1.54653	0.042503	0.216005
ENSSSCG00000015814	-	1.63601	1.47175	1.97332	13.1848	2.91899	7.58758	1.54101	0.0476218	0.224995
ENSSSCG00000021005	UBQLN1	14.3463	7.28985	14.4769	47.669	31.1311	29.8635	1.53848	0.0135003	0.153917
ENSSSCG00000016646	-	7.53684	6.22073	7.22398	36.8473	10.0707	28.6521	1.53839	0.0481994	0.225339
ENSSSCG00000009672	-	4.98407	2.57267	2.98813	7.00561	14.769	15.5439	1.53814	0.0194266	0.169466
ENSSSCG00000012126	GPM6B	2.3625	1.25481	0.888425	4.57038	5.33305	8.89906	1.53608	0.012007	0.150767
ENSSSCG00000007735	-	6.25946	5.38451	6.30129	25.8355	9.79068	27.2615	1.53199	0.0282159	0.189296
ENSSSCG00000004154	TNFAIP3	0.723835	0.435887	1.04934	6.20583	2.37424	3.98756	1.52645	0.0119379	0.150449
ENSSSCG00000037158	MTURN	7.53648	4.69024	6.22093	26.3793	16.0908	16.8376	1.52423	0.00522092	0.125186
ENSSSCG00000003809	JAK1	29.2285	27.8716	25.7186	134.225	53.7313	73.7005	1.52245	0.016941	0.162285
ENSSSCG00000016866	GHR	16.2822	13.1694	12.937	42.3536	30.9452	57.1426	1.52012	0.00480636	0.122232
ENSSSCG00000036742	KLF15	2.73414	2.69601	3.25966	17.6186	6.69249	8.67738	1.51975	0.017246	0.162647
ENSSSCG00000026001	DNAJC1	11.6978	10.5194	10.8956	43.4151	24.7612	33.5714	1.50225	0.00287668	0.111859
ENSSSCG00000026087	GKAP1	9.32808	12.5455	16.0498	54.2904	28.0808	32.3417	1.49676	0.013002	0.152577
ENSSSCG00000035774	ERRFI1	1.6388	1.28033	2.05349	11.9265	3.49804	5.90397	1.48313	0.031862	0.196602
ENSSSCG00000039962	HSPB1	193.353	193.256	103.092	624.715	521.203	255.479	1.47149	0.0408559	0.213038
ENSSSCG00000003682	ANKRD12	7.44895	8.80142	12.6774	38.7831	17.5968	31.5399	1.46991	0.0191715	0.168398
ENSSSCG00000024310	F13A1	0.979196	1.60038	0.321577	5.03407	3.71414	4.07792	1.46949	0.00830305	0.137729
ENSSSCG00000025768	CALM1	99.6759	114.518	118.262	367.713	285.262	275.128	1.4644	0.000635352	0.0935845
ENSSSCG00000022227	BRD4	8.71875	7.80703	9.34635	42.4985	17.5382	21.5591	1.45349	0.0184008	0.166552
ENSSSCG00000041409	MFSD4B	7.13048	3.91839	4.09126	22.4522	10.9042	13.9187	1.45152	0.017309	0.162647
ENSSSCG00000024235	NPLOC4	7.02084	7.69994	7.12142	35.389	19.5132	14.3915	1.44716	0.0168694	0.161861
ENSSSCG00000028331	IL1R2	0	0.409815	0.125385	3.17864	1.61321	1.93874	1.44604	0.00444189	0.120435
ENSSSCG00000017273	PSMD12	13.914	12.6554	10.4543	63.8659	24.022	26.9231	1.4267	0.03346	0.199662
ENSSSCG00000032320	TCIM	28.5148	40.2572	18.0184	115.865	66.7613	55.7815	1.42639	0.0339571	0.200403
ENSSSCG00000014156	ARRDC3	71.6965	75.2306	44.2045	185.089	96.7164	266.232	1.42594	0.0431438	0.216654
ENSSSCG00000015616	HSD11B1	7.46184	6.12325	6.61595	18.4057	20.2229	20.5175	1.42362	7.83128e-05	0.066124
ENSSSCG00000022839	IFFO2	1.14663	0.794584	0.734641	2.76888	7.66899	2.92266	1.42049	0.0242998	0.181001
ENSSSCG00000015835	DUSP26	44.7562	30.5527	26.7091	132.853	61.5573	90.244	1.41846	0.0209274	0.172172
ENSSSCG00000021620	STIP1	44.7906	37.7933	42.6575	95.8342	212.091	69.9318	1.41275	0.0416372	0.213837
ENSSSCG00000006277	SPIDR	0.444289	0.537747	0.0443994	3.89168	0.999867	3.44437	1.40945	0.0337372	0.199997
ENSSSCG00000024914	-	0.678703	0.352308	0	4.46034	1.58369	1.98616	1.40465	0.0237251	0.179258
ENSSSCG00000038320	POR	3.81814	2.26059	3.82253	13.5366	6.55233	11.7828	1.40376	0.0152016	0.156941
ENSSSCG00000010952	TUT7	1.57604	1.58209	1.61348	9.45316	3.6708	5.55596	1.40089	0.0141741	0.15492
ENSSSCG00000012556	RBM41	1.0443	0.756536	1.58614	6.4459	3.00212	4.65672	1.39401	0.010348	0.14395
ENSSSCG00000008529	YPEL5	2.3311	1.66488	1.57677	11.289	3.2631	6.87147	1.39073	0.0384744	0.208921
ENSSSCG00000028492	C4orf46	4.96219	2.10648	3.1743	7.15842	9.66048	14.8753	1.38618	0.0236302	0.179174
ENSSSCG00000044078	ING4	0.696569	2.37069	1.06484	6.28114	4.25057	4.40523	1.37643	0.0141393	0.15492
ENSSSCG00000004249	CEP85L	11.7263	11.7765	10.8221	43.1131	25.1578	28.1005	1.37557	0.00411164	0.120368
ENSSSCG00000002655	MAP1LC3B	21.7271	15.1228	14.9459	74.9172	29.9309	42.4166	1.37501	0.0291824	0.191647
ENSSSCG00000026318	NETO2	0.155341	0.195456	0.132173	1.42741	1.98933	2.75303	1.37411	0.00168231	0.106003
ENSSSCG00000014255	SLC12A2	18.1547	15.5497	15.2462	42.6331	25.7161	75.9268	1.374	0.0372029	0.205419
ENSSSCG00000037209	TLNRD1	1.41129	1.15945	2.17564	9.95031	2.96256	5.50973	1.3648	0.0398418	0.211263
ENSSSCG00000015570	IVNS1ABP	26.1511	17.9035	12.6803	44.0589	46.5528	54.6462	1.36195	0.010483	0.14395
ENSSSCG00000013991	C1orf35	11.9926	5.30486	7.09071	29.7183	17.7439	18.4341	1.35918	0.0236964	0.179258
ENSSSCG00000034371	-	0	0	0	0.649478	1.23163	3.54642	1.35495	0.0353524	0.202963
ENSSSCG00000001004	SLC22A23	1.35464	1.73885	1.66181	7.58066	6.81256	3.27851	1.35417	0.0135753	0.15438
ENSSSCG00000029571	AVIL	8.53167	3.23995	4.88601	14.4234	9.60832	23.2633	1.3536	0.0489797	0.226876
ENSSSCG00000030067	GINM1	17.8098	15.1571	17.6245	73.8987	25.8045	45.9821	1.35289	0.0357135	0.20375
ENSSSCG00000009211	-	12.378	8.28922	7.62374	37.6922	16.8185	24.8659	1.3522	0.0231652	0.177816
ENSSSCG00000025514	RUFY3	2.60883	2.76268	2.51998	11.09	7.2432	6.97019	1.35156	0.00226698	0.107572
ENSSSCG00000007281	MAP1LC3A	41.1307	44.0195	48.2115	123.601	95.9751	126.386	1.34786	0.000685976	0.0942898
ENSSSCG00000013241	NR1H3	0.93735	0.318452	0.0433393	2.60412	3.05226	1.99233	1.34517	0.00971913	0.143379
ENSSSCG00000007030	IKBKB	1.69031	1.69484	1.03011	8.85955	3.98695	3.85288	1.33966	0.0206456	0.172172
ENSSSCG00000000512	TBC1D15	5.9302	5.16294	5.1028	23.55	8.48051	16.9654	1.33459	0.0308184	0.194296
ENSSSCG00000021206	IL1RAP	1.75197	0.523128	0.745315	3.39898	3.89481	4.43944	1.33363	0.00810671	0.137729
ENSSSCG00000038718	ADRM1	20.8126	22.2079	22.2907	87.4603	56.2216	36.2608	1.33324	0.0210347	0.172293
ENSSSCG00000027529	BIRC3	10.155	8.65103	6.94744	34.5538	16.3431	21.134	1.33187	0.0165306	0.161095
ENSSSCG00000011245	ITGA9	4.62387	5.89962	9.78757	27.6904	11.6576	17.3586	1.33115	0.038916	0.209198
ENSSSCG00000047083	H2BC21	4.28063	2.93169	2.00419	8.50452	8.25253	10.2898	1.33086	0.00613108	0.129652
ENSSSCG00000010302	USP54	3.33031	1.74783	2.26474	8.26555	8.44157	6.05725	1.33009	0.00476595	0.122232
ENSSSCG00000004125	STX11	0.912215	0.499533	0.288467	5.17098	1.27352	3.0925	1.31933	0.0426638	0.216005
ENSSSCG00000032648	RBL2	3.86593	5.16446	2.89266	14.176	10.5944	9.30993	1.31919	0.00643728	0.130523
ENSSSCG00000010706	SAMD4B	1.34823	1.86847	2.36138	8.46896	5.35341	4.78875	1.31436	0.00763054	0.136875
ENSSSCG00000009794	MLXIP	4.73647	2.70023	3.40212	8.60824	8.454	14.7193	1.31123	0.0123645	0.151666
ENSSSCG00000006267	PCMTD1	23.4068	15.1691	20.6127	72.7844	27.0002	61.009	1.30294	0.0487026	0.226299
ENSSSCG00000003673	CEP192	4.50065	2.98661	3.59778	11.5088	8.49815	11.6971	1.30108	0.00244056	0.110114
ENSSSCG00000003153	FTL	151.989	163.01	138.235	595.755	335.318	259.229	1.30067	0.0225995	0.17629
ENSSSCG00000017033	SLU7	10.9506	7.66678	7.37424	32.5718	14.8788	23.1632	1.29749	0.0212283	0.172844
ENSSSCG00000012163	RPS6KA3	11.2806	9.61562	9.93931	21.1339	20.3778	43.6286	1.29608	0.0211235	0.172557
ENSSSCG00000013582	XAB2	4.06165	3.3538	3.14858	14.5057	7.00302	9.89361	1.29539	0.0109558	0.146007
ENSSSCG00000033241	-	1.83525	0.658069	0.91803	2.83105	5.36404	4.46314	1.29494	0.015024	0.155943
ENSSSCG00000013360	TMEM86A	0.605439	1.15138	0.466561	4.50995	1.3075	4.86067	1.29292	0.0498299	0.227441
ENSSSCG00000037481	SYF2	25.5044	15.5368	18.9689	68.2552	33.2217	53.1072	1.291	0.0225557	0.176227
ENSSSCG00000006892	DNTTIP2	8.27623	8.16519	8.07949	31.0235	16.872	18.5047	1.28471	0.00804039	0.137151
ENSSSCG00000046793	-	7.24565	5.0427	4.73347	16.0202	9.97092	20.8733	1.27922	0.0185731	0.166926
ENSSSCG00000010648	CCDC186	8.74872	8.59856	10.534	27.4491	18.6302	26.435	1.2758	0.00257794	0.11062
ENSSSCG00000011951	NFKBIZ	0.849265	0.893633	0.436952	4.61658	2.37076	2.75509	1.2735	0.00781864	0.13695
ENSSSCG00000004729	-	3.80157	3.59134	3.21505	8.22273	13.4809	8.82312	1.27316	0.00379229	0.120368
ENSSSCG00000036136	BHLHE40	22.3207	29.8082	13.2044	54.6793	53.3707	46.5865	1.27309	0.018946	0.168367
ENSSSCG00000028902	RB1CC1	10.2682	10.1152	10.1247	44.7558	17.4448	22.2902	1.27278	0.0317336	0.196602
ENSSSCG00000016426	-	2.00112	2.07476	1.80235	5.32885	8.88594	4.82985	1.27272	0.00608196	0.129652
ENSSSCG00000025578	ALDH1A2	0.603355	0.460354	0.429542	1.70863	1.67229	5.50243	1.27122	0.0409851	0.213264
ENSSSCG00000023556	SUPT5H	3.56088	2.97682	3.2173	11.2104	9.07959	7.63863	1.26565	0.00123488	0.105018
ENSSSCG00000009844	HSPB8	78.6925	79.8628	79.5773	302.759	128.045	181.37	1.26106	0.0245614	0.181637
ENSSSCG00000004044	IGF2R	5.64479	4.18311	3.57326	10.0306	12.7326	13.2501	1.25887	0.00301587	0.113022
ENSSSCG00000039307	H2AJ	21.157	16.477	16.4609	77.0726	30.6647	36.3267	1.25685	0.0392082	0.210005
ENSSSCG00000007576	FOXK1	4.05142	2.41376	2.79575	14.0368	4.7801	9.27472	1.25671	0.0446115	0.219808
ENSSSCG00000011243	GOLGA4	6.52732	6.44706	8.37553	29.526	12.5443	16.2932	1.25534	0.0260302	0.183639
ENSSSCG00000017773	SUPT6H	4.05591	3.16544	2.90738	14.515	7.92526	7.06302	1.25405	0.0162068	0.160027
ENSSSCG00000004509	LIPG	0.10929	0	0.0561394	2.10831	0.642992	2.08911	1.2504	0.0153799	0.157534
ENSSSCG00000001063	MYLIP	4.96278	3.38662	3.5186	12.8422	11.132	8.4148	1.24723	0.00444208	0.120435
ENSSSCG00000017283	CD79B	0	0	0.123909	1.50625	1.64197	1.2232	1.23708	0.000181819	0.0795331
ENSSSCG00000005102	AEN	3.10267	2.2248	1.80289	6.87182	5.85827	7.98825	1.23663	0.00323204	0.114732
ENSSSCG00000001805	WHAMM	5.42371	4.90337	5.88126	19.4386	8.70751	16.149	1.23492	0.0201697	0.171283
ENSSSCG00000016518	TRIM24	4.59048	4.42696	4.95047	18.2309	6.39288	15.5414	1.23446	0.045407	0.221251
ENSSSCG00000031421	DYNLRB2	3.12971	1.40081	1.51799	6.35825	6.00052	5.30928	1.23416	0.00882041	0.138635
ENSSSCG00000006202	CSPP1	3.3196	3.44822	4.55517	11.7995	7.24001	12.0779	1.23059	0.00742643	0.136875
ENSSSCG00000038026	RAB12	51.5658	40.0597	47.911	180.667	64.5971	112.37	1.22594	0.0487401	0.226299
ENSSSCG00000020872	-	0.745624	0	0	2.21018	1.75169	1.51164	1.22262	0.0130756	0.152577
ENSSSCG00000036658	PSMD8	31.0333	26.2188	25.0576	108.399	54.1778	46.66	1.22084	0.0326071	0.19798
ENSSSCG00000030493	UTP23	15.8765	13.3178	13.5712	53.895	25.4726	29.6747	1.22076	0.0208283	0.172172
ENSSSCG00000004144	HECA	14.6725	13.1515	10.2712	50.0152	18.6102	30.6357	1.22075	0.0445189	0.219563
ENSSSCG00000015743	PTPN4	6.24773	4.78904	3.78373	8.2671	13.2165	18.2326	1.21937	0.025551	0.18239
ENSSSCG00000016005	SESTD1	2.10299	1.7471	1.5253	8.43189	3.08718	6.03453	1.21836	0.0285921	0.190201
ENSSSCG00000031262	TXNIP	628.311	454.564	276.446	1350.09	860.128	859.504	1.21794	0.0400288	0.211591
ENSSSCG00000017406	STAT5B	8.14603	7.69973	6.23214	19.8429	26.4455	11.6002	1.21561	0.0242788	0.181001
ENSSSCG00000008311	CYP26B1	0.178689	0.216013	0.23768	2.16383	0.850702	2.7792	1.21361	0.0173711	0.162842
ENSSSCG00000012654	-	14.837	10.5564	13.8783	33.6618	36.1532	25.3613	1.21335	0.00410375	0.120368
ENSSSCG00000003379	KLHL21	6.33903	5.90711	4.4041	17.5856	11.1896	14.066	1.21306	0.00541414	0.126732
ENSSSCG00000012841	PNPLA2	37.322	25.648	18.6316	61.7324	43.5013	88.4607	1.21298	0.0395427	0.210482
ENSSSCG00000007032	PLAT	4.05597	1.28467	2.95715	8.22017	6.03936	7.71922	1.21	0.0280289	0.189115
ENSSSCG00000003998	ZNF274	0.283379	0.362988	0	2.73775	0.847875	2.10684	1.20559	0.0224681	0.176103
ENSSSCG00000037465	SERP1	9.37534	15.2463	10.8293	32.2784	25.7415	26.2439	1.20132	0.00520246	0.124997
ENSSSCG00000016381	SNED1	1.2368	1.35922	1.22611	4.51289	3.32861	4.97968	1.20083	0.00108731	0.104137
ENSSSCG00000017983	PER1	4.59706	8.98282	10.4771	21.3867	18.7147	16.542	1.19791	0.022821	0.176897
ENSSSCG00000006232	RAB2A	60.9228	46.7405	48.3679	155.245	100.127	109.126	1.19188	0.00612851	0.129652
ENSSSCG00000036059	HSPB3	6.41244	7.41664	4.96435	26.0304	10.332	13.4766	1.19164	0.0409452	0.213264
ENSSSCG00000011117	UPF2	7.76861	7.07739	8.71781	25.2226	15.389	18.0358	1.19039	0.00514646	0.124921
ENSSSCG00000017543	CALCOCO2	28.7751	26.3343	21.8678	66.1199	59.398	53.351	1.18847	0.00112956	0.104137
ENSSSCG00000013181	SERPING1	58.4152	32.8155	36.5405	74.8149	119.295	96.9046	1.18847	0.0196374	0.169466
ENSSSCG00000008180	EIF5B	18.835	20.1731	25.6198	66.3672	41.0682	44.3935	1.17483	0.00889843	0.138635
ENSSSCG00000000084	ATF4	91.6919	83.4273	92.2584	237.015	216.739	160.904	1.1744	0.00253045	0.11062
ENSSSCG00000011000	DNAJA1	30.0569	24.2233	28.6278	49.0357	80.8374	63.9862	1.17308	0.00638094	0.130339
ENSSSCG00000006340	UAP1	3.13055	2.30426	2.32075	9.93922	5.76285	5.98551	1.17042	0.00914703	0.139699
ENSSSCG00000024791	-	33.5495	52.291	27.3211	108.843	54.8668	94.7013	1.16449	0.0440408	0.219203
ENSSSCG00000008136	RANBP2	3.75819	3.2873	3.24224	15.0125	7.25718	6.37139	1.16447	0.0299599	0.193084
ENSSSCG00000026644	DDX46	8.87004	9.86277	9.29745	38.9822	15.4765	17.7978	1.16251	0.0439776	0.219073
ENSSSCG00000033879	ZNF280B	3.85368	2.89726	2.04315	9.37721	5.61868	8.33589	1.15919	0.0137055	0.154383
ENSSSCG00000004952	SMAD3	6.16668	4.25096	5.61368	16.5556	9.86679	13.482	1.15752	0.00874185	0.138635
ENSSSCG00000011398	SEMA3F	1.40316	1.05617	1.17185	6.5842	2.78202	3.14765	1.15688	0.0228143	0.176897
ENSSSCG00000036308	PGS1	4.35358	5.47021	3.21254	17.47	8.50292	8.21276	1.1567	0.0362144	0.204328
ENSSSCG00000022538	MARK4	1.52848	1.43145	2.27859	7.55861	3.63612	4.62242	1.15611	0.0170869	0.162315
ENSSSCG00000025206	RNF19B	2.25937	2.63434	1.9866	10.0087	3.65607	6.61096	1.15432	0.0351855	0.202839
ENSSSCG00000017373	CFAP97D1	0	0.224466	0.824292	3.26857	1.01286	1.84347	1.15039	0.0464833	0.222604
ENSSSCG00000035673	HBP1	14.1692	9.85657	6.94878	25.9435	15.1708	31.7088	1.14816	0.047235	0.224423
ENSSSCG00000000706	LTBR	4.37861	4.76176	3.13387	15.4293	6.75122	9.94492	1.14786	0.0293277	0.19223
ENSSSCG00000036731	TSPAN31	27.103	31.8497	37.1764	113.73	59.2777	54.3863	1.14735	0.0320357	0.197339
ENSSSCG00000015405	CD36	54.0422	40.9245	39.9338	60.3822	136.716	120.414	1.14723	0.0414318	0.213685
ENSSSCG00000026063	DPP9	5.09351	4.51587	2.8242	10.2995	11.8896	8.57002	1.14627	0.0086953	0.138635
ENSSSCG00000017489	PSMD3	41.2457	34.343	35.1185	119.818	83.5823	56.2102	1.14614	0.023557	0.178952
ENSSSCG00000016929	PDE4D	6.95521	9.73524	8.56531	16.4404	22.6981	20.4237	1.14606	0.00319066	0.114293
ENSSSCG00000027434	OLFM2	0.769357	0.673758	1.14808	2.41001	4.18916	2.89598	1.14597	0.00542322	0.126732
ENSSSCG00000007355	TOP1	28.5417	29.9119	40.6233	106.335	50.7703	73.0667	1.14556	0.0283223	0.189472
ENSSSCG00000016717	MPP6	2.45877	2.37982	1.7269	4.57525	7.53476	6.21134	1.14273	0.00547643	0.127422
ENSSSCG00000035335	FGL1	0.061224	0	0	0.388459	2.31402	1.48097	1.14241	0.0366928	0.205081
ENSSSCG00000015789	SNX25	1.39747	1.21756	1.87312	6.79172	2.8961	4.38172	1.13964	0.0211284	0.172557
ENSSSCG00000016207	RETREG2	6.03608	5.06552	6.29325	21.2217	9.8288	12.8328	1.13958	0.0224269	0.176103
ENSSSCG00000031631	GNL2	5.17852	5.10787	4.75497	15.8563	11.8971	9.6454	1.13787	0.00428896	0.120368
ENSSSCG00000000164	CRY1	2.31794	2.48237	2.95635	6.74045	6.54556	7.22523	1.13119	0.000177907	0.0795331
ENSSSCG00000000071	ST13	86.2018	73.6069	74.5593	195.3	180.534	143.191	1.1286	0.00174896	0.106003
ENSSSCG00000016290	EFHD1	3.52026	1.7293	2.34478	6.03196	5.3024	8.66246	1.12512	0.0160499	0.159971
ENSSSCG00000008478	SOS1	3.80216	3.09945	3.66462	11.0569	5.40856	11.2719	1.12273	0.0237708	0.179435
ENSSSCG00000038158	THAP5	11.022	8.04386	10.0375	28.1708	14.8692	25.5348	1.11851	0.0200528	0.170905
ENSSSCG00000000406	PTGES3	60.6636	43.2877	56.1685	151.864	97.1737	105.333	1.11783	0.0101665	0.14395
ENSSSCG00000037516	MTF1	2.44304	2.11681	2.21009	6.36743	6.81863	5.10818	1.11749	0.000637853	0.0935845
ENSSSCG00000016206	CNPPD1	3.10333	3.06146	2.34191	7.00045	4.56876	11.7643	1.11734	0.0359465	0.203893
ENSSSCG00000021672	WBP2	14.7893	10.2892	10.1575	37.6191	15.6351	30.5789	1.11687	0.0497228	0.227441
ENSSSCG00000007927	PPL	0.894982	1.4873	0.682127	3.99088	3.32099	2.74685	1.11643	0.00554906	0.127548
ENSSSCG00000038374	CIART	0.962149	1.53411	1.56762	5.24142	3.8887	3.25004	1.11482	0.00558957	0.127548
ENSSSCG00000006201	ARFGEF1	4.03146	4.11703	3.91562	12.7622	8.87798	8.36769	1.1103	0.00312451	0.114235
ENSSSCG00000026772	C1orf52	2.98154	3.16743	3.30043	12.7162	4.88238	7.8531	1.10781	0.0352455	0.202839
ENSSSCG00000026427	RORC	1.26771	0.402405	0.652468	2.09293	2.44841	3.92997	1.10758	0.0182716	0.166552
ENSSSCG00000008591	ATAD2B	3.14476	2.28925	2.22897	7.8386	5.74881	6.3754	1.10702	0.00244989	0.110115
ENSSSCG00000037536	SLC25A28	12.0199	10.7305	9.81532	41.1224	16.5895	21.2448	1.10624	0.0450809	0.220253
ENSSSCG00000004820	LINS1	6.20466	5.34668	3.5935	15.7977	10.3932	9.91515	1.10467	0.0162107	0.160027
ENSSSCG00000006682	-	4.20625	4.04014	3.20069	12.2567	7.4211	8.80997	1.10419	0.00682351	0.134434
ENSSSCG00000030309	NDRG2	55.7138	55.605	41.8211	142.697	96.9733	95.65	1.10239	0.00881036	0.138635
ENSSSCG00000035212	KLF6	15.1657	17.9945	14.303	39.4667	26.8003	40.2538	1.10134	0.006069	0.129652
ENSSSCG00000015504	CACYBP	13.3523	13.009	12.9248	31.4033	43.0623	18.3568	1.10108	0.0335955	0.199839
ENSSSCG00000027806	SAMHD1	3.47935	3.1841	1.95773	8.58288	8.65651	4.86543	1.09717	0.0220154	0.175484
ENSSSCG00000013242	ACP2	2.60424	1.91816	2.53098	6.7017	5.03799	6.81933	1.09716	0.00209994	0.10744
ENSSSCG00000004772	BAHD1	0.77566	0.622101	0.834269	3.84658	1.60793	3.02495	1.08914	0.0157154	0.158373
ENSSSCG00000039947	KCNJ2	8.48747	6.92699	7.88258	17.4272	18.4492	16.9271	1.08856	0.000197234	0.0795331
ENSSSCG00000016041	-	13.1699	9.59384	8.70174	30.4285	20.3071	19.8033	1.08595	0.0128856	0.152577
ENSSSCG00000026622	EAF1	3.07019	3.35836	3.21675	11.3383	6.62586	6.58981	1.08501	0.00979769	0.143457
ENSSSCG00000006542	KCNN3	1.66883	1.82255	0.978061	3.47307	7.46009	2.75264	1.08418	0.0499089	0.227441
ENSSSCG00000012818	F8	2.08387	1.3831	1.36683	3.56604	5.43339	4.5963	1.08015	0.00480146	0.122232
ENSSSCG00000029723	PHRF1	2.27897	3.51009	2.12933	8.94052	5.49076	5.75607	1.07855	0.0136762	0.15438
ENSSSCG00000004238	HSF2	9.71437	7.44571	10.4874	29.0199	12.2936	23.4972	1.07779	0.0462759	0.222459
ENSSSCG00000026753	OSBPL11	6.86217	4.1399	5.0821	8.51444	11.8856	17.7915	1.07619	0.0326078	0.19798
ENSSSCG00000028925	CEP95	9.04193	10.2614	8.97812	30.7	12.5312	23.4727	1.07256	0.0434511	0.217827
ENSSSCG00000009777	KMT5A	3.92558	3.14392	4.40898	12.6321	7.66119	7.68548	1.07182	0.0119012	0.150449
ENSSSCG00000028033	SECISBP2	5.42902	5.78669	5.05153	14.6944	10.2072	12.9333	1.07146	0.00203424	0.107196
ENSSSCG00000008298	DUSP11	4.38116	4.30022	6.97645	14.0455	9.69907	12.0754	1.06991	0.0111868	0.147096
ENSSSCG00000037510	-	13.471	11.0837	12.2662	32.416	25.2858	23.1466	1.06422	0.00260295	0.11062
ENSSSCG00000036208	SHMT1	3.07045	3.03531	3.01875	9.57264	4.31898	9.69786	1.06268	0.0332627	0.199182
ENSSSCG00000035923	JMJD6	2.32503	2.62947	1.66853	6.06135	7.00308	4.17511	1.06097	0.00976402	0.143379
ENSSSCG00000017513	NPEPPS	15.7909	17.1356	18.5576	43.1556	30.7855	37.4474	1.05987	0.00219334	0.107572
ENSSSCG00000040439	TMED5	16.9247	16.9824	16.2452	48.2715	31.2155	30.6452	1.05859	0.00723585	0.136201
ENSSSCG00000017688	GGNBP2	13.403	14.2313	17.116	48.182	22.2373	30.3908	1.05808	0.0326111	0.19798
ENSSSCG00000015073	TAGLN	20.1403	17.0406	21.594	52.1362	34.7622	39.911	1.05781	0.00543553	0.126732
ENSSSCG00000011510	TMF1	5.30523	4.55404	4.69242	16.8321	7.71016	10.57	1.05743	0.0258446	0.183292
ENSSSCG00000014062	SIMC1	2.28777	1.67362	1.12405	2.96187	4.6881	6.44374	1.05581	0.0300491	0.193084
ENSSSCG00000011546	MTMR14	1.55678	1.30089	1.33808	5.03248	3.14634	3.93119	1.0549	0.00295745	0.11278
ENSSSCG00000006290	SLC19A2	2.21994	1.83318	3.01636	7.83083	4.54184	5.7063	1.05436	0.0124905	0.152374
ENSSSCG00000050627	-	4.16627	3.5448	3.56596	14.0311	6.64403	7.33299	1.05293	0.0280513	0.189158
ENSSSCG00000016842	NIPBL	5.50731	6.6225	6.45961	15.7634	11.8578	14.2817	1.05138	0.00138374	0.106003
ENSSSCG00000001520	LEMD2	1.76566	3.23892	2.5683	8.82027	4.85514	5.44858	1.0493	0.0225533	0.176227
ENSSSCG00000007395	SYS1	6.37329	5.8207	4.72147	19.3902	7.9439	12.9452	1.04793	0.043707	0.218554
ENSSSCG00000004414	CD164	52.8211	66.5122	48.6517	168.331	108.582	84.6938	1.04658	0.0297286	0.193047
ENSSSCG00000040157	AP3D1	4.46028	4.14047	4.39391	13.0274	9.31243	8.19865	1.04524	0.00471316	0.122232
ENSSSCG00000031498	PPP2R3C	6.80279	6.34036	6.30951	21.7337	10.8546	12.5678	1.04221	0.0223466	0.176098
ENSSSCG00000005459	ECPAS	23.4345	21.822	23.9984	57.7048	52.0759	37.8389	1.03929	0.00481011	0.122232
ENSSSCG00000036817	PPP4C	16.9807	13.8882	15.441	50.38	28.7975	23.9	1.03821	0.0327333	0.198159
ENSSSCG00000003000	ITPKC	0.837085	0.984472	0.719136	3.47239	2.42559	2.53534	1.03713	0.0015573	0.106003
ENSSSCG00000006155	ZBTB10	4.60536	3.97395	4.86019	16.364	7.0852	8.99867	1.0343	0.0370403	0.205172
ENSSSCG00000025942	MCCC1	14.1569	12.4225	11.9963	30.7159	16.8759	39.0605	1.03422	0.0426049	0.216005
ENSSSCG00000003600	TINAGL1	3.08061	1.08249	1.42184	4.72077	4.47398	4.63175	1.03306	0.0247421	0.181662
ENSSSCG00000026781	ANKLE2	5.87658	4.83495	4.8452	13.2084	12.6327	9.37266	1.03291	0.00315059	0.114235
ENSSSCG00000044340	EEA1	5.56586	9.00354	9.39989	25.9078	13.1249	14.3957	1.03289	0.0457441	0.221797
ENSSSCG00000025744	KDSR	4.33139	3.2364	3.10144	9.32249	7.62961	7.76704	1.02521	0.00210863	0.10744
ENSSSCG00000009182	ADH1C	0.0879398	0	0.199054	0.778801	1.73467	1.25989	1.02501	0.00624561	0.130339
ENSSSCG00000030610	FNBP4	20.8989	16.0409	22.169	57.9167	30.9877	37.5895	1.02412	0.0252872	0.182121
ENSSSCG00000031580	LLPH	7.71377	7.47626	5.93493	21.9598	13.1695	12.1711	1.02148	0.0198771	0.170513
ENSSSCG00000022208	TNFRSF1B	2.80388	2.17627	1.8551	6.04058	4.57009	6.30817	1.01819	0.00409015	0.120368
ENSSSCG00000004610	CCPG1	14.7218	14.4975	16.354	41.7163	23.072	32.9884	1.01571	0.0144883	0.15492
ENSSSCG00000008493	CEBPZ	22.3088	21.1063	21.2733	53.8723	37.1593	43.9882	1.01234	0.00272953	0.110863
ENSSSCG00000029228	ZNF276	1.49979	1.33426	1.42948	5.96011	2.68619	3.52599	1.01135	0.0204344	0.172172
ENSSSCG00000012916	-	4.27112	6.02523	3.84614	11.8688	11.1471	8.40079	1.01121	0.00909721	0.139298
ENSSSCG00000000708	TNFRSF1A	7.78389	6.92493	5.92034	18.4694	9.82875	17.6239	1.00897	0.025296	0.182121
ENSSSCG00000012874	LTO1	3.54751	4.36649	3.60534	10.094	7.77187	8.40918	1.00877	0.00133632	0.106003
ENSSSCG00000021285	RNF216	1.92528	1.92087	2.00555	8.06317	4.28111	3.36812	1.00842	0.0330858	0.198948
ENSSSCG00000017421	ACLY	3.32337	3.79611	3.61214	7.60777	12.3065	5.79654	1.00835	0.0246543	0.181637
ENSSSCG00000027516	CIR1	63.4354	48.3086	59.0925	156.929	83.1101	115.351	1.00567	0.0247385	0.181662
ENSSSCG00000039760	PRR16	0	0.078806	0.304651	1.23933	0.859645	1.73356	1.00526	0.00695645	0.134862
ENSSSCG00000033074	ZCCHC24	19.3383	20.4545	20.8459	44.5766	52.3226	30.6399	1.00398	0.0111746	0.147096
ENSSSCG00000032216	ATMIN	4.1243	4.0973	3.5832	14.1054	7.07071	6.89022	1.0021	0.0323596	0.197891
ENSSSCG00000040702	CCDC174	5.40088	3.88062	3.44128	10.8358	8.56294	8.84362	1.00181	0.00564544	0.127548
ENSSSCG00000007272	CHMP4B	39.0015	35.699	32.7301	94.2455	57.8592	69.7506	1.00061	0.00953916	0.142377
ENSSSCG00000013083	CPSF7	2.51193	2.42542	2.37085	7.55979	6.58325	4.00361	1.00057	0.0131139	0.152577
ENSSSCG00000033214	GNMT	0	0.337015	0	1.72785	0.750193	1.23875	0.999651	0.0125498	0.152577
ENSSSCG00000003654	MACF1	1.83859	1.73831	2.07129	7.34028	3.85307	3.70515	0.998642	0.0215089	0.173554
ENSSSCG00000032908	PSMD7	67.9305	67.9719	69.7945	192.96	114.378	118.312	0.995958	0.0147617	0.155524
ENSSSCG00000010529	SFRP5	1.91534	0.817356	0.732568	2.74683	3.28465	3.53053	0.995371	0.0170443	0.162315
ENSSSCG00000010949	DAPK1	0.66789	0.882375	0.785853	2.97781	2.1223	2.55605	0.992555	0.000922795	0.0988291
ENSSSCG00000011013	WAC	13.0393	11.5403	14.7117	34.2946	18.8642	30.0566	0.992215	0.0208797	0.172172
ENSSSCG00000047538	-	3.13009	2.20173	2.62709	8.3772	5.55191	5.12179	0.990396	0.0105273	0.14395
ENSSSCG00000006342	UHMK1	3.87162	3.10195	3.77823	8.5271	8.4799	7.27894	0.989722	0.000649954	0.0935845
ENSSSCG00000003715	ZNF521	2.46053	1.4698	2.0818	3.78844	5.80871	5.32367	0.989512	0.00929065	0.140801
ENSSSCG00000017066	GEMIN5	2.56886	1.77092	2.04892	6.55837	3.76678	5.54436	0.989072	0.0114487	0.149212
ENSSSCG00000008587	SF3B6	14.0834	12.3091	10.6033	36.3923	20.9287	21.2131	0.989018	0.0231361	0.177816
ENSSSCG00000010357	WAPL	5.33111	4.0771	4.99016	14.1587	9.05752	8.84878	0.987722	0.0116016	0.149419
ENSSSCG00000012134	PIGA	1.6935	1.98096	2.57835	6.70695	4.40556	4.37724	0.987639	0.00921749	0.140057
ENSSSCG00000046358	SNRNP48	4.79438	5.05225	4.93007	12.0483	9.52674	10.7962	0.987284	0.000415019	0.0879753
ENSSSCG00000015940	UBR3	18.7828	18.3767	15.4438	44.1451	30.8025	33.1866	0.987009	0.00493035	0.122232
ENSSSCG00000038077	PPP1R14A	1.81983	4.67693	2.93869	6.80414	6.07801	7.883	0.986732	0.0323252	0.197891
ENSSSCG00000005356	DCAF10	4.34092	3.64509	3.96517	10.2129	8.7778	7.73874	0.98646	0.00116168	0.104137
ENSSSCG00000001898	ULK3	1.90054	1.57652	1.38948	5.80657	3.88822	3.17008	0.985956	0.0115962	0.149419
ENSSSCG00000000633	YBX3	1658.69	1757.66	1793.54	4650.8	2762.84	3160.16	0.985305	0.0123684	0.151666
ENSSSCG00000016956	MAST4	1.06211	0.652876	0.957216	3.94473	1.73284	2.8292	0.985143	0.0207209	0.172172
ENSSSCG00000010872	AKT3	1.80172	1.59607	1.7117	5.96759	2.38917	5.46662	0.984255	0.0412304	0.213264
ENSSSCG00000016189	AAMP	10.9812	8.5818	9.44166	24.4621	18.4573	17.7295	0.984161	0.00424586	0.120368
ENSSSCG00000012006	-	0.49541	0.288178	0.253886	1.5591	1.89858	1.50578	0.98132	0.000669518	0.0935845
ENSSSCG00000007470	RIPOR3	1.28995	0.491001	0.541005	1.41398	3.44866	2.76084	0.980124	0.041065	0.213264
ENSSSCG00000021646	KLF9	32.8664	24.868	27.2829	75.7296	35.6991	66.4862	0.979722	0.0478743	0.225074
ENSSSCG00000016441	-	3.69646	3.30253	2.71368	6.95166	8.89478	6.24224	0.974917	0.00420107	0.120368
ENSSSCG00000037263	SIAH1	4.70338	5.452	6.05651	17.3093	7.55416	11.5793	0.974529	0.0415452	0.213803
ENSSSCG00000008348	PLEK	0.301386	0.410955	0.0812053	2.42507	0.587318	1.74688	0.970386	0.0497489	0.227441
ENSSSCG00000012902	CDK2AP2	3.40765	6.872	4.60834	9.97612	9.77514	11.3354	0.968784	0.017976	0.165228
ENSSSCG00000008337	AAK1	1.36904	1.2585	0.932046	3.85073	4.46979	1.91269	0.967415	0.0297276	0.193047
ENSSSCG00000006865	RTCA	12.7843	17.3195	17.742	36.1313	35.1854	25.263	0.966131	0.0108458	0.145311
ENSSSCG00000000382	SMARCC2	9.59556	6.50283	7.08818	19.3609	13.3309	15.4178	0.965777	0.0102432	0.14395
ENSSSCG00000028201	CWF19L2	17.1789	18.1699	16.0334	34.4318	31.6473	37.1916	0.965262	0.00029595	0.0807311
ENSSSCG00000028065	USPL1	2.01712	1.73914	1.7683	5.97765	4.55747	3.38855	0.965006	0.00821456	0.137729
ENSSSCG00000017382	EZH1	4.96573	3.27005	3.03151	8.79893	7.56802	8.06082	0.962986	0.00649264	0.131295
ENSSSCG00000023140	EIF2B4	6.4768	5.4278	6.94564	13.72	13.4973	12.2498	0.962804	0.000716261	0.0951339
ENSSSCG00000016990	-	21.2746	27.3939	18.6425	56.7455	43.3026	34.9496	0.962706	0.0187626	0.167898
ENSSSCG00000014907	CREBZF	9.39045	6.28457	6.95252	21.3878	12.3352	13.8493	0.96023	0.0250747	0.182064
ENSSSCG00000022866	NXF1	1.94731	2.37864	2.77375	7.95772	3.64879	5.60926	0.957545	0.0305903	0.193477
ENSSSCG00000014997	-	8.43888	9.82671	9.20974	20.0585	14.9645	21.6364	0.955562	0.00431105	0.120368
ENSSSCG00000031103	TBK1	1.52829	0.452711	1.8368	2.41797	3.51571	3.91868	0.955064	0.0473862	0.22451
ENSSSCG00000015480	PRRC2C	15.661	17.6676	19.963	44.7569	30.0945	32.2938	0.953683	0.00832915	0.137729
ENSSSCG00000011882	GOLGB1	3.56206	5.05098	5.58775	14.1955	7.40848	9.33514	0.953421	0.0326145	0.19798
ENSSSCG00000004090	ZBTB2	1.39143	1.64274	1.73829	5.49978	2.87867	3.98183	0.953148	0.0128795	0.152577
ENSSSCG00000038879	RELB	0.968874	0.224383	1.42604	3.00551	2.22526	2.28525	0.953125	0.0366151	0.204989
ENSSSCG00000012411	PHKA1	14.9092	14.5432	17.6694	27.8586	28.4899	38.2659	0.951893	0.00453493	0.120616
ENSSSCG00000013369	-	0	0	0	0.341181	0.833189	1.9405	0.951307	0.0445728	0.219723
ENSSSCG00000029633	USP24	11.9569	12.5581	11.0652	19.6905	31.5979	21.6526	0.949899	0.00999775	0.14395
ENSSSCG00000003101	HIF3A	1.48194	0.64692	1.04518	2.032	4.65554	2.49711	0.947543	0.0419992	0.214741
ENSSSCG00000038973	PPP1R12A	10.429	13.9379	20.1076	33.6883	24.2318	28.4247	0.945758	0.0305396	0.193398
ENSSSCG00000002377	EIF2B2	3.67795	3.26077	4.85357	9.26734	7.82351	8.1928	0.94518	0.00330845	0.116396
ENSSSCG00000013523	SAFB2	2.16895	2.42222	2.85597	7.84909	4.07955	5.63093	0.94447	0.0183395	0.166552
ENSSSCG00000040236	-	0.78519	1.04091	0.658806	3.32432	2.18558	2.12366	0.943946	0.00575424	0.128584
ENSSSCG00000028814	SOD3	2.74532	2.93658	5.38508	8.02234	8.81909	6.56566	0.943939	0.0247756	0.181795
ENSSSCG00000006286	-	0.158823	0	0.060778	2.00966	0.548247	0.876624	0.943531	0.0317776	0.196602
ENSSSCG00000003787	ZRANB2	32.4242	28.5477	32.8549	83.3274	54.0128	50.0034	0.941019	0.01592	0.159114
ENSSSCG00000032261	CCDC117	8.32433	6.95252	7.48268	10.7224	22.0002	15.4433	0.939091	0.0312288	0.195575
ENSSSCG00000003354	CCNL2	7.57317	7.65536	6.53868	21.5572	13.807	10.7876	0.938396	0.0290635	0.191505
ENSSSCG00000039290	MTPN	14.1507	12.9918	9.8174	22.8297	23.671	26.294	0.935615	0.00407338	0.120368
ENSSSCG00000025290	ZNF596	5.31817	3.62773	3.93204	13.0364	7.35636	7.59035	0.934899	0.0285453	0.190201
ENSSSCG00000025117	ATN1	4.71542	5.48657	6.44608	16.1097	12.1745	7.54763	0.934381	0.0401665	0.211846
ENSSSCG00000014565	-	16.2244	11.197	9.56411	28.6859	28.3542	16.7037	0.932415	0.044675	0.219808
ENSSSCG00000010575	PPRC1	1.13636	1.19585	1.4186	4.50685	2.79398	2.7696	0.93175	0.00783216	0.13695
ENSSSCG00000012076	MX2	1.62732	0.805621	0.665901	3.53371	2.91996	2.08118	0.930874	0.0230611	0.177709
ENSSSCG00000031461	ZKSCAN1	2.72933	2.70135	2.41623	8.70487	4.83823	4.76566	0.930784	0.0206164	0.172172
ENSSSCG00000009791	RSRC2	20.2342	18.366	21.8883	53.78	27.6585	40.4908	0.930294	0.0291685	0.191647
ENSSSCG00000029518	RIOK3	39.8696	39.578	37.5466	88.4251	77.6666	61.787	0.929522	0.0035755	0.118179
ENSSSCG00000034105	TMEM127	2.98859	3.50345	2.50459	9.38803	6.92258	4.28411	0.929441	0.0370148	0.205172
ENSSSCG00000017339	NMT1	6.44401	5.7039	6.22999	18.7771	10.7954	9.6799	0.92922	0.0291558	0.191647
ENSSSCG00000003352	-	10.2001	7.53819	8.69086	17.279	19.7096	15.8893	0.928793	0.00281367	0.111293
ENSSSCG00000005060	KTN1	23.2109	33.9807	37.9261	75.6773	47.0648	60.5978	0.927902	0.0310354	0.194936
ENSSSCG00000000509	ZFC3H1	1.65167	2.02929	2.69379	6.09372	4.10843	4.63084	0.927265	0.00935291	0.140842
ENSSSCG00000037577	CHAC2	1.5307	1.38161	1.79792	4.35004	3.09144	4.29616	0.927092	0.00296446	0.11278
ENSSSCG00000021557	SULT1A3	3.68934	3.13972	2.41341	5.40628	7.11999	7.75624	0.927047	0.00820903	0.137729
ENSSSCG00000006231	-	2.72656	2.34527	2.61447	8.89473	3.6246	5.76222	0.926577	0.0443733	0.219563
ENSSSCG00000012963	SART1	11.1311	10.3982	11.4918	27.2593	19.3186	19.6365	0.926079	0.00441448	0.120435
ENSSSCG00000027115	-	3.78793	2.73817	3.10529	7.54436	8.43001	5.24769	0.925446	0.0110862	0.146752
ENSSSCG00000010107	MED15	2.19031	2.15382	1.79314	7.02511	3.3339	4.53025	0.924948	0.0253039	0.182121
ENSSSCG00000003362	CEP104	1.08684	0.84079	0.779251	4.29899	1.61057	2.37951	0.92466	0.039288	0.210114
ENSSSCG00000032622	SLC39A14	4.46896	3.68381	3.72548	12.2086	5.71001	8.32585	0.923849	0.0337976	0.200161
ENSSSCG00000012434	ATRX	9.65724	12.6836	15.0957	30.7742	19.7659	23.1764	0.921572	0.0209015	0.172172
ENSSSCG00000033183	-	0	0	0	0.758567	0.605434	1.3933	0.918788	0.00620496	0.130339
ENSSSCG00000023306	ELMO2	4.64855	4.05585	3.12217	7.6296	11.1499	6.53728	0.915657	0.0200051	0.170796
ENSSSCG00000029594	WBP1L	7.26428	6.81895	5.15569	13.4956	13.9516	11.2843	0.914241	0.00436236	0.120368
ENSSSCG00000030154	RSBN1	3.87716	3.3248	3.88546	10.4115	5.28754	8.61117	0.914151	0.0251764	0.182064
ENSSSCG00000011803	EIF4A2	340.324	305.987	309.162	526.658	717.863	572.092	0.913915	0.00299576	0.11278
ENSSSCG00000005621	CDK9	5.72235	5.8819	5.3571	16.3653	10.1136	9.15771	0.912252	0.0195052	0.169466
ENSSSCG00000001070	FAM8A1	11.2036	8.91394	9.93512	17.0402	19.0003	23.3051	0.909561	0.00401191	0.120368
ENSSSCG00000022915	DDX27	4.77021	3.28597	3.04646	9.66558	7.23606	6.54963	0.909449	0.0140368	0.15492
ENSSSCG00000013155	-	15.9572	17.3371	17.0988	44.4351	30.6608	24.9054	0.909069	0.0192285	0.16862
ENSSSCG00000026851	RMC1	2.48214	2.40348	2.691	5.78899	5.28386	5.75699	0.906744	5.50764e-05	0.0656662
ENSSSCG00000012713	ATP11C	1.11139	1.9956	1.21687	5.07802	2.58688	3.23412	0.906277	0.0298952	0.193084
ENSSSCG00000007580	WIPI2	5.11829	3.92299	4.05314	12.38	6.41209	9.07888	0.905103	0.0269461	0.185661
ENSSSCG00000013498	EBI3	0	0	0	1.7869	0.80994	0.298898	0.903964	0.0470997	0.224264
ENSSSCG00000050244	-	25.2716	30.3137	30.0489	73.714	44.6829	47.8395	0.90208	0.0190179	0.168367
ENSSSCG00000022828	PNN	15.2604	14.2656	16.4427	35.4315	26.4832	27.1049	0.900095	0.00315798	0.114235
ENSSSCG00000016692	TAX1BP1	27.3859	27.6308	32.8742	75.0419	39.2118	57.5095	0.900052	0.0322203	0.197778
ENSSSCG00000010688	MCMBP	6.68405	7.41845	6.76978	17.7277	9.75888	15.199	0.899698	0.0207863	0.172172
ENSSSCG00000029203	-	12.1681	10.0272	9.04417	24.2874	19.2946	17.4189	0.898744	0.00713064	0.136201
ENSSSCG00000035223	-	13.6713	17.0619	11.0543	18.6139	29.2632	33.8211	0.897971	0.0405345	0.212205
ENSSSCG00000003645	UTP11	35.4947	27.3682	26.6108	74.6001	45.9785	50.917	0.896468	0.0216303	0.173977
ENSSSCG00000007790	PRR14	3.13642	3.8164	3.77148	10.9221	5.16516	7.33922	0.896278	0.0343202	0.20151
ENSSSCG00000030354	MAP3K2	0.823684	0.678069	0.806315	2.62801	2.03106	2.23635	0.895554	0.000453594	0.0907243
ENSSSCG00000023174	USP53	4.4142	3.66865	3.37221	8.20409	7.25754	8.31671	0.893231	0.00111308	0.104137
ENSSSCG00000014372	IK	22.4154	16.0806	17.7719	46.7966	26.224	35.9334	0.892773	0.0299799	0.193084
ENSSSCG00000006785	RAP1A	14.5633	14.4061	12.8949	38.4389	19.2754	25.647	0.892373	0.0345628	0.201861
ENSSSCG00000032478	MLLT6	5.80687	3.85892	4.44887	10.294	7.14509	11.5265	0.892248	0.019257	0.16862
ENSSSCG00000032503	-	0.5232	0.162136	0	1.44853	0.87534	1.46331	0.891927	0.0154115	0.157595
ENSSSCG00000013257	ATG13	3.35518	3.49738	2.69985	7.81878	4.96947	7.73991	0.888838	0.012293	0.151666
ENSSSCG00000014337	ETF1	13.2609	15.2822	15.1263	35.4608	25.5274	23.4432	0.886162	0.00894707	0.138635
ENSSSCG00000015569	SWT1	1.92599	1.34168	1.08979	3.71438	2.73205	4.1354	0.885894	0.0110732	0.146745
ENSSSCG00000012770	CCNQ	1.37217	2.12891	2.18841	5.45772	3.66242	3.95795	0.885715	0.0113368	0.148408
ENSSSCG00000008583	ITSN2	3.06567	3.35546	3.81378	7.33313	6.68337	7.38007	0.88469	0.000408627	0.0879753
ENSSSCG00000011103	PARD3	6.38737	5.25879	4.87827	13.9091	10.6985	8.80613	0.884572	0.0116672	0.150074
ENSSSCG00000006996	-	17.2407	13.9402	12.0266	34.0189	19.704	29.8055	0.884468	0.0300281	0.193084
ENSSSCG00000011474	PXK	4.91852	3.93463	4.7209	13.278	6.3619	8.99973	0.884423	0.0371174	0.205414
ENSSSCG00000039267	ATP6V0B	9.06428	16.3723	9.72597	24.8463	21.3938	19.3571	0.883817	0.0299998	0.193084
ENSSSCG00000017476	MSL1	7.31027	7.45382	6.01331	15.9438	10.2513	15.1538	0.881305	0.0127295	0.152577
ENSSSCG00000009864	MED13L	6.53739	5.30549	5.2626	11.041	9.93347	13.0856	0.87976	0.00309185	0.114235
ENSSSCG00000016828	-	6.83225	6.85343	9.27642	21.2127	13.2153	11.464	0.879455	0.0362554	0.204328
ENSSSCG00000003805	PDE4B	4.16509	5.01043	5.02177	8.77511	10.4808	9.3411	0.878044	0.000928012	0.0988291
ENSSSCG00000015782	IRF2	6.33121	5.39979	3.98494	12.1236	8.54976	10.5764	0.877674	0.0140554	0.15492
ENSSSCG00000037420	TMEM170B	2.57417	2.90001	2.52663	7.86873	4.54172	5.20188	0.877463	0.0138286	0.154678
ENSSSCG00000039336	GNA13	7.47675	5.35063	5.53192	16.7136	8.66199	11.7106	0.876382	0.0373022	0.205667
ENSSSCG00000015299	STEAP4	1.39658	0.397556	0.6497	1.98992	2.92045	1.91503	0.876183	0.0306991	0.193922
ENSSSCG00000009568	ZMYM5	4.70661	4.07933	4.61628	12.1641	6.93902	8.62593	0.875846	0.0161389	0.160027
ENSSSCG00000017346	EFTUD2	9.39328	6.45726	6.53471	15.8347	18.716	9.85943	0.875253	0.0440243	0.219203
ENSSSCG00000007240	HCK	0.57668	0.558916	0.20433	1.71203	1.68607	1.50698	0.875053	0.00267465	0.110824
ENSSSCG00000000696	-	5.41564	3.60598	4.4599	9.84015	10.0286	7.32105	0.874759	0.0101208	0.14395
ENSSSCG00000002841	N4BP1	9.48926	7.07146	9.16957	20.6168	10.8881	19.6424	0.874405	0.0441921	0.219309
ENSSSCG00000022661	FCHO2	3.3549	2.20338	3.27617	7.3032	4.39894	7.13389	0.870578	0.0246517	0.181637
ENSSSCG00000029849	S1PR1	10.6152	8.34982	9.35641	23.4343	15.2741	16.2816	0.87039	0.0129552	0.152577
ENSSSCG00000012399	FOXO4	6.83117	5.85177	4.7465	10.9857	12.6827	10.4805	0.870086	0.00440124	0.120433
ENSSSCG00000028567	BTNL9	10.7463	8.9793	10.0085	18.9536	17.9643	19.7909	0.869351	0.000376159	0.0879753
ENSSSCG00000015576	TPR	7.37899	9.90621	9.30997	16.0302	17.9493	16.7795	0.868805	0.00218449	0.107572
ENSSSCG00000033811	CBFB	13.8683	10.6986	7.3488	23.9266	17.1122	18.5731	0.868433	0.0355898	0.203494
ENSSSCG00000003730	RNF138	2.50688	1.94462	1.89709	5.84889	3.03874	5.57169	0.867722	0.0289317	0.191062
ENSSSCG00000006308	CREG1	17.5601	14.1369	12.0149	34.8566	20.0099	28.4291	0.866704	0.0324468	0.19798
ENSSSCG00000013589	SNAPC2	0.260224	0.15139	0.27584	1.92923	0.942812	0.963462	0.864521	0.0125228	0.152577
ENSSSCG00000011874	PARP14	1.18288	0.769929	0.504402	3.62703	1.98239	1.53793	0.863699	0.0459184	0.22209
ENSSSCG00000010625	SMC3	27.8281	30.3993	34.7512	80.3093	39.9288	57.3667	0.861826	0.0452738	0.220831
ENSSSCG00000001342	TRIM39	1.09957	0.973939	1.20104	2.92444	2.98744	2.49305	0.861025	0.000336352	0.0845961
ENSSSCG00000035078	CD40	1.08889	0.630196	1.21271	3.30949	1.77836	2.77029	0.860942	0.020379	0.172072
ENSSSCG00000006870	MFSD14A	11.1003	8.52549	7.06462	19.383	13.4672	17.8492	0.860023	0.0191228	0.168367
ENSSSCG00000040595	BRAP	3.60947	2.11346	2.44977	7.98247	4.52941	4.93326	0.857815	0.0361088	0.204328
ENSSSCG00000010576	NOLC1	11.9983	7.01413	7.51833	18.8425	18.771	12.4555	0.85753	0.04066	0.212485
ENSSSCG00000039551	RNF126	7.86402	8.11716	6.06797	21.1853	11.3345	11.4065	0.857116	0.0478619	0.225074
ENSSSCG00000010309	ZSWIM8	2.41508	1.84253	2.02372	5.78888	3.63131	4.54681	0.856943	0.00844551	0.137729
ENSSSCG00000015455	CUL1	10.9169	9.06992	7.60201	22.2319	13.7747	16.8228	0.855715	0.0213587	0.172844
ENSSSCG00000022178	NUMB	2.45516	2.16406	2.16125	5.34028	5.05107	4.33695	0.855575	0.000561512	0.0935845
ENSSSCG00000032467	RAB5C	23.432	21.792	21.6289	45.0621	48.3029	31.8094	0.854632	0.00990542	0.143848
ENSSSCG00000007688	-	22.2433	17.0092	16.1843	31.8236	37.5223	32.6298	0.85451	0.00507368	0.123917
ENSSSCG00000035967	ZC3H18	4.93109	3.81844	3.81346	9.93487	8.85098	6.54389	0.854168	0.0105286	0.14395
ENSSSCG00000035400	YPEL2	5.88264	5.24186	3.29693	8.07877	12.515	7.88135	0.85384	0.0403982	0.212028
ENSSSCG00000009633	-	0.827294	0.832752	0.572148	3.05101	1.86158	1.67855	0.853363	0.0127641	0.152577
ENSSSCG00000001544	TEAD3	1.94941	2.69455	2.64475	5.56834	3.91282	6.24933	0.852762	0.0127117	0.152577
ENSSSCG00000026904	NFKBIB	1.86153	2.36733	1.94413	5.5136	5.1498	3.16654	0.852204	0.0166322	0.161155
ENSSSCG00000032164	PEA15	33.3468	29.081	36.8846	58.2341	85.4694	43.9522	0.852122	0.0424826	0.216005
ENSSSCG00000003301	PPP6R1	4.398	4.53163	3.46594	9.38099	9.46345	6.2205	0.852055	0.0134289	0.153904
ENSSSCG00000029323	KCNE3	0.634756	0.628062	0.538072	2.99368	1.12901	1.82211	0.850439	0.0322335	0.197778
ENSSSCG00000002455	GOLGA5	5.05055	4.28459	4.39828	10.6572	7.52173	9.17896	0.850154	0.00414362	0.120368
ENSSSCG00000010329	ZMIZ1	5.20245	4.0411	3.59501	9.89637	7.03008	8.60768	0.849577	0.00931755	0.140842
ENSSSCG00000014414	-	5.83874	5.92343	5.39958	13.9816	10.3486	9.38095	0.84741	0.00655306	0.131295
ENSSSCG00000022011	NMI	4.80286	3.0157	4.42091	6.29014	11.3594	7.16356	0.847242	0.0402775	0.211986
ENSSSCG00000000939	ACSS3	1.71487	1.88286	2.40998	5.35156	3.35411	4.61597	0.846959	0.0108165	0.145297
ENSSSCG00000034730	PIAS2	5.7328	5.49693	4.4682	13.4997	7.21922	10.6661	0.846389	0.0297319	0.193047
ENSSSCG00000021664	MAU2	5.45809	4.13962	4.58876	11.8432	8.57081	7.73646	0.844442	0.0119949	0.150767
ENSSSCG00000012257	-	7.72158	5.26688	6.41458	9.55121	15.2172	12.6766	0.843244	0.0205207	0.172172
ENSSSCG00000028602	GTPBP4	9.06644	6.7477	5.66398	12.718	15.5037	12.2214	0.84196	0.0136004	0.15438
ENSSSCG00000046387	PSMD2	14.0373	12.8501	13.3232	28.6838	28.872	18.3458	0.84123	0.0161183	0.160027
ENSSSCG00000035098	MED4	29.4943	30.9005	32.0927	84.4937	43.2944	47.8492	0.840883	0.0475062	0.224628
ENSSSCG00000003035	-	14.1403	11.0709	12.2086	22.5104	25.8165	20.9924	0.840672	0.00268953	0.110824
ENSSSCG00000040265	UBFD1	8.80604	8.35351	7.4333	23.3353	13.6318	11.4632	0.840115	0.0478691	0.225074
ENSSSCG00000009946	SART3	3.35062	2.98369	2.81004	9.12516	6.33163	4.09739	0.839545	0.0449937	0.220253
ENSSSCG00000013644	KRI1	4.02004	2.68981	2.37188	6.80867	6.84784	4.83685	0.839256	0.0199839	0.170796
ENSSSCG00000003904	LRRC41	8.85613	6.39621	7.73001	15.857	13.4937	13.9044	0.838837	0.00364852	0.118487
ENSSSCG00000035852	CSNK1D	4.04105	4.23311	5.10658	10.9338	7.43278	8.14517	0.83808	0.008439	0.137729
ENSSSCG00000039998	CLIC2	8.17839	9.08596	6.90149	14.3376	13.7409	17.4515	0.837259	0.00425558	0.120368
ENSSSCG00000023400	ZNF598	2.43681	2.25568	2.51977	6.60131	4.49805	4.36751	0.836638	0.00716642	0.136201
ENSSSCG00000014038	FAM193B	3.12694	2.65567	2.54066	7.62451	5.90532	4.09546	0.835378	0.0221556	0.175484
ENSSSCG00000010010	PES1	8.86159	6.3613	5.8351	12.9813	14.7642	11.7522	0.833982	0.0105835	0.14395
ENSSSCG00000007667	LRCH4	0.362497	1.2683	0.39327	1.43003	2.02746	2.2821	0.829121	0.0383787	0.208874
ENSSSCG00000010143	MTR	2.52192	1.62498	1.82702	3.96812	5.5261	3.51863	0.828953	0.0152209	0.157004
ENSSSCG00000011284	NKTR	5.28572	5.24667	6.51779	12.2465	9.04356	11.4296	0.828657	0.00514204	0.124921
ENSSSCG00000031123	PPIG	14.1701	15.2857	17.0256	37.2049	25.6711	23.4674	0.828337	0.0168138	0.161861
ENSSSCG00000027007	CEP76	1.22719	1.64464	0.738407	4.06669	2.43338	2.29371	0.828108	0.0352048	0.202839
ENSSSCG00000033176	SAP30L	2.92126	2.87507	3.55485	8.07202	6.0292	5.05973	0.827031	0.0112427	0.147666
ENSSSCG00000001027	BMP6	0.505711	0.464616	0.492262	2.26323	0.90814	1.94344	0.825835	0.0254026	0.182194
ENSSSCG00000008449	SLC3A1	0.817166	0.531832	0.896021	1.40687	3.09293	1.97849	0.824983	0.0269119	0.185661
ENSSSCG00000010679	EIF3A	42.7669	36.7789	34.6694	98.2487	51.7857	61.4872	0.824216	0.0449833	0.220253
ENSSSCG00000004717	UBR1	3.47069	2.84409	2.34959	5.70086	7.41564	4.65985	0.823685	0.0158523	0.159059
ENSSSCG00000015476	CHI3L1	0	0	0	1.36149	0.234075	0.902539	0.823684	0.0402415	0.211936
ENSSSCG00000005917	HSF1	3.43856	4.50221	3.49144	7.80729	8.59728	6.19256	0.823517	0.00663321	0.132048
ENSSSCG00000000806	SCAF11	7.04603	7.26572	6.64751	18.2339	8.8135	13.9204	0.823051	0.0446333	0.219808
ENSSSCG00000016501	KDM7A	5.36577	3.95136	3.98328	8.93799	5.99144	11.5131	0.822885	0.0388598	0.209198
ENSSSCG00000012642	STAG2	17.7831	14.5858	14.4861	28.8927	22.6349	34.4725	0.822256	0.0130019	0.152577
ENSSSCG00000015071	SIK3	3.57838	2.83285	2.59433	6.60312	4.29543	7.65692	0.822072	0.025431	0.182194
ENSSSCG00000040037	MTSS2	3.06887	3.6887	3.4574	8.71855	5.3804	6.57653	0.821969	0.0115434	0.149294
ENSSSCG00000039348	H1-0	106.998	67.0489	67.6891	173.87	124.397	126.175	0.821933	0.038242	0.20863
ENSSSCG00000040599	TBC1D25	2.32422	1.30854	1.0213	4.82335	2.9517	2.72055	0.821522	0.0495898	0.227386
ENSSSCG00000017191	SRP68	8.80813	6.50762	7.70738	15.9627	14.0397	12.8375	0.820312	0.00427911	0.120368
ENSSSCG00000013522	SAFB	9.73021	8.17599	9.48779	22.6843	12.7587	16.3849	0.818597	0.0261649	0.184383
ENSSSCG00000014956	ANKRD49	5.706	5.80447	5.52281	13.0515	9.53465	10.0228	0.818239	0.00327939	0.115823
ENSSSCG00000000293	ITGA5	1.62163	2.64314	2.32236	5.19412	3.98848	4.62396	0.817745	0.00819629	0.137729
ENSSSCG00000000697	-	9.82445	11.1259	11.6288	24.685	22.4341	14.0657	0.817233	0.0295949	0.193047
ENSSSCG00000037594	PNISR	18.9414	18.1855	24.7962	38.017	34.0087	38.5258	0.817223	0.0048891	0.122232
ENSSSCG00000014177	CHD1	3.54592	4.20383	5.2483	10.125	6.44197	8.76373	0.817078	0.0195331	0.169466
ENSSSCG00000004367	POPDC3	31.9745	27.834	28.6403	63.4838	44.0129	52.0834	0.816949	0.00712187	0.136201
ENSSSCG00000004691	EIF3J	55.8377	55.3743	67.6816	137.729	95.2885	89.0378	0.816762	0.0191112	0.168367
ENSSSCG00000012037	PAXBP1	5.79849	4.95116	5.92048	11.1946	9.43029	10.9858	0.814956	0.00118977	0.105018
ENSSSCG00000035945	FDX1	4.04148	4.69235	3.58838	10.1721	5.81384	8.38456	0.813245	0.0232663	0.177898
ENSSSCG00000035478	RMND5A	24.7128	21.084	20.4971	47.4377	34.8068	37.0976	0.812142	0.0063943	0.130339
ENSSSCG00000044051	-	59.5913	35.4991	45.8343	82.6388	91.2208	71.625	0.811731	0.0254721	0.182268
ENSSSCG00000012287	TFE3	2.36191	2.60306	3.03446	8.37932	4.54791	4.06614	0.810478	0.0478124	0.225074
ENSSSCG00000004847	MPHOSPH10	7.27768	7.42017	8.44072	18.4881	13.5095	11.5378	0.809894	0.0145657	0.15492
ENSSSCG00000031077	KPNA4	21.5565	20.5968	21.5557	42.6337	33.6952	38.0716	0.809479	0.0011606	0.104137
ENSSSCG00000010451	IFIT2	2.41507	2.00849	2.0547	4.32092	3.98919	5.36334	0.809427	0.00250071	0.11062
ENSSSCG00000003488	UBR4	3.47513	3.36606	3.27472	6.66377	6.85674	6.44881	0.808302	1.02723e-05	0.0453306
ENSSSCG00000007795	DCTPP1	7.37882	7.67189	7.07022	17.1682	13.3736	11.0407	0.807613	0.00981449	0.143457
ENSSSCG00000008268	AUP1	18.4755	13.8318	19.7938	33.8169	29.9104	28.9051	0.807256	0.0078222	0.13695
ENSSSCG00000003506	PINK1	50.4829	42.8276	35.8031	77.6089	75.7323	72.5728	0.80598	0.00482664	0.122232
ENSSSCG00000038682	TAF1D	20.3352	19.9733	22.5435	53.0172	29.4539	33.1197	0.804511	0.035598	0.203494
ENSSSCG00000010156	ARID4B	9.8203	8.40467	9.89787	22.2077	12.6917	17.5545	0.803478	0.0254672	0.182268
ENSSSCG00000020702	SENP6	16.0355	15.941	15.5664	37.2496	22.9342	26.7276	0.802839	0.0159655	0.159264
ENSSSCG00000031332	NAA30	4.67136	4.9312	4.5195	8.30003	9.18321	9.38559	0.801771	0.000154816	0.0795331
ENSSSCG00000013124	PATL1	5.28382	5.00796	5.61295	11.2293	9.4211	9.37439	0.801617	0.00079487	0.0952706
ENSSSCG00000029464	KDM5A	4.39138	3.95273	4.44346	10.6421	7.42273	6.82902	0.800333	0.0115276	0.149294
ENSSSCG00000038918	CTSF	12.7869	13.4986	8.26433	21.2823	16.7407	23.642	0.798371	0.0322417	0.197778
ENSSSCG00000011825	ATP13A3	2.94329	2.44111	2.00241	5.74725	3.71451	5.73139	0.797973	0.0179238	0.165142
ENSSSCG00000016323	COPS8	20.9054	17.9734	16.8014	34.4183	36.5951	28.1807	0.797601	0.00486885	0.122232
ENSSSCG00000005073	ARID4A	7.89758	7.16421	8.60559	14.9766	12.491	15.9963	0.797456	0.00269906	0.110824
ENSSSCG00000030507	SMNDC1	3.56308	4.2382	3.18022	6.98322	6.95203	7.2591	0.797207	0.00116285	0.104137
ENSSSCG00000034725	UBE2R2	10.3612	9.49713	11.7668	22.2495	15.6999	19.5716	0.797062	0.00787629	0.13695
ENSSSCG00000016855	FYB1	1.18012	0.765614	0.268841	2.22432	1.95039	1.69198	0.796827	0.0291312	0.191647
ENSSSCG00000004050	WTAP	14.1003	11.482	11.8938	31.0628	17.3431	20.6107	0.795593	0.0349857	0.202702
ENSSSCG00000003211	NR1H2	7.2053	6.7854	8.23305	16.6218	16.5034	8.99607	0.795359	0.0471439	0.224264
ENSSSCG00000025329	DDX49	2.0444	1.4907	1.1427	3.58766	3.37183	3.216	0.793244	0.00627768	0.130339
ENSSSCG00000029760	CIPC	5.0085	6.25767	4.88412	14.8231	8.07847	8.28234	0.792521	0.0468971	0.223717
ENSSSCG00000038285	KLHL36	1.26038	1.63167	1.32928	4.05146	2.52803	3.02926	0.791218	0.00874852	0.138635
ENSSSCG00000028210	NT5C	2.18918	2.85099	3.09318	6.85308	4.62681	4.88658	0.790456	0.0130569	0.152577
ENSSSCG00000017555	LUC7L3	19.0322	19.7242	27.4851	45.1651	31.5932	39.5407	0.788966	0.0224578	0.176103
ENSSSCG00000004730	TMEM87A	5.8878	4.47823	3.73395	9.40047	7.44436	9.49133	0.788964	0.0136805	0.15438
ENSSSCG00000008735	BOD1L1	6.62112	6.09489	7.54234	14.6047	10.9206	11.805	0.788837	0.00487435	0.122232
ENSSSCG00000001971	HECTD1	19.4972	17.529	15.7025	33.2186	24.3761	36.624	0.788209	0.0145995	0.15492
ENSSSCG00000010569	OGA	16.2602	13.8314	13.2088	23.4557	21.9457	32.3126	0.787191	0.0135024	0.153917
ENSSSCG00000004318	RRAGD	14.1246	15.2804	15.387	35.3357	21.2362	24.6544	0.786973	0.0211314	0.172557
ENSSSCG00000000263	TNS2	2.31917	2.57577	2.09523	6.13198	4.18583	4.09765	0.786527	0.00955522	0.142437
ENSSSCG00000008377	CCT4	24.285	23.2575	23.7826	41.6635	55.3575	31.3819	0.785587	0.0274122	0.187198
ENSSSCG00000023235	MAN1C1	1.09874	0.255832	0.602664	1.42146	1.90297	2.06959	0.784272	0.029906	0.193084
ENSSSCG00000004652	COPS2	20.1669	19.8053	21.3552	43.1806	34.4445	30.922	0.781385	0.00527353	0.125936
ENSSSCG00000007309	RBM39	29.6408	28.8851	35.7734	60.567	54.1644	49.3374	0.781327	0.00346867	0.117079
ENSSSCG00000010627	PDCD4	10.4651	5.89912	6.33584	16.7348	12.0033	11.774	0.781301	0.0479915	0.225074
ENSSSCG00000011978	CPOX	4.07108	4.41587	3.42293	5.64182	10.8557	6.82733	0.781038	0.0412507	0.213264
ENSSSCG00000012746	-	13.9547	14.3861	11.7367	20.6069	30.3692	20.8927	0.780024	0.01629	0.160062
ENSSSCG00000010306	-	8.24721	5.97073	5.99179	12.2279	14.9126	9.80649	0.778483	0.0208323	0.172172
ENSSSCG00000004473	PHIP	4.57319	6.14265	5.22249	12.1697	8.94491	8.52405	0.777412	0.0123308	0.151666
ENSSSCG00000012290	WDR45	10.8502	7.45579	8.17341	17.8219	14.5957	14.7552	0.776977	0.0104891	0.14395
ENSSSCG00000008821	SLAIN2	11.0547	8.72256	9.3834	20.4166	18.3597	13.7264	0.775635	0.013946	0.15492
ENSSSCG00000037216	PPP4R2	5.38083	5.74735	7.37848	11.6333	10.4143	11.52	0.774448	0.00383477	0.120368
ENSSSCG00000004018	AFDN	1.32509	1.69967	1.5312	4.44318	2.75959	2.88501	0.774352	0.0130288	0.152577
ENSSSCG00000017607	TMEM100	1.54693	1.67456	1.6673	3.8303	3.95429	2.79505	0.773823	0.00342714	0.117079
ENSSSCG00000039701	DCAF5	9.36708	7.03463	8.35243	15.2577	15.3629	13.6357	0.773774	0.0028731	0.111859
ENSSSCG00000041835	UFSP1	3.83025	3.99309	2.1808	7.01819	6.32357	5.5255	0.773497	0.0268317	0.185661
ENSSSCG00000006755	DENND2C	8.4404	8.56988	7.34723	19.8255	12.6055	12.2915	0.773393	0.0244455	0.1814
ENSSSCG00000016191	-	0.922336	0.654681	0.647573	1.77322	2.55802	1.65085	0.773112	0.00687774	0.134515
ENSSSCG00000017330	MAP3K14	1.10684	1.11597	0.841196	2.63352	2.56983	2.15648	0.772831	0.00108756	0.104137
ENSSSCG00000016211	ATG9A	4.63271	4.28318	3.48424	7.86812	7.35804	7.93022	0.770131	0.00168168	0.106003
ENSSSCG00000036990	DIO3	0	0	0	0.432486	1.03062	0.705076	0.770094	0.00609006	0.129652
ENSSSCG00000005084	PPM1A	7.22256	5.48132	5.11752	11.5147	8.14702	13.1104	0.769576	0.0277534	0.188115
ENSSSCG00000005893	ZNF34	1.40516	1.1313	0.772455	2.13615	3.25643	2.37032	0.769302	0.0140641	0.15492
ENSSSCG00000008637	TAF1B	4.90378	3.82703	4.66208	11.8029	6.54285	7.24871	0.767855	0.0381108	0.208086
ENSSSCG00000016248	AGFG1	10.5171	9.54225	7.6104	19.184	15.7208	14.2917	0.767829	0.0109771	0.146064
ENSSSCG00000007422	DNTTIP1	4.60166	4.09508	3.38479	9.13964	5.79205	7.96991	0.767803	0.0183458	0.166552
ENSSSCG00000017514	KPNB1	20.2805	22.6979	25.2033	47.4624	39.4283	32.2363	0.766984	0.0129046	0.152577
ENSSSCG00000002523	CDC42BPB	2.07829	3.30892	2.33516	6.34369	5.10538	3.86175	0.766951	0.0273936	0.187198
ENSSSCG00000006177	UBE2W	3.31152	2.62762	2.6598	4.60582	6.85163	5.38322	0.765071	0.00936898	0.140904
ENSSSCG00000014901	PCF11	6.58374	8.41157	7.96814	15.2798	11.2588	14.7181	0.764321	0.00873734	0.138635
ENSSSCG00000009310	POLR1D	35.7057	51.7504	33.2809	74.8491	79.5992	52.136	0.763665	0.046927	0.223769
ENSSSCG00000047097	-	0	0	0	0.733373	0.54977	0.818487	0.762792	0.000366917	0.0879753
ENSSSCG00000016026	ZC3H15	24.0928	24.087	25.6588	50.8306	39.719	37.8412	0.762757	0.00447365	0.120616
ENSSSCG00000037816	-	12.5609	10.5013	6.92725	17.3002	15.6601	18.702	0.76015	0.0337529	0.199997
ENSSSCG00000002424	SPATA7	2.26388	1.24806	2.64322	3.35541	4.41977	4.50097	0.760082	0.0327808	0.198159
ENSSSCG00000021042	BRWD1	5.45258	5.33898	4.86595	11.6064	8.15323	9.10042	0.760073	0.00601574	0.129652
ENSSSCG00000028878	BCAR1	2.36625	3.42703	2.32739	7.47909	4.61462	4.03482	0.757722	0.0462751	0.222459
ENSSSCG00000009384	INTS6	6.72283	6.44599	5.63456	13.5136	9.87201	10.6873	0.757715	0.00587601	0.129463
ENSSSCG00000008138	GCC2	3.1345	3.6737	4.26908	8.60617	6.84162	5.53239	0.757632	0.0162362	0.160027
ENSSSCG00000013293	COMMD9	5.41704	6.03719	4.37964	9.5715	8.27342	10.9461	0.756419	0.00817459	0.137729
ENSSSCG00000032531	SMG1	1.49062	1.56397	1.29198	2.83945	3.46226	3.1164	0.756194	0.000672928	0.0935845
ENSSSCG00000021478	CWC25	4.6752	4.28564	4.84492	10.7657	6.40284	8.69524	0.755977	0.0189827	0.168367
ENSSSCG00000010849	WDR26	4.96506	3.75384	2.90715	9.00432	5.31713	7.43771	0.755642	0.0447744	0.219835
ENSSSCG00000013177	MED19	2.90947	2.43587	2.22316	5.64377	5.8099	3.60315	0.755378	0.0195552	0.169466
ENSSSCG00000004726	LRRC57	5.78599	5.83298	5.32735	10.5897	9.5185	10.5629	0.754797	0.000203049	0.0795331
ENSSSCG00000013033	BAD	3.35603	3.40248	2.42957	5.32314	8.33487	4.34031	0.753612	0.0471867	0.224284
ENSSSCG00000012293	PRICKLE3	1.01998	1.34178	0.821441	2.21136	3.52856	1.83428	0.75273	0.0298387	0.193084
ENSSSCG00000013426	PWWP3A	5.83758	5.08969	6.20424	14.6606	8.65104	8.48191	0.752076	0.0385654	0.209172
ENSSSCG00000044700	-	76.8969	58.6574	93.8233	115.257	150.004	118.906	0.752032	0.0297224	0.193047
ENSSSCG00000016234	CUL3	16.1323	14.4049	15.6887	32.754	28.5349	20.0951	0.751802	0.0221094	0.175484
ENSSSCG00000031456	ARL5B	2.68583	2.8742	2.6987	5.21114	6.05611	4.74775	0.751274	0.00109343	0.104137
ENSSSCG00000012322	KDM5C	4.17899	4.37331	5.00363	9.55997	8.14233	7.25323	0.751246	0.00346745	0.117079
ENSSSCG00000017100	MTRR	2.17301	2.11766	2.20395	5.76945	3.73555	3.71113	0.750826	0.0123677	0.151666
ENSSSCG00000036491	PCNP	16.3481	14.5658	15.7706	28.3029	23.8495	28.6339	0.750805	0.00134345	0.106003
ENSSSCG00000015044	NKAPD1	9.30003	8.75737	9.57545	20.3802	13.1945	15.6805	0.750614	0.0128111	0.152577
ENSSSCG00000000120	ANKRD54	0.88348	1.85903	1.49297	3.04032	3.18622	2.78022	0.750597	0.0146651	0.15492
ENSSSCG00000017937	PHF23	55.9771	60.5914	49.1015	80.7248	112.06	89.5923	0.750407	0.0100405	0.14395
ENSSSCG00000013284	TTC17	4.74086	3.18082	3.13025	6.62042	6.99072	6.74682	0.750172	0.00874673	0.138635
ENSSSCG00000027110	RPP38	2.22823	1.83718	1.61878	5.17433	3.19719	3.39157	0.748784	0.0189359	0.168367
ENSSSCG00000017274	NOL11	4.47658	3.57524	3.48028	8.19791	5.87744	7.41253	0.748335	0.00835996	0.137729
ENSSSCG00000010523	HOGA1	0.360747	1.01758	0.73326	2.42347	1.82956	1.31775	0.746083	0.0323572	0.197891
ENSSSCG00000030617	INTS12	4.49827	2.88178	2.73046	6.97618	4.89774	6.97201	0.745252	0.0314255	0.195825
ENSSSCG00000003268	TSEN34	1.4021	1.80779	1.93801	3.96593	2.55584	4.28377	0.745085	0.0197404	0.169827
ENSSSCG00000017272	HELZ	3.677	2.04552	2.78096	5.47067	4.70345	5.86291	0.744516	0.0188891	0.168367
ENSSSCG00000040631	LPL	39.9607	32.1697	43.3514	48.2123	73.8022	75.9314	0.744195	0.037595	0.206607
ENSSSCG00000004997	PRPF39	9.33364	6.04806	9.54532	16.0001	10.8195	16.9486	0.743777	0.0497873	0.227441
ENSSSCG00000034733	CMAS	8.17065	9.80294	9.1603	18.8554	15.3942	13.5127	0.743522	0.00746733	0.136875
ENSSSCG00000039080	TRIB2	5.06402	3.59764	4.48139	7.5178	9.31808	7.15808	0.743368	0.0089516	0.138635
ENSSSCG00000004753	INO80	2.68086	1.87653	2.27136	5.42626	3.88941	4.16702	0.742903	0.00934579	0.140842
ENSSSCG00000040749	C16orf70	1.21091	0.848573	0.958112	2.29968	2.50921	2.23382	0.742066	0.000904899	0.0988291
ENSSSCG00000017940	GPS2	28.0425	23.9524	30.594	57.9459	44.103	39.2599	0.741656	0.0178184	0.1649
ENSSSCG00000038417	LRRC8D	2.67326	1.93959	2.07384	5.01354	3.79593	4.36294	0.740111	0.00554838	0.127548
ENSSSCG00000015074	SIDT2	2.4409	1.75822	1.92851	4.05618	3.6095	4.54969	0.739459	0.00381892	0.120368
ENSSSCG00000011684	U2SURP	11.946	12.5673	15.3015	29.3836	22.6555	17.5103	0.738714	0.0325265	0.19798
ENSSSCG00000005664	LRRC8A	2.31158	2.11281	3.10635	4.79209	4.25521	5.44565	0.737521	0.00757919	0.136875
ENSSSCG00000030857	LENG8	4.93179	4.8392	5.33415	9.21144	10.1931	7.89231	0.737274	0.00201335	0.107196
ENSSSCG00000004516	MBD1	1.19087	1.09751	1.43285	3.6635	2.3113	2.34524	0.736031	0.0134362	0.153904
ENSSSCG00000032119	CRCP	7.91588	5.0774	5.05298	12.4229	10.2906	8.97508	0.734841	0.0300916	0.193084
ENSSSCG00000001725	ADGRF5	8.82068	6.04204	8.09419	12.0842	13.6114	14.1614	0.73478	0.00975905	0.143379
ENSSSCG00000016406	ESYT2	4.23948	3.75892	3.29187	8.79434	7.73449	4.76418	0.734708	0.0408473	0.213038
ENSSSCG00000016504	TBXAS1	0	0.182242	0.104709	1.16246	1.01873	0.377766	0.73442	0.0265278	0.184679
ENSSSCG00000003564	GPATCH3	1.45084	1.20128	1.07445	3.91133	2.56412	1.94344	0.734272	0.0316968	0.196584
ENSSSCG00000015867	PRPF40A	13.2054	15.3805	14.1458	29.5876	23.1808	20.8596	0.732581	0.00921085	0.140057
ENSSSCG00000014012	GFPT2	1.05391	1.22168	0.760503	1.89916	2.24822	2.91219	0.732415	0.0102011	0.14395
ENSSSCG00000037732	SINHCAF	0.544576	0.566027	0.49071	1.53154	1.93686	1.22252	0.732055	0.00344125	0.117079
ENSSSCG00000028031	HDAC11	1.47772	0.958642	0.619954	2.14064	2.44763	2.32573	0.731838	0.0157303	0.158389
ENSSSCG00000003265	LENG1	3.78305	2.90638	2.915	5.67669	4.84887	7.57797	0.731716	0.0178882	0.164943
ENSSSCG00000005890	ZNF7	4.60934	2.84412	2.26298	6.26884	5.24967	6.09011	0.731546	0.0386045	0.209198
ENSSSCG00000006337	HSD17B7	1.19946	1.11618	1.5754	2.74262	3.10645	2.56978	0.731458	0.00223526	0.107572
ENSSSCG00000032921	INO80E	8.61112	8.64555	5.1143	14.0626	14.189	10.3257	0.730876	0.0477102	0.225053
ENSSSCG00000028516	LARP4	7.94709	6.93434	7.78737	15.5677	12.5681	11.6391	0.729107	0.00479432	0.122232
ENSSSCG00000011458	ACTR8	7.86674	6.38079	5.19036	13.8269	8.80425	11.6676	0.72814	0.0337363	0.199997
ENSSSCG00000026098	CMYA5	69.2755	100.567	87.7143	140.081	146.4	137.03	0.726827	0.00995334	0.14395
ENSSSCG00000005373	NANS	13.7822	10.6706	12.8777	25.9924	20.1332	17.9656	0.725311	0.016286	0.160062
ENSSSCG00000006860	SLC30A7	1.22165	1.33352	1.15986	3.34107	3.18209	1.78495	0.724951	0.025099	0.182064
ENSSSCG00000036529	-	8.37182	5.99195	5.12225	11.1	11.7864	10.7066	0.724877	0.0173395	0.162804
ENSSSCG00000015652	IL10	0	0	0	1.21606	0.331829	0.529199	0.724726	0.0298095	0.193084
ENSSSCG00000010996	BAG1	27.5525	24.0527	28.573	60.4611	34.1968	43.1095	0.724447	0.0415031	0.213685
ENSSSCG00000008562	SLC35F6	1.90942	1.86142	1.26183	4.50874	2.55982	3.32783	0.724072	0.0287851	0.190829
ENSSSCG00000003085	CLPTM1	13.6466	9.66449	9.99685	19.3463	19.4521	17.5768	0.72335	0.00902965	0.13912
ENSSSCG00000008858	KLHL2	3.60776	3.81971	3.50974	8.3594	5.44568	6.4447	0.721636	0.010552	0.14395
ENSSSCG00000024240	CCDC9	3.36292	2.70546	2.60587	6.50497	5.81303	4.10728	0.721134	0.018389	0.166552
ENSSSCG00000017102	TENT4A	1.81669	1.75913	2.03133	4.86992	2.57176	4.03176	0.720959	0.0288027	0.190829
ENSSSCG00000009084	SPATA5	4.52469	3.65338	2.64484	5.77402	8.17558	5.7304	0.719492	0.0344098	0.201516
ENSSSCG00000012995	DPF2	11.1673	11.3783	11.3107	20.707	17.3986	19.7109	0.719137	0.000545197	0.0935845
ENSSSCG00000009414	ZC3H13	5.6492	4.94183	7.05066	9.36375	11.9391	9.57273	0.718739	0.0117933	0.150387
ENSSSCG00000028466	UTP3	5.24337	5.35152	3.40601	9.98989	7.95311	6.90526	0.718136	0.0312991	0.195712
ENSSSCG00000020856	PPME1	3.77013	2.7962	3.80601	6.21502	7.05796	5.66158	0.717952	0.00636041	0.130339
ENSSSCG00000038383	DYNC2LI1	1.23607	1.40365	1.87243	2.81854	3.5237	2.97477	0.717644	0.00529624	0.12597
ENSSSCG00000006897	CCDC18	1.99439	3.13232	3.03211	4.80965	5.71114	4.683	0.716971	0.012771	0.152577
ENSSSCG00000011027	KIF5B	27.4738	30.7427	31.6715	63.8229	42.4592	45.4826	0.716256	0.0190333	0.168367
ENSSSCG00000017014	PANK3	4.51805	4.40406	4.75462	8.22973	6.74224	9.63811	0.715762	0.00611741	0.129652
ENSSSCG00000015754	MCPH1	0.969295	0.556972	0.918743	2.24289	1.9615	1.70657	0.714495	0.00550021	0.127422
ENSSSCG00000006471	ISG20L2	4.77982	5.28902	4.9448	12.0866	7.58511	7.48027	0.713495	0.0268671	0.185661
ENSSSCG00000003670	RLF	3.94302	3.63136	2.90893	7.82036	5.57645	5.78522	0.712313	0.0132616	0.152941
ENSSSCG00000013403	GALNT18	1.09527	0.669657	0.606822	2.13448	1.63494	1.99124	0.711946	0.00723175	0.136201
ENSSSCG00000003093	SYMPK	3.69853	3.42091	3.72615	5.56057	9.26495	5.40455	0.711784	0.0333501	0.199308
ENSSSCG00000005227	PUM3	10.4332	8.73709	8.60972	16.8406	14.2938	16.1891	0.710751	0.00246377	0.110268
ENSSSCG00000034418	CREBL2	3.33455	1.92147	1.93513	4.18835	4.86645	4.35204	0.710617	0.0222379	0.175484
ENSSSCG00000000968	SBF1	1.60117	1.68497	1.65642	3.79167	3.92174	2.43787	0.709221	0.0131986	0.152577
ENSSSCG00000005787	CTDP1	1.18685	0.680375	0.886301	2.82028	1.53746	2.12249	0.708855	0.02501	0.18205
ENSSSCG00000035259	PHF3	6.72922	4.67722	4.346	9.85194	7.58008	9.92365	0.705429	0.0245541	0.181637
ENSSSCG00000026829	MYNN	4.35883	3.70781	2.56677	6.0743	5.90673	6.97549	0.704857	0.0188563	0.168367
ENSSSCG00000015603	LPGAT1	3.37239	4.47416	3.45404	7.27839	5.73568	7.24018	0.702558	0.00794753	0.13695
ENSSSCG00000027779	TMEM259	11.9064	12.0028	10.0526	19.4226	21.6617	16.2592	0.702166	0.00697392	0.134924
ENSSSCG00000008443	EPAS1	16.25	10.712	15.9205	25.2881	20.6273	24.8687	0.701702	0.0258607	0.183292
ENSSSCG00000024445	METTL3	2.18044	1.70614	2.01347	5.33935	2.83094	3.59024	0.701238	0.0348291	0.202317
ENSSSCG00000006799	LRIF1	1.61867	1.99809	1.53226	3.35045	3.58178	3.28233	0.700723	0.000939823	0.0991932
ENSSSCG00000011672	RASA2	1.32911	1.1859	1.91451	2.84884	2.83828	3.31106	0.700555	0.00700079	0.135002
ENSSSCG00000003643	SF3A3	13.7949	11.7229	10.4115	23.6334	17.5455	19.178	0.700486	0.0126487	0.152577
ENSSSCG00000010448	-	0.438565	0.513075	0.474526	1.07094	1.13628	2.11304	0.700449	0.0211372	0.172557
ENSSSCG00000005103	-	2.63732	2.37667	2.54382	4.9083	3.2733	6.3786	0.699219	0.0388657	0.209198
ENSSSCG00000026082	DNAJC3	4.62858	3.00166	3.11389	6.00975	5.30768	7.95555	0.698461	0.0325863	0.19798
ENSSSCG00000030089	RBM18	24.0696	20.6848	22.3828	43.4373	28.1198	40.9231	0.697815	0.0251992	0.182064
ENSSSCG00000029570	PXDN	5.14996	4.69887	5.42677	10.3813	7.27034	9.19823	0.697147	0.00845508	0.137729
ENSSSCG00000008701	LRPAP1	3.7172	3.51085	3.82856	8.02283	6.891	5.14774	0.696974	0.0133584	0.153609
ENSSSCG00000037449	CSF1	1.25741	0.920642	1.14753	2.85143	1.94312	2.49723	0.696674	0.00631056	0.130339
ENSSSCG00000006762	AP4B1	2.16884	1.13232	1.61964	3.4993	2.702	3.51319	0.695468	0.0216445	0.173977
ENSSSCG00000023324	-	2.74173	1.96468	2.26699	5.46617	3.70122	4.05804	0.694993	0.0149346	0.155943
ENSSSCG00000017993	NTN1	0.686294	0.359583	0.317893	0.917159	1.51969	1.64802	0.693958	0.0192288	0.16862
ENSSSCG00000034771	CCNDBP1	4.18826	3.91883	3.51884	9.43862	5.18278	6.5616	0.693762	0.0380876	0.208056
ENSSSCG00000009591	AUH	7.77311	7.40348	6.17361	12.2961	11.7797	12.1684	0.693652	0.00152172	0.106003
ENSSSCG00000036326	LATS2	2.90561	2.50734	2.74673	5.59607	3.71297	5.9775	0.693131	0.0191079	0.168367
ENSSSCG00000033653	-	46.0213	34.2416	34.8647	80.5547	52.3835	56.6048	0.692398	0.0402501	0.211936
ENSSSCG00000037918	ADIRF	16.6032	12.8935	17.0855	19.0851	32.0256	27.068	0.691184	0.04684	0.223535
ENSSSCG00000006194	NCOA2	1.69373	1.32427	1.20533	2.7277	2.37973	3.61189	0.691057	0.0119497	0.150449
ENSSSCG00000002020	-	3.18519	1.96423	3.31251	5.07586	5.03614	5.13416	0.690701	0.0164397	0.160508
ENSSSCG00000004203	L3MBTL3	1.80426	1.84636	1.39729	2.65792	3.65071	3.72428	0.69014	0.00855201	0.137729
ENSSSCG00000029082	KMT2E	10.8409	10.065	13.475	22.0941	20.0246	15.3231	0.687727	0.0221566	0.175484
ENSSSCG00000011357	SHISA5	11.8339	7.56549	7.34638	14.5796	15.9223	13.5067	0.686507	0.0312585	0.195609
ENSSSCG00000008382	USP34	4.2656	4.63275	4.13727	9.21111	7.47157	6.34007	0.686351	0.00875348	0.138635
ENSSSCG00000007812	XPO6	2.16059	2.23326	1.92041	5.49598	3.9516	2.86117	0.685709	0.0362436	0.204328
ENSSSCG00000010331	ANXA11	23.6275	22.7938	22.8463	51.9792	29.8885	34.5322	0.685665	0.0426675	0.216005
ENSSSCG00000016981	CPEB4	10.2343	5.87843	7.70867	12.8809	13.9204	12.5205	0.68565	0.0303629	0.193184
ENSSSCG00000003830	MYSM1	3.00564	3.18823	2.7901	6.32076	5.05197	4.96662	0.685233	0.00273418	0.110863
ENSSSCG00000032214	SOCS6	3.10001	2.62854	3.56368	5.14326	4.61799	7.178	0.685198	0.0223519	0.176098
ENSSSCG00000011783	EIF2B5	6.23425	5.04174	5.43105	10.7349	11.9946	6.66015	0.685029	0.0493781	0.227311
ENSSSCG00000006845	STXBP3	4.38291	4.92675	4.89133	8.03416	7.28458	9.42456	0.684505	0.00302131	0.113022
ENSSSCG00000031247	KAT8	17.248	16.4956	15.2175	25.3775	28.213	26.8311	0.683446	0.000476396	0.0908652
ENSSSCG00000024621	KAT2B	15.1012	13.7608	15.0647	32.9553	20.6399	20.5169	0.68332	0.0369539	0.205172
ENSSSCG00000010548	CHUK	6.53471	7.15676	4.11355	10.6074	8.23129	11.1369	0.682986	0.0473753	0.22451
ENSSSCG00000002558	CEP170B	0.187209	0.122287	0.173908	1.3071	0.566323	0.790481	0.682824	0.0146011	0.15492
ENSSSCG00000037056	PPP1R37	1.15423	1.20421	1.22039	2.59784	2.88069	2.12091	0.682388	0.00184227	0.106003
ENSSSCG00000040286	CYLD	2.83047	2.01635	2.50312	4.29876	4.24606	5.01478	0.682146	0.00457639	0.120825
ENSSSCG00000008162	IL1R1	3.50152	2.7909	2.5131	5.83703	5.15822	4.88136	0.682113	0.00529035	0.12597
ENSSSCG00000006063	PABPC1	128.936	134.483	143.907	243.306	209.553	203.551	0.681431	0.00174761	0.106003
ENSSSCG00000002034	ACIN1	17.6553	13.2877	16.5184	30.402	23.4156	24.0522	0.680123	0.0141989	0.15492
ENSSSCG00000004383	OSTM1	4.48908	3.87362	3.77101	8.55949	6.48314	6.33706	0.679975	0.00788127	0.13695
ENSSSCG00000002505	PAPOLA	18.4651	15.4389	13.667	27.4566	28.5314	21.9212	0.679035	0.0145207	0.15492
ENSSSCG00000007924	UBN1	1.83763	2.6758	2.44972	4.7757	4.10656	4.00284	0.678623	0.00636581	0.130339
ENSSSCG00000014244	PHAX	13.138	10.7834	12.5044	23.521	16.8937	20.0234	0.678567	0.0114128	0.148908
ENSSSCG00000007840	POLR3E	3.39712	2.48709	2.26816	4.76847	5.43924	4.51222	0.676885	0.00976188	0.143379
ENSSSCG00000034695	SIRT7	1.01749	1.03288	0.955403	3.04876	1.61358	2.09505	0.676638	0.0214948	0.173554
ENSSSCG00000002533	WDR20	2.51635	3.54333	2.72443	5.72303	5.09333	4.9303	0.676532	0.0056071	0.127548
ENSSSCG00000002544	PPP1R13B	0.468051	0.536785	0.877423	2.16321	1.71154	1.01162	0.67543	0.0375386	0.206392
ENSSSCG00000016194	USP37	2.00387	1.64761	1.81449	3.08142	4.76181	2.87491	0.675123	0.0226085	0.17629
ENSSSCG00000017785	NUFIP2	4.62445	5.57708	5.2316	9.97483	6.90553	9.81228	0.674942	0.0158642	0.159059
ENSSSCG00000027076	CYHR1	1.55353	1.85919	2.15853	4.27984	3.3671	3.0501	0.672591	0.00956727	0.142437
ENSSSCG00000004989	FBXO33	4.01661	3.28646	2.42021	6.69826	4.96444	5.47744	0.671917	0.0255729	0.182404
ENSSSCG00000014022	HNRNPH1	34.372	29.7211	27.6247	57.5826	47.0794	43.6503	0.67182	0.0103596	0.14395
ENSSSCG00000041181	-	0.637858	0.515308	1.42938	1.91375	1.97252	1.81111	0.671231	0.0340351	0.200663
ENSSSCG00000007950	ADCY9	1.78296	2.54987	1.98044	5.06808	2.91839	3.9999	0.671164	0.0331989	0.199114
ENSSSCG00000028855	GMPS	5.46152	6.76789	6.38213	11.1709	10.3767	9.80241	0.671073	0.00200083	0.107196
ENSSSCG00000011500	KBTBD8	3.17008	2.17682	1.48355	3.53985	4.64998	4.17786	0.671061	0.0459079	0.22209
ENSSSCG00000029119	PRPF6	5.46605	5.02542	5.37148	11.9877	8.3326	7.26539	0.670954	0.0272445	0.1867
ENSSSCG00000024694	TAF4	2.19081	1.71697	1.78139	3.48725	3.7744	3.5317	0.669826	0.000984709	0.102107
ENSSSCG00000014934	CHORDC1	7.0123	7.29741	6.88012	13.6084	12.9413	9.35187	0.66958	0.0130477	0.152577
ENSSSCG00000013598	KANK3	0.829891	1.5624	1.24277	2.14469	2.75237	2.58619	0.669545	0.0140393	0.15492
ENSSSCG00000027857	DMXL1	2.88647	3.14516	2.31204	6.73926	3.80408	4.76505	0.668728	0.0396284	0.210727
ENSSSCG00000037277	RFK	2.97529	3.08381	2.49116	5.99443	4.52009	4.89069	0.668218	0.00565395	0.127548
ENSSSCG00000014559	PSMD13	14.898	13.5503	12.5114	29.7703	20.5453	17.9163	0.668158	0.0387695	0.209198
ENSSSCG00000010592	AS3MT	0.174616	0.110445	0.305495	0.596438	0.929498	1.21769	0.668072	0.012141	0.151219
ENSSSCG00000009308	LNX2	1.42426	1.46082	2.11678	3.20316	3.03842	3.39339	0.667953	0.00550312	0.127422
ENSSSCG00000013838	AKAP8L	1.60354	1.82368	1.75025	4.66238	2.47907	3.11312	0.667575	0.0330835	0.198948
ENSSSCG00000020954	PCGF6	1.76613	2.14703	1.81954	3.18831	3.80268	3.88848	0.667425	0.00185968	0.106003
ENSSSCG00000027859	HDAC7	2.05613	3.00523	3.2561	6.00553	5.00542	3.93759	0.665147	0.0325416	0.19798
ENSSSCG00000010029	DRG1	5.80942	4.60813	5.70677	10.7281	9.34012	7.4075	0.664361	0.0162214	0.160027
ENSSSCG00000040888	KCTD13	1.89898	1.03146	1.6971	3.45156	2.96129	2.5822	0.663885	0.0213846	0.172905
ENSSSCG00000029059	SSRP1	26.4751	17.13	22.0368	38.579	39.2949	27.6012	0.663653	0.0486303	0.226299
ENSSSCG00000012283	ZNF81	0.542212	0.73965	0.469872	1.97451	1.30138	1.28723	0.663088	0.0100707	0.14395
ENSSSCG00000008099	ZC3H8	2.50607	2.86243	3.38782	5.7735	5.47503	4.366	0.661923	0.00893439	0.138635
ENSSSCG00000002787	E2F4	6.72443	4.36004	5.34933	11.1342	9.11101	7.48036	0.661571	0.0361303	0.204328
ENSSSCG00000001440	NOTCH4	0.899088	1.24398	1.2869	3.04257	2.31303	1.8786	0.661343	0.0162451	0.160027
ENSSSCG00000026585	PROCR	1.50964	1.26998	0.790322	2.4404	1.92464	2.99437	0.659475	0.0274045	0.187198
ENSSSCG00000028979	UVRAG	1.87777	1.26544	1.33732	3.31307	2.84438	2.61849	0.659086	0.00739799	0.136875
ENSSSCG00000008644	KIDINS220	7.59004	5.42244	5.98865	10.0489	12.6776	9.04107	0.658873	0.0221086	0.175484
ENSSSCG00000028287	C2orf68	2.18432	2.49926	2.06886	5.16946	3.04523	4.39239	0.658852	0.0248869	0.18205
ENSSSCG00000013492	APBA3	0.919481	1.09652	0.586252	1.96237	2.51212	1.40627	0.657188	0.0291449	0.191647
ENSSSCG00000017202	H3-5	125.288	95.6438	83.8235	158.148	162.596	154.924	0.657117	0.018129	0.166126
ENSSSCG00000010319	SAMD8	3.69817	3.28934	3.75433	6.14448	6.66007	5.86431	0.657069	0.000567018	0.0935845
ENSSSCG00000028168	TAF7	16.4027	15.6982	18.9234	30.8165	26.4808	24.9606	0.657018	0.00485791	0.122232
ENSSSCG00000016208	ZFAND2B	1.97868	3.16016	2.25896	5.43846	3.49048	4.46988	0.656457	0.0343824	0.20151
ENSSSCG00000022957	PARP4	0.612763	1.04426	0.906727	2.65623	1.45171	1.74363	0.656006	0.0302279	0.193084
ENSSSCG00000002769	THAP11	13.0995	12.553	11.7047	26.9781	18.484	16.4232	0.655993	0.0358093	0.203763
ENSSSCG00000007284	NCOA6	3.46811	2.82355	3.25027	5.79539	5.29046	5.64481	0.65594	0.000897235	0.0988291
ENSSSCG00000010283	SPOCK2	1.37188	2.02683	2.37327	3.05295	3.73277	3.92622	0.654716	0.0193777	0.169301
ENSSSCG00000006879	PTBP2	7.96459	6.71487	6.6322	14.1332	9.81269	11.5807	0.654486	0.0146551	0.15492
ENSSSCG00000006219	MTFR1	2.06683	1.29726	1.7188	3.82629	2.48064	3.44397	0.65416	0.0245852	0.181637
ENSSSCG00000010174	EXOC8	4.56178	3.34492	2.45502	7.05759	5.19865	5.50892	0.653717	0.0466723	0.223005
ENSSSCG00000001878	PTPN9	1.70952	1.93182	3.00802	3.47424	3.6599	4.9456	0.65368	0.0382986	0.20863
ENSSSCG00000004639	USP8	8.0976	7.36772	8.69503	13.5525	14.0902	12.0634	0.652875	0.00173762	0.106003
ENSSSCG00000000816	SENP1	1.21721	1.04967	0.662336	2.08053	2.39164	1.80631	0.652164	0.0113608	0.148558
ENSSSCG00000036483	-	9.95364	8.30863	7.98583	16.8201	12.8177	13.4398	0.652097	0.0104376	0.14395
ENSSSCG00000025912	URI1	16.1557	10.598	10.809	24.0201	16.9123	19.3281	0.651691	0.0481293	0.225315
ENSSSCG00000024761	SNX13	7.46419	4.73632	5.26953	9.9762	8.33474	10.5069	0.651162	0.0278652	0.188548
ENSSSCG00000008559	TMEM214	4.82833	3.93176	4.17779	6.72327	7.25292	8.03083	0.650485	0.00256656	0.11062
ENSSSCG00000009766	ATP6V0A2	2.47231	1.38657	1.5713	4.01565	2.56756	3.60499	0.650412	0.0426323	0.216005
ENSSSCG00000010741	EDRF1	2.6423	2.12686	2.52252	3.73075	5.7868	3.83112	0.65033	0.0230943	0.177816
ENSSSCG00000020663	KMT2C	2.25019	2.21693	2.18386	3.50576	5.0373	3.72753	0.649925	0.00769524	0.13695
ENSSSCG00000007484	ZNF217	1.32985	0.922531	0.849099	2.09388	1.96984	2.47513	0.648933	0.00626211	0.130339
ENSSSCG00000017301	TLK2	5.14099	3.7476	3.95551	7.79404	6.54227	7.39484	0.648776	0.00801295	0.137036
ENSSSCG00000005011	NEMF	4.53067	4.88435	5.69444	11.2332	7.97986	6.6421	0.648697	0.0392927	0.210114
ENSSSCG00000035875	OS9	17.9292	17.5763	16.1912	26.3613	33.2139	23.8329	0.647742	0.0106669	0.144271
ENSSSCG00000010897	ZBTB41	1.9061	1.85869	1.85266	4.12865	2.43205	4.17683	0.647658	0.0296417	0.193047
ENSSSCG00000036192	C7orf26	5.6717	7.2211	6.73229	13.5666	11.2782	8.10209	0.646843	0.0409722	0.213264
ENSSSCG00000023112	PDS5A	7.44332	7.10795	6.36983	12.5159	11.2791	10.6688	0.646842	0.00160833	0.106003
ENSSSCG00000008346	APLF	3.12968	3.18231	2.99939	5.06466	5.50424	5.71671	0.646484	0.000169325	0.0795331
ENSSSCG00000012957	SF3B2	12.8696	9.46603	8.62774	19.4329	15.9133	14.5095	0.646431	0.0309015	0.194612
ENSSSCG00000001002	PRPF4B	5.74688	5.26841	6.05248	11.9613	7.8513	8.96091	0.645952	0.0191177	0.168367
ENSSSCG00000031892	HSBP1	44.0736	32.3204	32.8003	68.1148	56.7912	47.6165	0.645187	0.03411	0.200804
ENSSSCG00000028202	RANGAP1	2.86155	2.47673	2.27557	4.30604	6.32291	3.32753	0.644981	0.0495417	0.227369
ENSSSCG00000006544	UBE2Q1	17.8376	15.6243	15.948	31.1737	25.4821	22.774	0.644087	0.00989733	0.143848
ENSSSCG00000008398	PPP4R3B	19.9187	21.0734	22.1626	37.0099	30.2499	33.3083	0.643295	0.0021987	0.107572
ENSSSCG00000013312	HIPK3	24.8873	23.5768	22.2167	39.0599	43.4604	30.5671	0.642797	0.0137131	0.154383
ENSSSCG00000005386	STX17	3.87301	3.23882	3.81856	5.69201	8.56164	4.91478	0.642315	0.0418613	0.214562
ENSSSCG00000015201	MSANTD2	1.77095	1.79732	2.42476	3.42708	3.95254	3.60366	0.642291	0.00434268	0.120368
ENSSSCG00000038967	-	3.44463	2.31675	2.27649	4.6634	4.41799	4.97684	0.641608	0.0127315	0.152577
ENSSSCG00000004207	-	18.7161	17.4907	21.8304	28.4331	34.9927	28.7932	0.640998	0.00789525	0.13695
ENSSSCG00000002254	NR2F2	7.96075	6.93407	8.32218	12.2226	13.6075	12.0113	0.640972	0.00183363	0.106003
ENSSSCG00000012981	RELA	8.0351	6.50685	6.5935	13.8478	10.9163	10.0136	0.639911	0.0145975	0.15492
ENSSSCG00000013262	AMBRA1	2.08993	2.36916	1.7081	5.1138	3.16256	3.18801	0.639521	0.0355537	0.203494
ENSSSCG00000037663	PKNOX1	0.875618	0.776668	0.473289	1.6998	1.91389	1.35776	0.639212	0.00985696	0.143673
ENSSSCG00000001950	PSMA6	18.3648	15.6731	16.3547	35.8823	25.0517	20.9533	0.637486	0.0499097	0.227441
ENSSSCG00000009142	SEC24B	9.0713	8.88367	7.37098	14.453	13.3113	13.1645	0.636829	0.00243536	0.110114
ENSSSCG00000013362	UEVLD	1.86212	1.87884	1.77349	3.5603	3.57822	3.11361	0.636684	0.000280032	0.0807311
ENSSSCG00000031530	DERL2	2.95912	2.15484	2.13771	4.79823	4.44766	3.66151	0.636528	0.0117433	0.150377
ENSSSCG00000010744	DHX32	2.19808	1.80849	2.0244	4.86544	3.74625	2.66593	0.636518	0.0352238	0.202839
ENSSSCG00000016498	MKRN1	6.41523	6.62176	5.23835	11.4632	8.04325	10.7229	0.635305	0.0194928	0.169466
ENSSSCG00000040396	SSNA1	20.4355	21.2351	19.614	34.1166	32.0078	30.7601	0.635236	0.000271501	0.0802354
ENSSSCG00000034484	SPEN	4.25947	4.09271	3.5927	7.62386	7.07504	5.61514	0.634961	0.007974	0.137036
ENSSSCG00000006939	ZNHIT6	2.42035	1.86374	1.95559	5.16615	3.19435	3.19138	0.634917	0.03452	0.201811
ENSSSCG00000023636	TMEM222	2.63883	3.54827	2.20346	4.37256	5.79743	4.42915	0.634301	0.0264061	0.184383
ENSSSCG00000013764	RFX1	2.23567	1.549	2.32355	4.56507	2.79165	3.8479	0.633287	0.0352823	0.202856
ENSSSCG00000036835	OSBPL2	1.39891	0.938906	0.98225	2.26297	2.44714	2.05258	0.632283	0.00452528	0.120616
ENSSSCG00000008690	RNF4	6.59348	6.28162	6.6564	11.8242	11.6611	8.70863	0.632236	0.00889511	0.138635
ENSSSCG00000005215	JAK2	1.42251	1.09105	1.20969	3.26939	2.0917	2.14892	0.630904	0.0180552	0.165579
ENSSSCG00000033082	HGS	1.31358	1.39689	1.09475	2.74709	3.08457	1.81462	0.630275	0.0216902	0.173977
ENSSSCG00000009300	WASF3	1.26057	1.36843	1.79426	3.60143	2.95223	2.05042	0.630224	0.0326316	0.19798
ENSSSCG00000009320	FLT1	3.87998	2.16813	2.97504	5.06593	4.19529	6.21211	0.62896	0.049667	0.227441
ENSSSCG00000024895	GGA1	1.93741	2.02131	2.06927	3.6581	4.502	2.92885	0.628729	0.0112978	0.148226
ENSSSCG00000001984	KHNYN	2.65219	1.84978	1.24361	3.46802	3.58243	3.21361	0.628455	0.0380418	0.207998
ENSSSCG00000002352	ZNF410	0.892695	1.45136	0.974558	2.06543	2.89399	1.83205	0.627878	0.0251896	0.182064
ENSSSCG00000017155	EIF4A3	25.4413	21.0079	17.6602	34.5956	31.154	33.9978	0.627728	0.0145432	0.15492
ENSSSCG00000029185	MAPRE3	5.41447	6.77159	6.09708	10.6656	10.9305	8.35891	0.626781	0.010327	0.14395
ENSSSCG00000029606	AOX1	0.317999	0.634511	0.679046	0.923231	1.91126	1.37843	0.62678	0.0377666	0.206896
ENSSSCG00000005623	-	7.28043	6.6079	7.78107	10.8894	15.2396	9.53361	0.626124	0.0328058	0.198159
ENSSSCG00000035770	ZNF444	1.50728	2.20263	1.6516	3.96186	2.88144	3.05999	0.625569	0.014845	0.155798
ENSSSCG00000008388	REL	1.02795	0.916517	1.28625	2.76167	2.27528	1.64296	0.624553	0.019754	0.169827
ENSSSCG00000009466	UCHL3	16.0898	16.4253	15.2831	31.7023	22.0105	22.6075	0.624414	0.019669	0.169466
ENSSSCG00000004595	ADAM10	4.63983	3.78452	2.72828	5.53711	6.1121	6.92482	0.624255	0.0309826	0.194915
ENSSSCG00000013437	TCF3	0.749882	0.910785	0.88598	2.18294	1.31598	2.13247	0.624182	0.015559	0.158146
ENSSSCG00000039301	UPF1	7.10109	5.17554	5.20445	8.56487	12.2481	7.95581	0.623432	0.0455508	0.221674
ENSSSCG00000024437	AP2M1	20.0362	16.4968	20.5017	36.4159	31.6598	22.6747	0.623364	0.0455321	0.221674
ENSSSCG00000006303	DCAF6	31.6466	27.9906	29.093	56.5949	41.2519	41.7656	0.623155	0.0157451	0.158402
ENSSSCG00000017067	CNOT8	7.26516	5.9841	5.05857	12.0623	7.87944	10.0102	0.622826	0.0394261	0.210136
ENSSSCG00000022126	EGFR	3.62054	2.73848	2.85216	7.03095	4.08163	4.9421	0.621884	0.0450608	0.220253
ENSSSCG00000002895	KMT2B	1.29563	1.18505	1.16064	2.73724	2.47973	2.0344	0.621449	0.00252329	0.11062
ENSSSCG00000046439	GNG10	75.3453	76.9019	73.5186	154.676	107.567	94.3919	0.621017	0.0429721	0.21637
ENSSSCG00000016846	WDR70	1.45437	1.25235	1.47125	2.01342	3.48332	2.67163	0.620121	0.0222164	0.175484
ENSSSCG00000028355	ACTG1	273.816	274.34	240.733	449.06	327.403	447.581	0.619285	0.0191426	0.168367
ENSSSCG00000035824	PBRM1	8.24141	8.76188	9.3149	15.0074	12.7736	14.2964	0.619229	0.00142024	0.106003
ENSSSCG00000000019	NUP50	5.71571	5.31589	5.85602	10.0189	7.9205	9.7056	0.618476	0.00371189	0.119886
ENSSSCG00000027314	CAMSAP2	2.58607	2.04569	2.78203	5.63788	3.39938	4.11413	0.618058	0.035036	0.202702
ENSSSCG00000035221	ENTR1	1.38562	0.887522	1.21263	3.00279	2.30075	1.7262	0.618023	0.0305033	0.193398
ENSSSCG00000035410	IWS1	7.94109	9.63049	10.0921	17.1571	14.3807	12.634	0.617529	0.0156464	0.158373
ENSSSCG00000015411	PTPN12	6.95303	5.82612	8.90879	12.8684	11.06	10.6139	0.617465	0.0239946	0.180318
ENSSSCG00000001838	POLG	6.48562	5.30762	5.59182	8.52677	10.1324	9.58948	0.617113	0.0034191	0.117079
ENSSSCG00000044343	ZNF830	6.48899	6.54196	6.88457	10.8068	9.4487	12.0203	0.616917	0.00286872	0.111859
ENSSSCG00000016409	UBE3C	6.68852	5.09581	4.52617	8.79268	10.7693	7.10011	0.6166	0.0426451	0.216005
ENSSSCG00000018047	FAM83G	0.289218	0.133728	0	1.27849	0.509321	0.53104	0.616306	0.0497607	0.227441
ENSSSCG00000015714	CCDC93	1.44962	1.23065	1.36533	3.5141	2.2037	2.21372	0.615453	0.0218551	0.17456
ENSSSCG00000005665	PHYHD1	0.0603456	0.268572	0.0643967	0.599497	0.919156	0.673375	0.614359	0.00615948	0.129788
ENSSSCG00000037451	PPFIA1	1.08731	1.92422	1.56097	3.37402	2.50854	2.65437	0.614358	0.0233119	0.177934
ENSSSCG00000033228	SPAG9	6.8613	5.71456	6.89274	13.6353	8.08208	10.2412	0.61418	0.0450911	0.220253
ENSSSCG00000017366	HDAC5	4.14593	2.84604	2.66122	5.12789	4.93273	6.13627	0.613375	0.0242806	0.181001
ENSSSCG00000029035	-	1.20877	2.03408	1.60723	3.45716	2.76701	2.71293	0.611698	0.017599	0.163938
ENSSSCG00000005582	STRBP	0.792316	1.62422	1.54921	2.79873	2.15592	2.56753	0.61158	0.0341383	0.20087
ENSSSCG00000029753	CYTIP	0.258418	0.223966	0.310445	0.827977	0.950332	1.01097	0.609544	0.000252654	0.0802354
ENSSSCG00000001993	TGM1	0	0	0.031421	0.568282	0.591413	0.466634	0.609123	0.00010009	0.0717011
ENSSSCG00000015558	SMG7	3.92303	2.23732	2.81242	4.22558	5.89243	4.98322	0.608823	0.044394	0.219563
ENSSSCG00000004146	REPS1	6.10439	4.86917	4.15371	9.32598	7.45792	7.70234	0.607478	0.0198575	0.170469
ENSSSCG00000028723	CCDC102A	0.92743	0.774961	0.77394	1.95058	1.59549	1.80166	0.607288	0.000813962	0.0952706
ENSSSCG00000007736	TMEM248	11.5218	7.06053	7.69321	14.5088	12.8279	13.4452	0.606634	0.0398447	0.211263
ENSSSCG00000000500	-	16.6811	13.5908	12.956	21.9793	23.6034	21.4561	0.606046	0.00564171	0.127548
ENSSSCG00000000068	EP300	7.66982	5.69616	6.48971	9.41222	10.699	11.582	0.605855	0.0106587	0.144271
ENSSSCG00000010025	LIMK2	2.98809	2.37907	2.55272	5.90827	4.09127	3.79552	0.605596	0.027113	0.186231
ENSSSCG00000015329	PPP1R9A	1.40193	2.18572	1.44575	2.57986	4.06115	2.63834	0.60552	0.0444617	0.219563
ENSSSCG00000010148	ERO1B	1.28625	0.994103	1.32587	2.53768	1.95486	2.56731	0.604745	0.00589803	0.129555
ENSSSCG00000001201	ZKSCAN8	2.91533	2.12461	2.11151	4.57797	4.06952	3.73297	0.604636	0.00947079	0.141894
ENSSSCG00000008989	CNOT6L	2.97455	3.34528	2.23817	5.71481	4.47947	4.34112	0.604367	0.0208437	0.172172
ENSSSCG00000038913	HERC4	2.89203	2.38687	2.35256	3.7	5.98088	3.73118	0.604175	0.0397416	0.211095
ENSSSCG00000001907	UBL7	10.7963	11.7877	11.5913	16.7183	17.995	18.819	0.604079	0.00051627	0.0927057
ENSSSCG00000006365	DEDD	14.4833	11.5259	13.4699	22.4391	19.0978	19.8835	0.603208	0.00577433	0.128789
ENSSSCG00000040184	LMO7	10.1189	9.50626	9.89447	17.7801	13.7599	15.0543	0.601999	0.00452098	0.120616
ENSSSCG00000010108	-	2.20265	2.39786	2.69486	4.65895	3.89441	4.07469	0.601859	0.00227502	0.107572
ENSSSCG00000002804	CSNK2A2	4.04328	5.1194	4.09809	7.64241	8.7959	5.49138	0.601476	0.0382765	0.20863
ENSSSCG00000006871	SLC35A3	1.34266	1.07008	1.26405	2.18273	3.43973	1.7137	0.60142	0.0495187	0.227369
ENSSSCG00000017584	PPP1R9B	4.82164	3.75806	4.6682	7.06124	9.31143	5.59011	0.60093	0.0445218	0.219563
ENSSSCG00000007786	RNF40	2.58917	1.87167	2.36547	4.6754	3.75302	3.47975	0.600212	0.0128365	0.152577
ENSSSCG00000036855	SLC25A36	7.72659	5.00632	5.50939	11.2177	8.63372	9.08607	0.59962	0.0368461	0.205172
ENSSSCG00000017693	AATF	0.881305	0.787442	0.556041	2.15155	1.53324	1.27775	0.599048	0.0201845	0.171286
ENSSSCG00000003264	CNOT3	1.37357	1.48475	1.22117	2.32601	2.82186	2.58135	0.599034	0.00130278	0.106003
ENSSSCG00000000587	AEBP2	6.79072	4.91732	6.47589	11.8701	8.25165	9.05234	0.598724	0.0339294	0.200403
ENSSSCG00000025653	THOC1	8.64833	8.84732	7.85462	15.2147	12.6407	12.2078	0.59865	0.00438915	0.120381
ENSSSCG00000040107	GMEB2	0.708783	1.04574	0.844392	1.52824	2.65101	1.42477	0.598512	0.0414974	0.213685
ENSSSCG00000007160	DDRGK1	15.0232	11.5517	14.9681	21.5446	22.5384	19.9727	0.597689	0.00909338	0.139298
ENSSSCG00000014882	RSF1	8.16727	9.81287	10.0095	16.8722	12.1571	15.0493	0.596667	0.0180525	0.165579
ENSSSCG00000033528	BPTF	3.77489	4.49391	5.01933	7.14923	6.4814	7.95425	0.596547	0.00826144	0.137729
ENSSSCG00000022609	WWP2	0.662756	0.302901	0.659097	1.27747	1.54145	1.14605	0.596355	0.012095	0.151219
ENSSSCG00000003648	RRAGC	8.31572	9.03473	7.71555	14.8424	11.0591	13.7092	0.595408	0.0105596	0.14395
ENSSSCG00000010485	TBC1D12	3.41492	3.55202	4.01088	5.79061	6.21463	6.08697	0.595225	0.000611407	0.0935845
ENSSSCG00000006360	B4GALT3	4.72085	3.30675	3.62435	6.53541	7.88924	4.86319	0.595118	0.0494759	0.227369
ENSSSCG00000036947	MAK16	16.5744	14.1445	10.7756	22.2849	22.1994	18.9852	0.594779	0.0316652	0.19649
ENSSSCG00000035281	ZNF292	3.12099	3.67092	3.50708	5.45476	5.89766	5.71057	0.594671	0.000600812	0.0935845
ENSSSCG00000012663	ENOX2	0.691582	1.19887	0.620891	2.0774	1.90021	1.32344	0.59407	0.0324346	0.19798
ENSSSCG00000023078	WDR4	1.05099	0.665914	1.13659	2.21629	1.85657	1.73082	0.59369	0.0107206	0.144667
ENSSSCG00000001009	RIPK1	0.846725	0.640482	0.612843	1.81727	0.996645	1.97361	0.591798	0.0358046	0.203763
ENSSSCG00000017091	TNIP1	5.45852	5.64335	4.42556	9.3793	7.89809	7.62377	0.591522	0.00863201	0.138452
ENSSSCG00000004926	PDCD7	3.31553	3.3455	2.62419	5.36565	4.44188	5.70986	0.591326	0.00905018	0.13912
ENSSSCG00000002953	-	1.03087	1.11707	0.954613	2.1659	2.55759	1.54807	0.590624	0.0151632	0.156941
ENSSSCG00000013315	EIF3M	32.8524	28.9057	25.8563	45.3793	43.8672	43.5941	0.590351	0.00383871	0.120368
ENSSSCG00000038437	EHMT1	3.7322	3.71512	3.17662	6.16096	6.41195	4.98557	0.589785	0.00631703	0.130339
ENSSSCG00000009876	DDX54	3.76121	3.46036	3.60055	6.9938	6.60251	4.47707	0.58949	0.0271837	0.186454
ENSSSCG00000014794	NUP98	6.5836	4.61764	4.72578	8.20568	9.68582	7.44726	0.589438	0.0263503	0.184383
ENSSSCG00000028735	DDX51	1.86821	1.67319	1.74163	3.82941	3.22519	2.50793	0.589244	0.0126352	0.152577
ENSSSCG00000024081	NRBF2	4.05676	2.77	3.04632	5.29118	4.59598	6.44924	0.588475	0.0282617	0.189472
ENSSSCG00000004382	SEC63	8.88989	9.26107	10.7246	17.2978	13.123	14.6414	0.588111	0.0111377	0.146941
ENSSSCG00000022659	CLTC	12.9075	12.4202	11.9429	21.1546	22.4169	14.814	0.587974	0.0306184	0.193551
ENSSSCG00000000156	FBXO7	5.47908	4.87752	4.16837	8.37059	6.92147	7.99899	0.587654	0.00791378	0.13695
ENSSSCG00000024048	MMRN2	3.99752	3.33196	4.56701	6.93935	5.46392	6.94792	0.586291	0.0152967	0.157374
ENSSSCG00000001011	SERPINB1	4.31014	4.76769	3.82387	8.05493	7.10679	5.81047	0.586218	0.0141432	0.15492
ENSSSCG00000037341	RNF220	7.89601	5.16215	5.68267	9.90897	10.1206	9.21284	0.585966	0.0237322	0.179258
ENSSSCG00000022070	ZNF143	2.88961	2.25926	2.45679	5.21438	3.42804	4.38529	0.5859	0.0216887	0.173977
ENSSSCG00000007951	CREBBP	5.10466	4.53134	5.2273	7.53093	7.47819	8.82213	0.585449	0.0025594	0.11062
ENSSSCG00000027340	PI4K2B	6.04397	5.19711	4.73081	9.88776	6.86287	8.86931	0.585305	0.0233551	0.178116
ENSSSCG00000029034	COX4I1	287.652	35.9109	274.637	0	2.62515	3.04259	-5.87082	0.00746111	0.136875
ENSSSCG00000002294	ARG2	71.7297	48.3154	173.579	0.424563	8.84758	2.05707	-4.61125	0.00907642	0.139298
ENSSSCG00000005287	PSAT1	58.3155	64.9112	46.1644	0.469573	3.45757	0.9993	-4.59375	0.000767444	0.0952706
ENSSSCG00000034993	NREP	252.29	273.148	238.826	2.86661	20.9315	17.8711	-4.4484	0.00518886	0.124997
ENSSSCG00000000138	PVALB	173.248	119.419	140.852	2.76225	4.74229	49.6909	-3.80276	0.0315851	0.196303
ENSSSCG00000023784	SEMA3C	35.7469	27.1312	27.3332	0.224669	3.98757	1.82749	-3.57594	0.00402581	0.120368
ENSSSCG00000003201	ATF5	72.5269	72.4329	94.5997	3.75682	10.8898	5.44309	-3.48936	0.0010338	0.103564
ENSSSCG00000006717	PHGDH	22.2818	22.4573	38.4126	1.57619	1.57911	2.16919	-3.33248	0.000248642	0.0802354
ENSSSCG00000007748	PSPH	11.6891	11.5272	10.1995	0.233349	0.800298	0.154497	-3.1466	0.000110693	0.0717011
ENSSSCG00000004803	ACTC1	1508.08	1609.49	1318.13	112.757	113.193	404.455	-3.08319	0.00746901	0.136875
ENSSSCG00000015340	ASNS	30.8546	26.3012	46.9306	2.43624	5.91631	3.16825	-2.90564	0.00167245	0.106003
ENSSSCG00000032330	THY1	17.5755	27.6118	21.6609	0.289068	8.52978	1.65713	-2.84245	0.0300822	0.193084
ENSSSCG00000014149	MEF2C	61.9332	78.8946	82.8211	3.9874	38.9613	6.06733	-2.74168	0.0430004	0.21637
ENSSSCG00000038969	-	39.6038	45.4394	24.2779	3.93677	9.51962	2.08063	-2.73961	0.00918274	0.140057
ENSSSCG00000013354	CSRP3	582.948	315.825	176.627	116.934	18.3029	50.2323	-2.71279	0.0397511	0.211095
ENSSSCG00000026554	PRXL2B	83.6258	99.5361	100.881	5.58408	29.5216	14.3102	-2.71273	0.0136773	0.15438
ENSSSCG00000007978	-	164.999	163.97	197.872	24.9514	21.5615	33.9909	-2.68478	0.000202319	0.0795331
ENSSSCG00000009361	POSTN	41.2948	29.5791	21.1578	0.698039	11.767	4.30513	-2.65367	0.0399337	0.2114
ENSSSCG00000010947	FBP2	111.903	133.461	171.25	9.16012	43.9156	22.4163	-2.64497	0.014865	0.155798
ENSSSCG00000014725	HBB	373.681	339.984	497.682	46.0776	50.6251	107.778	-2.63762	0.00318397	0.114293
ENSSSCG00000032007	RTN4	133.551	125.764	90.8472	8.21183	49.3754	13.5392	-2.61972	0.0252814	0.182121
ENSSSCG00000015249	ADAMTS8	10.7549	15.8338	4.85154	1.41357	0.353019	0.626242	-2.58947	0.00713551	0.136201
ENSSSCG00000015886	ITGB6	8.93116	8.35662	6.64096	0.0997739	1.58549	0.380706	-2.49955	0.00293389	0.11278
ENSSSCG00000042169	-	17.1098	19.2903	26.5046	0.615373	2.74397	8.47226	-2.48762	0.0305243	0.193398
ENSSSCG00000029199	-	5.73039	7.72817	7.58624	0.072147	0.586838	0.698489	-2.4825	0.000491131	0.0921534
ENSSSCG00000011928	CCDC80	19.6552	17.8507	23.5167	0.526067	10.2881	2.49617	-2.43612	0.0448465	0.220062
ENSSSCG00000024018	SLC16A3	21.0408	44.5045	36.5122	2.86468	8.99761	5.48142	-2.41036	0.00881148	0.138635
ENSSSCG00000009134	EGF	13.1625	23.1251	23.7293	0.494879	6.2958	4.6006	-2.37065	0.0347743	0.202204
ENSSSCG00000031614	SMCO1	83.3712	68.4154	38.2771	5.5259	15.231	16.1596	-2.32789	0.0142052	0.15492
ENSSSCG00000006774	PPM1J	4.48995	6.13152	9.99013	0.418129	0.752985	0.40421	-2.31519	0.00171956	0.106003
ENSSSCG00000017473	TOP2A	8.34563	9.17054	9.47174	0.841851	1.83363	0.612133	-2.29542	0.000786597	0.0952706
ENSSSCG00000032720	SMPX	177.837	215.19	159.366	22.1373	50.2116	43.6247	-2.29119	0.00364673	0.118487
ENSSSCG00000015522	ANGPTL1	11.407	7.11498	9.72872	0.16864	4.37548	0.475065	-2.28836	0.0319045	0.196736
ENSSSCG00000005380	COL15A1	49.9761	35.6051	39.7481	2.84147	20.5224	7.44896	-2.25539	0.0369212	0.205172
ENSSSCG00000006745	CASQ2	33.5868	33.2872	21.1409	2.27192	11.5877	4.88338	-2.25322	0.0200112	0.170796
ENSSSCG00000004554	PCLAF	7.52837	5.68204	4.20249	0.433259	0.874328	0.0732218	-2.22805	0.00199406	0.107196
ENSSSCG00000020963	EPDR1	27.137	24.3582	31.7802	2.78378	13.8917	3.28328	-2.19952	0.0264073	0.184383
ENSSSCG00000002009	PCK2	10.3358	7.26365	14.7757	2.23232	0.979071	1.49676	-2.17726	0.00299159	0.11278
ENSSSCG00000029558	EXTL1	8.83027	7.24901	6.4925	0.580513	1.06251	1.12716	-2.15106	0.000268519	0.0802354
ENSSSCG00000038869	APLNR	8.54739	7.10335	5.21112	0.083512	1.92676	0.742409	-2.14746	0.00894355	0.138635
ENSSSCG00000000848	GLT8D2	9.60774	7.96973	6.64154	0.242248	2.19974	1.1266	-2.14217	0.00687505	0.134515
ENSSSCG00000026724	PLBD1	9.43487	7.82128	7.5986	1.32539	1.11129	0.938407	-2.12599	5.18977e-05	0.0656662
ENSSSCG00000003876	CDKN2C	9.02811	11.2897	9.27834	0.700544	3.40855	1.03205	-2.12588	0.00791458	0.13695
ENSSSCG00000010831	DUSP10	14.8276	11.7494	19.5566	1.64556	4.51777	2.42139	-2.12534	0.00451235	0.120616
ENSSSCG00000021591	-	88.4958	58.3933	59.4744	17.3857	14.0799	13.6589	-2.10182	0.000654834	0.0935845
ENSSSCG00000012480	TNMD	6.47834	2.36918	10.1723	0	0.918052	0.863076	-2.09988	0.0240529	0.180412
ENSSSCG00000024109	BDH1	5.93373	3.60626	2.75316	0	0.303378	0.204116	-2.08503	0.00182978	0.106003
ENSSSCG00000039425	BPGM	4.93747	8.33489	8.93654	0.411326	2.11266	0.734227	-2.05858	0.00765392	0.136875
ENSSSCG00000029331	PALLD	15.2523	15.3592	14.375	2.22882	5.1124	1.9079	-2.05146	0.00364712	0.118487
ENSSSCG00000034723	PYCR1	13.4252	12.8221	11.6478	0.901284	4.77918	2.27241	-2.04401	0.0118518	0.150449
ENSSSCG00000003949	CDC20	3.7503	3.69053	3.63535	0	0.251606	0.190572	-2.03834	3.24351e-05	0.0547736
ENSSSCG00000001914	LOXL1	5.23593	5.01808	4.44643	0.64587	0.661765	0.095455	-2.03071	0.000600391	0.0935845
ENSSSCG00000011278	TRAK1	14.1055	14.9738	7.41053	1.02276	5.56449	1.30613	-2.01678	0.0302888	0.193084
ENSSSCG00000011208	ZNF385D	14.461	12.4285	14.4218	2.30052	2.90037	3.05541	-1.97951	6.28309e-05	0.0656662
ENSSSCG00000016174	FN1	27.0033	21.3263	25.3057	2.57859	10.6091	5.65432	-1.96488	0.0170999	0.162315
ENSSSCG00000012773	PNCK	4.39301	4.10782	4.5228	0.122909	0.423885	0.665075	-1.94551	0.00032175	0.0834681
ENSSSCG00000033196	MYORG	7.3205	10.0202	9.74472	0.434036	3.80674	1.59295	-1.92819	0.0207073	0.172172
ENSSSCG00000000916	LUM	144.917	114.917	84.7067	13.5239	66.5082	26.001	-1.925	0.0475289	0.224646
ENSSSCG00000015896	FAP	12.6167	9.3744	9.64742	0.774101	3.96922	2.11966	-1.9244	0.0126353	0.152577
ENSSSCG00000010640	NRAP	70.5025	46.6714	41.8633	17.8638	8.02999	15.1833	-1.90931	0.00838131	0.137729
ENSSSCG00000006345	OLFML2B	14.8181	11.463	12.4981	0.959581	6.34964	2.55644	-1.8997	0.0275651	0.187376
ENSSSCG00000040053	LSMEM1	28.7349	21.0355	29.7789	2.7062	10.7047	8.05496	-1.89402	0.0226852	0.176655
ENSSSCG00000003148	DBP	2.8505	6.52501	4.48447	0.160147	1.44782	0.121793	-1.88016	0.0151679	0.156941
ENSSSCG00000040145	SNAI3	2.02349	5.91174	2.79079	0	0.557293	0.07685	-1.85397	0.0103861	0.14395
ENSSSCG00000010071	MMP11	14.3584	8.08295	8.30137	1.25739	2.22049	2.80438	-1.85066	0.00508749	0.123998
ENSSSCG00000005608	ANGPTL2	24.9919	21.5477	20.1918	2.64699	11.2933	4.91188	-1.85007	0.0232008	0.177858
ENSSSCG00000006273	MCM4	3.95082	3.88084	2.21775	0	0.618052	0.060567	-1.83392	0.00357905	0.118179
ENSSSCG00000007715	ABHD11	9.17539	12.4331	11.4365	1.59241	3.25694	2.40556	-1.83308	0.00155098	0.106003
ENSSSCG00000000735	TSPAN9	15.2335	12.9394	6.93063	2.01744	4.0784	1.65021	-1.82188	0.0128232	0.152577
ENSSSCG00000007423	UBE2C	8.42583	7.20309	8.24822	1.37002	2.26368	1.11158	-1.81741	0.000783658	0.0952706
ENSSSCG00000000496	CCT2	2.28554	3.38214	2.35402	0.103894	0	0	-1.81702	0.000215032	0.0795331
ENSSSCG00000036007	MFAP4	15.5534	8.59476	12.2873	1.20869	4.95519	2.70528	-1.81212	0.0184981	0.166793
ENSSSCG00000001683	POLH	9.58216	18.3209	13.3922	1.43768	5.95823	3.02396	-1.81001	0.0229063	0.17712
ENSSSCG00000037430	COL6A6	5.12209	3.43135	4.37152	0.0890439	1.02332	0.543322	-1.80709	0.00346329	0.117079
ENSSSCG00000010317	DUSP29	20.6405	21.2128	16.3702	2.00263	8.24804	6.11128	-1.80068	0.0231577	0.177816
ENSSSCG00000006051	CTHRC1	4.4172	4.53988	6.77361	0.282706	1.68547	0.625969	-1.79344	0.00733609	0.136567
ENSSSCG00000033041	-	86.0722	73.605	105.423	39.4733	16.3699	22.7748	-1.79008	0.00973787	0.143379
ENSSSCG00000012347	ALAS2	2.86778	3.28796	4.51426	0.468225	0.136674	0.342766	-1.78362	0.000668367	0.0935845
ENSSSCG00000001800	TM6SF1	11.7353	12.5064	14.2695	1.57597	5.71055	2.73138	-1.78255	0.0121244	0.151219
ENSSSCG00000000683	CDCA3	3.00231	3.18915	4.28489	0.3173	0.665897	0	-1.77849	0.00195258	0.107196
ENSSSCG00000021359	CDC42EP3	5.75166	5.22176	8.75796	0.828051	2.06376	0.883666	-1.76	0.00493718	0.122232
ENSSSCG00000016823	-	3.63533	3.86324	5.55806	0	1.4405	0.593959	-1.74936	0.0122807	0.151666
ENSSSCG00000014248	LMNB1	13.9123	12.0802	11.972	2.39967	5.02291	2.29902	-1.74239	0.00385988	0.120368
ENSSSCG00000012440	PGK1	289.672	356.291	377.126	55.1842	127.625	145.411	-1.73798	0.0178401	0.1649
ENSSSCG00000007027	SLC20A2	18.1363	14.2367	9.31878	1.75893	6.45696	3.01803	-1.72858	0.0246758	0.181637
ENSSSCG00000001992	RABGGTA	2.01375	2.90818	5.17159	0	0.505206	0.330146	-1.72739	0.00777149	0.13695
ENSSSCG00000012911	CARNS1	14.9092	25.1324	27.0775	2.19884	8.75562	9.36599	-1.72444	0.0471864	0.224284
ENSSSCG00000022868	KCTD4	2.11091	3.64997	5.78757	0	1.33433	0.181821	-1.71781	0.025655	0.182657
ENSSSCG00000036569	PTP4A3	173.294	168.989	146.89	61.6037	40.4031	46.7466	-1.7153	0.00083121	0.0952706
ENSSSCG00000036402	MYL9	158.573	149.771	146.577	68.9551	29.2235	47.4011	-1.70556	0.00836727	0.137729
ENSSSCG00000003154	GYS1	44.7687	56.0326	49.8628	16.2641	22.5922	8.60491	-1.69494	0.0122929	0.151666
ENSSSCG00000013017	EHD1	35.4334	41.5031	26.8871	7.093	15.3904	8.82256	-1.68355	0.00874208	0.138635
ENSSSCG00000010471	KIF11	3.02117	2.98226	4.04331	0.330625	0.549127	0.19702	-1.67752	0.000414355	0.0879753
ENSSSCG00000006474	NES	19.9496	24.1914	20.8123	3.1507	14.3286	4.52916	-1.6774	0.0439361	0.219046
ENSSSCG00000011698	GYG1	120.568	150.279	166.484	24.1076	79.5742	45.6886	-1.67576	0.0293723	0.192253
ENSSSCG00000037120	TK1	3.24861	3.16049	2.15817	0.178423	0.312432	0.109316	-1.67469	0.000416768	0.0879753
ENSSSCG00000004291	NT5E	4.44182	2.91113	4.13369	0.09677	0.959476	0.601754	-1.66276	0.00435561	0.120368
ENSSSCG00000002723	AARS1	53.7803	37.9721	30.7013	12.3751	17.7006	7.54158	-1.66181	0.0142345	0.15492
ENSSSCG00000017032	-	3.35801	4.52688	2.99962	0	0.816885	0.738866	-1.64346	0.00610581	0.129652
ENSSSCG00000030318	SDHC	22.1183	22.7047	17.3775	4.20356	5.19494	9.55777	-1.62904	0.00771258	0.13695
ENSSSCG00000017422	FKBP10	9.4759	7.32763	8.30248	0.976294	3.66483	2.03682	-1.61911	0.0119378	0.150449
ENSSSCG00000024681	TECRL	20.5393	12.0458	7.21132	2.55665	2.86091	4.8244	-1.61682	0.0242423	0.181001
ENSSSCG00000014316	TGFBI	16.1163	13.5378	12.6778	1.94862	8.5564	3.23102	-1.61176	0.0343629	0.20151
ENSSSCG00000010400	MSMB	4.44821	3.56724	3.13917	0.194549	0.760122	0.725712	-1.60904	0.00172491	0.106003
ENSSSCG00000037803	MARCKS	47.8641	41.5505	40.8661	10.3124	25.5266	9.34025	-1.60337	0.0216969	0.173977
ENSSSCG00000040678	TYMS	4.76461	2.49609	2.16698	0.255193	0.668952	0.0966048	-1.59873	0.00764465	0.136875
ENSSSCG00000037334	ADSS1	82.6851	114.255	118.503	17.8691	35.8411	58.9564	-1.59648	0.0352371	0.202839
ENSSSCG00000017254	MAP2K6	3.86126	3.56614	2.67057	0.139828	0.999193	0.303688	-1.59249	0.00433454	0.120368
ENSSSCG00000003403	CENPS	2.38392	1.35244	4.13873	0	0.504795	0	-1.58823	0.0139692	0.15492
ENSSSCG00000007268	E2F1	2.55967	1.81696	2.38667	0.092166	0.147057	0	-1.58687	0.000176164	0.0795331
ENSSSCG00000009378	CKAP2	3.28438	3.4802	4.22836	0.629316	0.4947	0.538767	-1.58104	7.44353e-05	0.066124
ENSSSCG00000025810	KCNAB1	2.68708	2.73196	1.45649	0.137924	0.0745814	0.062417	-1.56716	0.0014494	0.106003
ENSSSCG00000033979	KLHL34	4.41292	3.39107	1.75863	0.113254	0.85643	0.235082	-1.561	0.0128888	0.152577
ENSSSCG00000009364	FREM2	4.51255	3.45663	3.46855	0.127196	2.32732	0.150877	-1.55622	0.0415042	0.213685
ENSSSCG00000001930	-	232.179	281.18	282.729	51.8273	114.724	119.411	-1.55485	0.0174496	0.16319
ENSSSCG00000034313	SELENOW	37.7747	19.476	33.8478	8.98986	5.40096	16.2037	-1.55083	0.0364363	0.204779
ENSSSCG00000048674	-	6.52962	4.50014	6.43015	0.508989	1.92492	1.77724	-1.54994	0.0103921	0.14395
ENSSSCG00000005424	-	15.6222	15.8714	15.3756	2.53354	9.23413	4.08568	-1.54738	0.0263875	0.184383
ENSSSCG00000014994	PDGFD	6.37329	4.43636	4.84312	0.386277	2.59452	0.893764	-1.54447	0.0222149	0.175484
ENSSSCG00000007949	SRL	154.341	127.582	102.108	21.6889	65.3676	54.5146	-1.54091	0.0387906	0.209198
ENSSSCG00000007235	TPX2	5.57192	4.22555	4.65064	0.471224	2.37199	0.589223	-1.54046	0.0173699	0.162842
ENSSSCG00000013772	ASF1B	3.30151	2.36767	1.66843	0.0964499	0.435402	0	-1.53943	0.0036899	0.119502
ENSSSCG00000022446	SEL1L3	4.77399	3.30047	3.5034	0.218012	1.67489	0.417569	-1.53255	0.0145952	0.15492
ENSSSCG00000005650	CERCAM	5.04383	3.67697	3.05567	0	1.90979	0.640581	-1.52862	0.032545	0.19798
ENSSSCG00000040728	EYA1	3.77219	3.10464	2.3104	0	1.71135	0	-1.52663	0.0387055	0.209198
ENSSSCG00000009671	PBK	6.57972	6.13669	4.91127	0.975965	1.88111	1.4046	-1.5153	0.00135741	0.106003
ENSSSCG00000032501	-	2.85943	5.7069	3.49312	0	0.830465	1.74032	-1.51173	0.0356107	0.203494
ENSSSCG00000003217	ASPDH	13.27	28.8546	18.2446	4.57364	9.48015	5.1882	-1.50115	0.0230168	0.177483
ENSSSCG00000004499	ATP5F1A	85.451	94.7067	78.8587	17.5492	44.4917	33.7378	-1.49816	0.0185563	0.166926
ENSSSCG00000026701	-	3.79256	5.69779	4.87656	0.565817	1.8007	0.914683	-1.49655	0.00615675	0.129788
ENSSSCG00000026568	DNPH1	6.47514	3.83414	4.2652	0.346991	2.51339	0.789896	-1.49646	0.029843	0.193084
ENSSSCG00000020984	LXN	17.4831	20.6716	19.6314	3.26015	9.59225	7.18053	-1.49487	0.0196554	0.169466
ENSSSCG00000001570	PI16	6.54955	5.67669	7.83069	0.67877	2.69628	2.20913	-1.49413	0.0155537	0.158146
ENSSSCG00000010311	CAMK2G	17.1106	16.6337	17.4068	6.26298	3.39821	7.23928	-1.49373	0.00573264	0.128545
ENSSSCG00000004782	-	3.07842	1.70529	2.35785	0.0509679	0.394499	0.143869	-1.48865	0.0020707	0.107196
ENSSSCG00000001868	TSPAN3	45.641	54.9601	47.0701	10.7249	33.7217	12.9636	-1.48802	0.0390685	0.209636
ENSSSCG00000021232	SYNC	5.96782	7.069	6.82987	0.738726	4.02537	1.3033	-1.48371	0.0326588	0.19798
ENSSSCG00000048443	APLN	1.95841	0.862666	3.43697	0	0.124088	0	-1.481	0.0155339	0.158146
ENSSSCG00000033735	-	2.57361	5.1604	5.63394	0.450781	1.03563	1.28784	-1.47799	0.0126216	0.152577
ENSSSCG00000004052	FNDC1	2.33907	1.28821	3.42005	0	0.269637	0.23985	-1.47438	0.00760961	0.136875
ENSSSCG00000007488	DOK5	2.67388	3.3729	3.12611	0.863566	0.155406	0.468466	-1.4633	0.00232488	0.109057
ENSSSCG00000031905	KCNS3	1.82373	3.37733	2.05671	0.116245	0.544193	0.0526421	-1.46004	0.00491793	0.122232
ENSSSCG00000006988	PDGFRL	15.7546	11.0307	11.4639	2.86054	6.76413	3.07085	-1.45462	0.0152618	0.157289
ENSSSCG00000032782	PNPO	16.4575	8.78074	17.9018	4.11015	6.33677	3.24444	-1.44736	0.0187613	0.167898
ENSSSCG00000013517	UHRF1	2.45984	2.07734	2.08717	0.122149	0.35531	0.0682223	-1.44619	0.000258824	0.0802354
ENSSSCG00000029509	KIF22	3.41176	3.12292	2.83109	0	1.7264	0.273912	-1.44217	0.0305438	0.193398
ENSSSCG00000035199	PTGES3L	58.5396	52.4537	57.3933	11.4048	28.0048	24.7764	-1.44157	0.0202548	0.171512
ENSSSCG00000013366	-	958.049	1389.51	1488.43	290.558	540.25	630.883	-1.4387	0.0217144	0.173977
ENSSSCG00000016677	GARS1	70.4002	55.1603	60.7623	20.5684	32.4474	16.2434	-1.43845	0.00850423	0.137729
ENSSSCG00000034688	-	2.61788	1.49536	1.19438	0	0	0	-1.43607	0.00266964	0.110824
ENSSSCG00000016020	DUSP19	5.38569	4.72349	4.58528	0.256617	2.70903	1.23359	-1.43114	0.0346584	0.202083
ENSSSCG00000026517	CALML4	2.13053	2.09562	3.62371	0.0273139	0.449348	0.536871	-1.43047	0.00553227	0.127548
ENSSSCG00000032889	ASB12	37.7565	33.4238	33.2775	6.81223	14.2928	18.9508	-1.42067	0.0250408	0.182064
ENSSSCG00000029326	CCNB1	3.68555	3.51124	2.34778	0.563204	0.597572	0.51456	-1.40855	0.00081285	0.0952706
ENSSSCG00000013226	PTPMT1	10.5208	17.0637	13.9483	3.52027	4.96618	5.20773	-1.40527	0.00404552	0.120368
ENSSSCG00000029241	ASB10	4.60283	4.91253	2.04169	0.51958	1.60321	0.395374	-1.39673	0.02858	0.190201
ENSSSCG00000018052	NT5M	2.90486	7.00218	5.13938	0.601244	1.36079	1.785	-1.39587	0.0220297	0.175484
ENSSSCG00000000734	TSPAN11	4.57199	3.8031	3.27376	0.119936	1.97173	0.911242	-1.38948	0.0301048	0.193084
ENSSSCG00000006735	PTGFRN	7.25156	7.00139	5.79077	1.10245	3.93523	1.42171	-1.38576	0.0238845	0.180178
ENSSSCG00000008068	IARS1	20.0702	16.2131	18.3876	5.21717	9.10473	5.34942	-1.37993	0.0048053	0.122232
ENSSSCG00000033608	LOXL2	9.70108	7.59594	7.12794	1.0023	4.99407	2.54013	-1.37908	0.0433111	0.217217
ENSSSCG00000013642	PDE4A	3.89343	5.42469	4.72486	0.965949	2.12113	0.694053	-1.37131	0.0089812	0.138635
ENSSSCG00000004518	SKA1	2.41385	1.20324	1.66196	0	0.168037	0	-1.36648	0.00229437	0.108055
ENSSSCG00000017271	CACNG1	50.2593	53.3183	51.194	11.6679	20.4664	30.2604	-1.36518	0.0226698	0.176651
ENSSSCG00000011741	GOLIM4	14.9501	13.617	14.6454	2.62013	9.96428	4.38516	-1.36432	0.0437736	0.218714
ENSSSCG00000000217	RACGAP1	4.40709	3.0491	3.47625	0.368975	1.37931	0.77025	-1.36238	0.00641481	0.130339
ENSSSCG00000039271	ST8SIA2	1.67959	4.42849	1.51747	0.074941	0.73313	0.168894	-1.35725	0.0305735	0.193474
ENSSSCG00000011664	RBP1	1.73995	2.61718	2.02575	0	0.575533	0.134908	-1.35596	0.0040035	0.120368
ENSSSCG00000027935	FHOD3	3.15347	2.73999	2.30037	0.349344	0.350313	0.695632	-1.35087	0.00075219	0.0952706
ENSSSCG00000037225	RPRM	2.31816	2.87856	3.27764	0	1.29671	0.45585	-1.3471	0.0206112	0.172172
ENSSSCG00000004588	CCNB2	3.08359	1.66096	1.51363	0.14081	0.462878	0	-1.34423	0.00793971	0.13695
ENSSSCG00000004401	DDO	11.6793	11.5589	6.45638	1.91872	4.79615	3.31457	-1.34129	0.0247175	0.181662
ENSSSCG00000016658	ANLN	2.9415	2.22714	2.41278	0.222618	0.708048	0.278657	-1.341	0.00152174	0.106003
ENSSSCG00000027667	EML1	6.72171	6.5003	6.04542	0.978382	3.04708	2.13627	-1.34077	0.0116836	0.150121
ENSSSCG00000037376	-	6.03394	4.5798	6.60393	0.75332	2.37523	2.11548	-1.33892	0.0148279	0.155798
ENSSSCG00000016900	ESM1	1.96918	1.9896	1.0824	0.103305	0.0503666	0	-1.33185	0.00167278	0.106003
ENSSSCG00000011453	ITIH4	17.9428	20.7018	13.9828	10.7039	4.80796	4.68098	-1.33182	0.0240308	0.180361
ENSSSCG00000040608	AKR1B1	54.5139	60.9859	62.6676	12.0702	33.1333	29.8976	-1.33013	0.0400521	0.211591
ENSSSCG00000011461	LRTM1	0.78061	2.03858	2.86925	0	0.341172	0	-1.32144	0.0213138	0.172844
ENSSSCG00000025488	MCM3	2.85708	2.74224	1.62313	0.164306	0.441129	0.448869	-1.32037	0.00307718	0.114235
ENSSSCG00000028135	PRTFDC1	4.3334	3.68143	3.33126	0.703022	1.14006	0.919508	-1.31677	0.00052447	0.0927057
ENSSSCG00000003479	MFAP2	7.23026	7.28435	6.59873	1.81024	4.3687	1.22357	-1.31632	0.0262432	0.184383
ENSSSCG00000017934	-	3.69574	5.81215	5.13209	0.948673	1.33246	1.79957	-1.31543	0.00391592	0.120368
ENSSSCG00000034350	SERHL2	41.8153	45.431	32.6217	9.25421	28.3115	13.4342	-1.31514	0.0481961	0.225339
ENSSSCG00000006002	CCN3	2.43245	1.742	3.18391	0.413925	0.305434	0.395796	-1.31133	0.00187418	0.106003
ENSSSCG00000028282	SLC1A4	1.33696	3.29595	4.04274	0.561502	0.57516	0.351056	-1.30977	0.0192569	0.16862
ENSSSCG00000033574	-	1.42168	1.13538	2.10037	0	0.057715	0	-1.30733	0.00123014	0.105018
ENSSSCG00000004136	AIG1	11.2753	13.042	14.437	4.03852	6.13367	3.8846	-1.30727	0.00281503	0.111293
ENSSSCG00000012482	SRPX2	4.48465	3.41802	1.44063	0.185582	1.37506	0.399901	-1.30239	0.0478173	0.225074
ENSSSCG00000011624	MCM2	2.33476	2.17474	1.20478	0.0785163	0.443115	0	-1.30221	0.00628782	0.130339
ENSSSCG00000017996	DHRS7C	47.6535	51.0903	64.4455	13.7171	23.086	30.2904	-1.30081	0.0194546	0.169466
ENSSSCG00000035544	-	6.74183	6.26345	7.51228	1.30574	2.97646	2.5208	-1.29675	0.00633186	0.130339
ENSSSCG00000040860	NMRK2	7.40702	12.9918	16.1191	7.0033	3.45533	2.81071	-1.29649	0.0439537	0.219046
ENSSSCG00000002959	FAM98C	3.30116	2.81496	5.35685	0.566597	1.30659	0.95109	-1.29568	0.00921784	0.140057
ENSSSCG00000006835	SARS1	88.675	81.9359	110.589	42.179	44.1203	27.9145	-1.29364	0.00582492	0.129293
ENSSSCG00000001473	COL11A2	0.991458	0.871185	4.00984	0.0602867	0.0533486	0.144984	-1.28926	0.0489723	0.226876
ENSSSCG00000021873	CRABP1	1.15953	1.90071	3.02782	0	0.730955	0	-1.28852	0.0253462	0.182145
ENSSSCG00000023142	GAMT	27.9183	34.5667	47.1103	7.83816	17.0639	20.5529	-1.28201	0.045636	0.221674
ENSSSCG00000013614	CNN1	27.6503	30.0617	33.5571	10.575	10.6434	15.1701	-1.27294	0.00200496	0.107196
ENSSSCG00000038514	DDAH2	6.592	7.98651	6.1332	0.984607	4.28186	2.3031	-1.27102	0.0388544	0.209198
ENSSSCG00000010957	AGTPBP1	3.57022	2.70773	2.9536	0.386798	0.659966	1.07705	-1.26951	0.00264633	0.110824
ENSSSCG00000008289	MTHFD2	6.15668	6.3407	6.6457	2.70427	2.34644	1.35802	-1.26015	0.00320186	0.114348
ENSSSCG00000031489	DUSP22	17.6015	18.5915	18.6504	4.60077	10.4864	7.13241	-1.25827	0.0138075	0.154678
ENSSSCG00000012318	MAGED1	17.5825	12.2149	10.3385	2.96438	8.91424	4.20081	-1.25593	0.0477667	0.225074
ENSSSCG00000015735	PTPN18	2.71653	3.69921	1.96151	0	1.58632	0.487028	-1.24979	0.0473378	0.22446
ENSSSCG00000021129	PFKM	199.92	233.63	274.151	58.9189	96.1644	165.736	-1.24669	0.0490765	0.22704
ENSSSCG00000015917	XIRP2	64.8484	105.584	96.4354	27.0436	38.6136	45.2429	-1.24487	0.0145304	0.15492
ENSSSCG00000025531	SSPN	80.0106	79.622	70.4853	22.7959	36.8309	38.1427	-1.24264	0.0065181	0.131295
ENSSSCG00000014326	KIF20A	2.10388	2.08953	1.86829	0.0594307	0.480125	0.32992	-1.24043	0.00107882	0.104137
ENSSSCG00000027790	-	3.35536	3.03499	2.92763	0.321947	1.57316	0.542792	-1.23909	0.0135017	0.153917
ENSSSCG00000022630	FLYWCH2	0.804904	1.57031	1.77017	0	0	0	-1.22795	0.00298568	0.11278
ENSSSCG00000036868	CTNNBIP1	3.41039	3.02861	4.31203	0.553969	1.58857	0.82794	-1.22737	0.00764269	0.136875
ENSSSCG00000032662	FGF6	2.74071	1.44695	2.49705	0.040614	1.19853	0.09057	-1.22713	0.0366335	0.204989
ENSSSCG00000035983	TPPP3	4.77358	4.14269	4.96659	0.914345	2.21352	1.25485	-1.22495	0.00597475	0.129652
ENSSSCG00000028777	-	1.96228	2.32157	1.52228	0	0.466977	0.342844	-1.21839	0.00387631	0.120368
ENSSSCG00000037032	DNASE1L1	41.6838	43.4545	44.7304	13.104	22.4628	19.8198	-1.21824	0.00550824	0.127422
ENSSSCG00000008491	QPCT	3.09635	2.13415	2.25232	0.443017	0.794152	0.281333	-1.21795	0.00284655	0.111859
ENSSSCG00000023118	BZW2	29.6478	29.1557	27.4733	8.06752	18.2061	11.0842	-1.21479	0.0185976	0.166926
ENSSSCG00000001392	TCF19	1.43061	1.79461	1.88214	0.09887	0.354503	0.054519	-1.21358	0.000847247	0.0953839
ENSSSCG00000000190	TUBA1B	91.1537	85.2202	80.0799	29.8509	55.0452	28.9258	-1.21271	0.0154825	0.157911
ENSSSCG00000002849	SHCBP1	1.152	1.18074	2.92041	0.119445	0.321607	0	-1.21214	0.0170788	0.162315
ENSSSCG00000024676	SRPK3	38.278	21.3406	27.3033	10.815	11.9088	12.1194	-1.21122	0.00731649	0.136567
ENSSSCG00000000896	NTN4	3.70334	4.48604	3.57993	0.693912	1.50562	1.2525	-1.20924	0.00295325	0.11278
ENSSSCG00000028981	ZNF367	2.50445	1.57742	2.10093	0.360111	0.315438	0.279507	-1.20432	0.000785325	0.0952706
ENSSSCG00000000499	BEST3	3.52923	1.95228	1.721	0.0883135	1.1964	0.24812	-1.20274	0.0353419	0.202963
ENSSSCG00000023498	HSPB6	434.538	377.091	256.976	188.44	153.853	118.01	-1.20168	0.0156489	0.158373
ENSSSCG00000009972	KREMEN1	6.67	4.8234	3.51805	1.31871	1.70803	1.64137	-1.20165	0.00652214	0.131295
ENSSSCG00000005627	AK1	394.387	507.78	526.136	147.526	217.576	268.686	-1.19945	0.013417	0.153904
ENSSSCG00000038254	PRKRA	5.36507	5.87396	6.60163	1.53561	2.0633	2.53928	-1.19892	0.00161059	0.106003
ENSSSCG00000004460	IBTK	7.52715	8.91735	7.54732	1.75897	5.41202	2.37912	-1.19864	0.032658	0.19798
ENSSSCG00000017300	MRC2	3.8364	3.55523	4.55582	0.568785	2.54588	0.827763	-1.19653	0.0320999	0.197529
ENSSSCG00000004658	FBN1	15.5137	12.1704	12.1727	3.01867	7.11933	6.30503	-1.19578	0.0231816	0.177826
ENSSSCG00000022390	RGN	1.83755	2.2934	1.26646	0	0.419049	0.263158	-1.18757	0.00532249	0.12634
ENSSSCG00000005524	DAB2IP	4.57142	5.07769	3.5822	0.979393	2.0487	1.18088	-1.18648	0.00609516	0.129652
ENSSSCG00000031053	S100A1	14.2252	19.6563	16.9791	5.97694	8.26477	6.53101	-1.17932	0.00260426	0.11062
ENSSSCG00000009938	UNG	5.56192	3.64419	4.95321	1.00427	2.2617	1.39012	-1.17914	0.00964111	0.142768
ENSSSCG00000034811	QDPR	5.25379	6.1369	7.32694	1.18458	4.52104	1.65533	-1.17888	0.0498893	0.227441
ENSSSCG00000001064	-	23.274	25.5627	22.0382	5.71499	15.937	10.3692	-1.17403	0.0398856	0.211263
ENSSSCG00000031860	MRPS12	3.19211	4.8488	4.11522	0.710367	2.17219	1.02782	-1.1703	0.017561	0.163842
ENSSSCG00000033276	RIPPLY1	3.32784	1.3776	1.34804	0	0.908986	0.112113	-1.1695	0.0462987	0.222468
ENSSSCG00000011309	KIF15	1.88335	1.15892	1.61007	0	0.260913	0.132789	-1.16927	0.00169432	0.106003
ENSSSCG00000040509	LIMD2	1.14473	1.07854	1.54558	0	0	0	-1.16812	0.000211224	0.0795331
ENSSSCG00000001801	BTBD1	109.215	78.9013	74.862	30.861	52.0084	33.9612	-1.16669	0.0143714	0.15492
ENSSSCG00000008638	YWHAQ	51.3604	45.5692	50.2299	16.2503	26.824	22.1308	-1.16402	0.00495297	0.122232
ENSSSCG00000015581	CENPF	1.74397	2.00505	2.49566	0.156112	0.573358	0.412667	-1.16256	0.00215684	0.107572
ENSSSCG00000035299	SFRP4	3.26815	3.65002	2.85619	0.19386	2.17736	0.799461	-1.16233	0.0493811	0.227311
ENSSSCG00000004601	MNS1	2.21475	2.78939	3.85359	0.485932	0.833965	0.936262	-1.16204	0.00506397	0.123917
ENSSSCG00000037559	ACOT11	1.86415	1.93148	1.54307	0.0987457	0.509855	0.149391	-1.16172	0.00176627	0.106003
ENSSSCG00000034647	MRPS15	50.3341	45.8907	45.2603	14.5111	35.48	16.5993	-1.16102	0.0400596	0.211591
ENSSSCG00000027085	UQCRFS1	85.4173	94.349	83.77	23.7472	62.4421	38.9417	-1.15916	0.042806	0.2163
ENSSSCG00000005056	DLGAP5	1.25599	1.30697	2.0284	0.0484347	0.281966	0.0538485	-1.15869	0.00224693	0.107572
ENSSSCG00000011287	HHATL	14.5825	20.9222	16.065	5.56892	5.76004	10.8038	-1.15842	0.020628	0.172172
ENSSSCG00000031513	HRAS	29.6102	34.9578	32.597	11.1945	16.0721	14.9836	-1.15807	0.00207663	0.107196
ENSSSCG00000000722	RAD51AP1	2.47526	1.48314	1.43728	0	0.649912	0.157838	-1.15358	0.0131477	0.152577
ENSSSCG00000007047	-	3.13609	2.91669	2.13029	0.635347	1.02053	0.395515	-1.15302	0.00429933	0.120368
ENSSSCG00000025651	GFM1	28.0104	28.7921	25.1225	8.20575	12.6997	15.4494	-1.148	0.0106435	0.144271
ENSSSCG00000023806	LRRN1	3.31422	2.07561	1.54463	0.259748	0.876774	0.313705	-1.14746	0.0163337	0.1601
ENSSSCG00000028113	CAPZA2	27.5185	23.8659	23.6626	6.92409	13.0412	13.7475	-1.13798	0.0183001	0.166552
ENSSSCG00000036940	TCF15	3.13577	5.29739	3.45358	1.90186	1.29809	0.637508	-1.13632	0.0201462	0.171283
ENSSSCG00000008573	RAB10	51.5421	54.9626	47.2866	15.0229	39.1675	19.9308	-1.13259	0.0467887	0.22338
ENSSSCG00000032498	IDH3A	113	111.422	106.149	34.5539	66.4555	53.6309	-1.1299	0.0144247	0.15492
ENSSSCG00000008340	ANTXR1	7.30009	4.46439	6.59296	1.55795	3.13422	2.111	-1.12929	0.0142666	0.15492
ENSSSCG00000011377	LAMB2	24.0625	27.8165	22.069	7.18292	16.7202	9.98564	-1.12889	0.0288463	0.190829
ENSSSCG00000028720	NXN	19.1178	15.7716	11.3913	4.85896	8.78263	5.99108	-1.12774	0.0192995	0.168867
ENSSSCG00000030921	APOA1	20.5634	18.3055	21.3864	6.34382	15.7092	6.29272	-1.12682	0.0487243	0.226299
ENSSSCG00000027432	NSUN3	4.37417	3.96918	4.06384	0.871557	3.09736	0.695615	-1.12618	0.0494691	0.227369
ENSSSCG00000014195	MAN2A1	6.27271	5.60225	5.01494	1.11878	3.591	1.86433	-1.12459	0.0281539	0.189296
ENSSSCG00000022343	ENO1	52.5135	60.561	53.4409	18.5753	24.5266	33.6969	-1.12359	0.010416	0.14395
ENSSSCG00000016618	CPED1	3.14524	2.43036	2.45518	0.174701	1.50433	0.616736	-1.12292	0.0269282	0.185661
ENSSSCG00000013318	-	29.7537	33.8516	27.3502	8.8271	19.2583	13.7774	-1.12287	0.0233161	0.177934
ENSSSCG00000008125	NCAPH	1.63436	1.51157	2.45045	0.35336	0.600962	0.0238743	-1.1211	0.00897428	0.138635
ENSSSCG00000011973	COL8A1	1.73883	1.69662	1.69772	0.0868032	0.402331	0.272036	-1.12046	0.000476579	0.0908652
ENSSSCG00000001977	STXBP6	1.79344	1.80029	1.97281	0.0359552	0.726913	0.266986	-1.11963	0.00663537	0.132048
ENSSSCG00000015375	ITGB8	3.41522	2.20478	2.20153	0.209565	1.38207	0.533004	-1.11947	0.0262853	0.184383
ENSSSCG00000030369	YARS1	22.7259	17.9479	17.7095	7.2461	12.7641	6.23403	-1.1189	0.0212501	0.172844
ENSSSCG00000021386	PTGR1	3.49505	3.88417	5.29486	0.714337	2.11558	1.52892	-1.11832	0.0185723	0.166926
ENSSSCG00000023325	-	6.70687	5.40128	4.88668	1.58233	2.97267	1.78633	-1.11494	0.00752723	0.136875
ENSSSCG00000024463	PJA1	5.43051	4.06883	4.67059	1.01301	3.20552	1.15934	-1.11262	0.034426	0.201516
ENSSSCG00000009123	CAMK2D	21.9803	18.6677	19.2702	6.01996	10.8009	9.9467	-1.11222	0.0103121	0.14395
ENSSSCG00000017526	COPZ2	19.3385	18.5442	19.7733	7.49976	11.1024	6.99503	-1.10924	0.00414272	0.120368
ENSSSCG00000020771	INHA	1.71749	1.22591	0.657869	0	0	0	-1.10867	0.00587016	0.129463
ENSSSCG00000032911	DUSP8	6.06229	3.98834	4.90021	1.69659	1.2472	2.43396	-1.10677	0.00842041	0.137729
ENSSSCG00000015022	LAYN	1.76435	1.57359	2.7169	0.220924	0.492832	0.454493	-1.1061	0.00402257	0.120368
ENSSSCG00000010429	PRKG1	3.45097	3.2132	3.2757	0.955521	1.06653	0.990317	-1.10581	4.93193e-06	0.0453306
ENSSSCG00000010214	CDK1	1.86236	1.57884	1.05437	0.0356707	0.213987	0.21617	-1.10332	0.00236299	0.109467
ENSSSCG00000035729	MYOZ3	144.337	143.534	182.034	45.9383	86.4674	93.5326	-1.10279	0.0312237	0.195575
ENSSSCG00000017605	MMD	3.87576	3.52694	3.63798	0.8759	1.68314	1.05383	-1.10261	0.00222612	0.107572
ENSSSCG00000007188	-	9.857	10.2738	9.58318	2.63067	6.25378	3.97083	-1.10223	0.0190606	0.168367
ENSSSCG00000001510	KIFC1	1.52557	0.919679	1.02539	0	0	0	-1.09856	0.000818595	0.0952706
ENSSSCG00000000607	ART4	2.01191	0.996568	2.62405	0	0.915696	0.160327	-1.0978	0.0449204	0.220253
ENSSSCG00000028338	PAMR1	1.33178	1.26637	1.70089	0.405957	0.0433972	0	-1.09414	0.00322526	0.114732
ENSSSCG00000009560	TFDP1	7.96409	8.74061	7.04432	2.12157	4.69249	3.06353	-1.09403	0.0141954	0.15492
ENSSSCG00000030303	ACHE	2.60864	1.86322	0.795999	0	0.568848	0.217772	-1.09331	0.035617	0.203494
ENSSSCG00000038543	CENPA	2.01764	1.19471	1.77134	0.186191	0.208575	0.318955	-1.093	0.0016673	0.106003
ENSSSCG00000011477	ACOX2	4.14232	4.48541	3.76434	1.15942	1.28024	1.82822	-1.09019	0.00119226	0.105018
ENSSSCG00000016173	ATIC	7.23249	8.39906	9.25989	1.79832	4.44565	4.41535	-1.08869	0.0305083	0.193398
ENSSSCG00000013004	TM7SF2	2.08037	3.36546	1.02823	0.532063	0.601874	0.160102	-1.08666	0.0364579	0.204779
ENSSSCG00000003662	NT5C1A	4.08584	4.19633	3.86246	0.655845	2.13037	1.59031	-1.08621	0.0165871	0.161155
ENSSSCG00000010631	GPAM	3.91282	2.46321	2.46194	0.480277	1.71525	0.532411	-1.08583	0.0301766	0.193084
ENSSSCG00000001804	HOMER2	27.3814	20.6982	14.5016	10.5386	8.36793	8.25189	-1.08495	0.0164297	0.160508
ENSSSCG00000011353	PFKFB4	4.05905	5.04707	5.47917	1.10304	2.93602	1.52235	-1.08231	0.0200075	0.170796
ENSSSCG00000010007	-	4.98898	5.98061	4.50693	1.08095	1.93211	3.0095	-1.0781	0.0207503	0.172172
ENSSSCG00000017215	SLC16A5	1.39226	3.02796	4.01148	1.11566	0.703555	0.431982	-1.07533	0.0391106	0.209672
ENSSSCG00000033585	DUSP23	22.9398	19.626	28.7841	10.8523	10.2424	11.0165	-1.06643	0.00243524	0.110114
ENSSSCG00000000738	RHNO1	2.28685	1.74719	1.79264	0	0.612746	0.704835	-1.06571	0.0144618	0.15492
ENSSSCG00000009405	SUCLA2	152.444	157.251	162.839	51.1792	86.971	93.6039	-1.0652	0.017249	0.162647
ENSSSCG00000002806	MMP15	2.54377	3.20801	2.69999	0.421028	1.51199	0.6926	-1.06365	0.0138751	0.154678
ENSSSCG00000038007	HACD1	44.0007	48.6781	55.7051	17.2875	21.7485	32.528	-1.06135	0.017803	0.1649
ENSSSCG00000007977	HBM	2.70315	3.50147	2.52916	1.14208	0.524121	0.990807	-1.05938	0.0044975	0.120616
ENSSSCG00000050245	-	0.716349	2.65355	1.48962	0.05916	0.54266	0.065009	-1.05512	0.0435666	0.217943
ENSSSCG00000034217	SKA2	3.33625	3.57488	4.1487	0.835115	1.5883	1.41544	-1.05141	0.00334455	0.11697
ENSSSCG00000017893	PIMREG	0.937965	1.26698	1.00429	0	0	0	-1.04614	0.000108842	0.0717011
ENSSSCG00000011198	RFTN1	5.90375	5.18475	4.03285	1.1313	2.19002	2.60026	-1.04469	0.0168961	0.161986
ENSSSCG00000037823	ANKRD34A	0.777901	1.9448	2.59917	0.210156	0.244375	0.427162	-1.04408	0.028517	0.190201
ENSSSCG00000035152	TEF	5.28016	6.41209	5.01277	2.10596	3.19156	1.4836	-1.03792	0.0119281	0.150449
ENSSSCG00000037766	NR3C2	2.06856	1.61754	2.49054	0.314133	1.00651	0.228374	-1.03789	0.0146281	0.15492
ENSSSCG00000032932	MSRB1	14.8319	14.1584	11.7439	4.30051	7.56438	6.84464	-1.03412	0.0113981	0.148881
ENSSSCG00000033178	-	2.07829	1.53758	1.10441	0	0.925624	0	-1.03122	0.043074	0.216487
ENSSSCG00000008194	ACTR1B	20.6628	13.2931	13.2668	7.60371	6.77331	6.75459	-1.03015	0.00753945	0.136875
ENSSSCG00000001916	INSYN1	2.31239	3.61354	2.3766	0.561792	1.79801	0.389268	-1.02913	0.0419071	0.214562
ENSSSCG00000006472	CRABP2	2.67439	2.6355	2.56108	0.209095	1.72755	0.706068	-1.02659	0.0393239	0.210136
ENSSSCG00000025751	MDH1	99.0768	114.534	76.7171	34.8475	43.7343	65.4775	-1.02513	0.0296339	0.193047
ENSSSCG00000016877	NNT	33.5178	32.6723	28.4444	10.5898	20.2747	15.6586	-1.01954	0.018193	0.166441
ENSSSCG00000004510	ACAA2	24.1356	18.1524	18.4778	5.96733	11.3114	12.1828	-1.01725	0.0329405	0.19866
ENSSSCG00000004484	COL12A1	2.86557	2.45628	4.49741	0.691137	1.74401	0.909241	-1.01712	0.0250105	0.18205
ENSSSCG00000006582	S100A14	1.76416	1.24047	0.338173	0	0	0	-1.01697	0.0307626	0.194047
ENSSSCG00000035134	MRPS7	18.7868	14.0142	13.3032	4.74205	9.09517	7.85369	-1.01652	0.0236844	0.179258
ENSSSCG00000039216	CENPN	2.21286	1.59647	2.3053	0.726175	0.232059	0.566879	-1.01622	0.00500922	0.122851
ENSSSCG00000034491	PRICKLE1	2.31098	2.39415	1.88492	0.160351	1.40501	0.405122	-1.01585	0.0347034	0.202083
ENSSSCG00000009486	SLITRK6	2.68439	1.35577	0.97055	0.0620751	0.527478	0.276908	-1.01518	0.0301137	0.193084
ENSSSCG00000026302	-	1.75886	1.10723	1.26604	0.106335	0.226446	0.176297	-1.01502	0.00120888	0.105018
ENSSSCG00000023014	-	3.77056	2.67282	4.05615	0.674178	2.13903	1.04368	-1.01471	0.0285446	0.190201
ENSSSCG00000016946	CENPK	2.77154	2.95425	2.87815	0.442376	2.12418	0.57777	-1.00804	0.0460004	0.222129
ENSSSCG00000048350	-	1.43052	1.92183	1.37715	0.123083	0.873407	0	-1.00141	0.0270553	0.18605
ENSSSCG00000011194	ANKRD28	2.67432	3.14658	2.42868	0.660924	0.979387	0.981966	-1.00103	0.00101082	0.103008
ENSSSCG00000016554	MEST	2.59104	1.46334	2.49784	0.121633	1.28212	0.510245	-1.00024	0.0441412	0.219309
ENSSSCG00000028924	AURKB	1.52853	1.13424	1.72972	0	0.320191	0.398093	-0.998857	0.00541841	0.126732
ENSSSCG00000014367	SLC35A4	7.3665	7.64413	6.95677	2.43274	2.56955	4.9005	-0.99753	0.0171451	0.162346
ENSSSCG00000011070	MPP7	1.9969	2.03108	2.1759	0.305331	1.27733	0.220031	-0.997263	0.025313	0.182121
ENSSSCG00000012510	ARMCX2	1.87027	2.03017	1.52347	0.549706	0.568138	0.137745	-0.996257	0.00428272	0.120368
ENSSSCG00000034147	DTYMK	2.46767	3.2044	2.85291	0.425788	1.98073	0.666548	-0.995841	0.0405078	0.212159
ENSSSCG00000006981	MICU3	3.46152	2.3597	1.98514	0.577639	0.834954	0.949111	-0.99578	0.00688451	0.134515
ENSSSCG00000000839	ALDH1L2	3.76695	4.60396	4.19052	1.28266	2.95132	0.940863	-0.995216	0.0350498	0.202702
ENSSSCG00000016002	CCDC141	0.958333	1.55443	1.21919	0	0.216785	0.155645	-0.993629	0.00204986	0.107196
ENSSSCG00000038255	ART1	22.6965	21.1806	12.2985	9.76219	6.50209	9.98596	-0.992749	0.0355471	0.203494
ENSSSCG00000000685	TPI1	503.974	580.199	614.677	238.066	271.338	351.911	-0.991765	0.00592217	0.129555
ENSSSCG00000012905	TMEM134	5.16444	5.21765	4.40888	1.55727	2.21282	2.24212	-0.986763	0.00159299	0.106003
ENSSSCG00000010795	NDUFAB1	41.9606	45.2714	40.3871	13.0347	27.9653	25.0046	-0.986739	0.0399893	0.211591
ENSSSCG00000017396	PSMC3IP	1.61569	0.731319	1.113	0	0.233809	0	-0.98508	0.00781353	0.13695
ENSSSCG00000015862	LIMS2	13.4241	17.8927	17.235	7.32758	5.86183	10.3181	-0.98058	0.0156874	0.158373
ENSSSCG00000006874	PALMD	39.3279	56.4236	55.1365	17.1251	31.6025	27.6473	-0.980329	0.0325365	0.19798
ENSSSCG00000026106	TXNDC15	17.8733	15.9731	13.1504	4.97814	10.9983	7.2451	-0.979411	0.0358101	0.203763
ENSSSCG00000010774	ZNF511	10.605	10.8368	10.2263	3.32949	6.90851	4.87733	-0.979309	0.017729	0.16463
ENSSSCG00000027197	DYRK1B	37.0181	41.3175	30.0803	15.7115	16.2155	21.9609	-0.973404	0.00766529	0.136875
ENSSSCG00000037865	SOX18	3.53393	4.22291	3.38205	1.18487	1.7244	1.30605	-0.97277	0.00139422	0.106003
ENSSSCG00000004969	KIF23	1.54288	1.50216	1.18506	0.149275	0.505921	0.0641893	-0.972063	0.00433589	0.120368
ENSSSCG00000009114	PRSS12	1.68745	0.461295	1.24081	0.0374357	0.0750191	0.0472721	-0.971162	0.0204541	0.172172
ENSSSCG00000015632	-	54.2523	64.4536	43.7451	24.8733	36.827	20.9883	-0.970207	0.0259936	0.183639
ENSSSCG00000012276	SYN1	8.81481	8.55981	7.44721	3.37812	5.37446	2.79761	-0.967569	0.0141602	0.15492
ENSSSCG00000009166	MANBA	1.74507	1.83875	1.38523	0.202296	0.866933	0.114938	-0.964268	0.0168655	0.161861
ENSSSCG00000002847	GPT2	1.34522	1.12792	0.996195	0	0.12539	0.193165	-0.963733	0.000671448	0.0935845
ENSSSCG00000007586	FSCN1	6.49332	7.32272	6.82774	2.50147	5.32108	1.98627	-0.961594	0.0442799	0.219561
ENSSSCG00000014437	PPARGC1B	1.3782	2.25755	0.664017	0.11253	0.393324	0.128196	-0.960645	0.0325003	0.19798
ENSSSCG00000015256	JAM3	6.17084	6.36484	4.53457	1.49152	3.85561	2.29277	-0.95843	0.0359974	0.203893
ENSSSCG00000022823	MCM5	3.02599	2.82011	1.75249	1.03317	1.0632	0.380895	-0.956491	0.0201357	0.171283
ENSSSCG00000025463	PROS1	6.83256	6.92942	6.01438	1.78892	4.24867	3.08295	-0.955247	0.024368	0.181052
ENSSSCG00000021255	ADA	3.71017	2.80013	3.37039	0.7203	1.77611	1.24813	-0.955047	0.0121324	0.151219
ENSSSCG00000010829	-	7.80333	7.03694	7.64218	2.71206	3.59525	3.92496	-0.954539	0.00178591	0.106003
ENSSSCG00000037151	MIEF2	2.90075	3.65698	2.49677	0.618979	1.59691	1.09087	-0.95106	0.0146284	0.15492
ENSSSCG00000002388	ESRRB	1.43131	1.0007	0.840216	0.0926168	0.137402	0	-0.949529	0.00192813	0.107196
ENSSSCG00000028101	SLC9B2	1.94077	1.74284	1.23403	0.750895	0.293596	0.105995	-0.948895	0.0141324	0.15492
ENSSSCG00000025842	SPAG8	7.04165	7.55785	5.21493	2.25843	4.25456	2.47467	-0.948619	0.021292	0.172844
ENSSSCG00000040411	CCDC69	1.69441	2.56538	3.09767	0.47114	1.02863	0.848254	-0.945076	0.0136794	0.15438
ENSSSCG00000012132	ASB9	1.69793	1.46085	1.54834	0	0.742169	0.365737	-0.943332	0.015937	0.159114
ENSSSCG00000014217	FEM1C	9.09594	19.166	10.7461	5.45365	7.25343	5.33443	-0.94178	0.0450002	0.220253
ENSSSCG00000014909	-	2.62465	2.74793	2.0525	0.65262	1.18738	0.621664	-0.94083	0.0048874	0.122232
ENSSSCG00000029838	FZD2	3.61477	3.16326	2.8534	0.518714	2.1257	1.2107	-0.939525	0.0387468	0.209198
ENSSSCG00000014041	-	1.96505	2.68632	1.99063	0.240493	1.38615	0.577246	-0.935892	0.0334793	0.199676
ENSSSCG00000029967	PEX1	1.6536	2.03944	2.33886	0.187456	0.795541	0.807387	-0.934972	0.0136382	0.15438
ENSSSCG00000016652	LRRN3	1.50957	1.57809	1.15628	0.21806	0.431889	0.146771	-0.934067	0.00170585	0.106003
ENSSSCG00000008991	FRAS1	2.03246	1.54123	1.53855	0.092147	1.1378	0.213118	-0.929338	0.0410885	0.213264
ENSSSCG00000004466	TTK	1.42181	1.07055	0.700857	0.0392126	0.144724	0.0438914	-0.926632	0.00387295	0.120368
ENSSSCG00000012557	-	1.28448	1.04691	1.00667	0.371493	0	0	-0.924791	0.00472673	0.122232
ENSSSCG00000003147	CA11	1.06268	1.01773	1.8567	0	0.616876	0.094652	-0.915973	0.0266639	0.18519
ENSSSCG00000004138	HIVEP2	5.7664	4.88618	4.47134	2.32068	1.78437	2.51594	-0.914958	0.00250296	0.11062
ENSSSCG00000021397	PODXL2	1.40374	2.20061	1.56043	0	0.786201	0.646126	-0.914681	0.0343834	0.20151
ENSSSCG00000027205	LPCAT3	14.7682	15.3495	17.8388	6.8003	10.1649	7.33487	-0.914057	0.00670347	0.132956
ENSSSCG00000034493	ST3GAL6	5.81959	6.41475	7.01995	1.8061	4.32598	3.07219	-0.912086	0.0299435	0.193084
ENSSSCG00000012667	IGSF1	2.11755	1.51982	1.60225	0.256749	0.774089	0.376219	-0.912003	0.00671676	0.132996
ENSSSCG00000011207	SGO1	1.42825	1.44014	1.10999	0.070802	0.370897	0.279106	-0.911723	0.00196302	0.107196
ENSSSCG00000040089	TEDC1	0.979669	2.43164	1.49631	0.29309	0.611735	0.224428	-0.910804	0.0248316	0.18205
ENSSSCG00000030015	-	20.3799	19.0042	15.8191	6.08147	10.8401	11.9248	-0.910236	0.0347924	0.202204
ENSSSCG00000033514	CRHR2	3.5613	2.85946	2.13018	1.04961	1.1945	0.847245	-0.909825	0.00625218	0.130339
ENSSSCG00000028996	ALDH1A1	4.04041	4.873	3.0659	0.852382	2.48347	1.82387	-0.907876	0.0424488	0.216005
ENSSSCG00000028572	-	1.53896	1.74399	1.44639	0.221996	0.697791	0.245092	-0.907339	0.00492148	0.122232
ENSSSCG00000003712	OSBPL1A	5.7624	4.47678	6.09852	1.73896	3.16203	2.5612	-0.898368	0.0129265	0.152577
ENSSSCG00000004071	CNKSR3	3.26761	3.64797	2.84862	1.95765	0.873663	1.14529	-0.894296	0.0131871	0.152577
ENSSSCG00000009229	ARHGAP24	3.91841	2.36837	2.38351	0.46868	1.56864	1.32698	-0.891592	0.0441065	0.219309
ENSSSCG00000037999	PPP1R14B	60.7069	60.8309	53.4302	29.6324	42.9321	23.1789	-0.891362	0.0258634	0.183292
ENSSSCG00000037416	CLIC5	27.5449	18.5552	21.4394	11.0538	15.7432	8.72476	-0.891341	0.0327666	0.198159
ENSSSCG00000007874	ABCC1	6.37427	4.83239	6.22314	3.46789	2.3299	2.27233	-0.891275	0.00798319	0.137036
ENSSSCG00000005778	HSBP1L1	1.99429	1.45921	1.26578	0	0.639881	0.598291	-0.890098	0.0269672	0.185661
ENSSSCG00000027169	ENOSF1	1.99596	1.64675	2.27861	0.270505	1.20211	0.460512	-0.889853	0.0249562	0.18205
ENSSSCG00000030544	TMEM143	5.02589	5.61889	5.69791	1.82566	3.66595	2.18961	-0.889113	0.0163676	0.1603
ENSSSCG00000025777	ESR1	2.12046	0.972467	0.77298	0.304188	0.234229	0.0703638	-0.88769	0.0283119	0.189472
ENSSSCG00000033920	CTU2	1.50122	3.32185	1.92994	0.550325	1.15578	0.497559	-0.887254	0.0369456	0.205172
ENSSSCG00000009716	SH3RF1	2.92895	2.58845	2.43802	0.686821	1.44995	0.859276	-0.88576	0.00660059	0.131991
ENSSSCG00000024864	ATXN10	14.853	11.1797	13.7955	5.24495	8.09523	6.97902	-0.885385	0.0105928	0.14395
ENSSSCG00000010144	ACTN2	324.81	250.896	212.76	140.459	112.13	173.683	-0.88325	0.025126	0.182064
ENSSSCG00000035667	KBTBD13	1.29829	1.06351	0.760051	0	0.337027	0	-0.880752	0.00791374	0.13695
ENSSSCG00000034059	ST3GAL3	6.18112	6.95492	6.71017	2.33518	4.48436	2.85876	-0.880531	0.0154722	0.157911
ENSSSCG00000016092	SGO2	1.09338	1.28377	1.5825	0.179812	0.415098	0.192616	-0.877475	0.00199454	0.107196
ENSSSCG00000038694	CCND2	6.52057	7.20779	5.29471	3.49478	3.27432	2.26556	-0.8769	0.00855196	0.137729
ENSSSCG00000015117	RNF26	2.44264	3.99969	1.98671	0.677365	1.62282	0.896855	-0.874328	0.0407679	0.212799
ENSSSCG00000013573	TRAPPC5	14.9827	16.539	14.6018	5.63768	11.3791	7.6547	-0.873526	0.0302304	0.193084
ENSSSCG00000016330	LRRFIP1	47.9419	49.7725	40.1153	23.5218	24.2855	26.1807	-0.866613	0.00112067	0.104137
ENSSSCG00000025631	-	2.10553	1.71088	1.96243	0.459483	0.204859	1.34083	-0.866348	0.0406295	0.212485
ENSSSCG00000017544	ATP5MC1	174.51	217.617	202.935	74.7547	136.078	123.53	-0.86572	0.0369587	0.205172
ENSSSCG00000007926	SEC14L5	0.872902	1.29021	0.473951	0	0.0498316	0	-0.86343	0.00958352	0.142499
ENSSSCG00000021060	RCBTB1	5.8309	6.23341	4.78054	2.02199	3.46066	2.5411	-0.860334	0.0105502	0.14395
ENSSSCG00000013043	MACROD1	48.592	54.122	67.0223	25.7091	33.7578	32.6971	-0.85715	0.00885988	0.138635
ENSSSCG00000034608	TMEM94	2.44014	3.556	2.49578	1.08054	1.72999	0.640578	-0.851931	0.0269598	0.185661
ENSSSCG00000026004	MSRB3	38.0889	35.6955	34.5103	13.5234	22.6855	24.207	-0.851467	0.0287841	0.190829
ENSSSCG00000034154	WNK2	6.51	7.39542	4.53004	2.57666	3.90263	2.38868	-0.850937	0.0255119	0.18239
ENSSSCG00000005216	-	0.797567	0.741486	1.27477	0	0.21528	0	-0.850266	0.00519617	0.124997
ENSSSCG00000005366	NCBP1	38.566	41.3803	40.2045	16.7068	27.5915	22.3063	-0.849949	0.0136867	0.15438
ENSSSCG00000037539	SORCS2	0.902869	1.1444	1.35323	0.0320683	0.115271	0.431337	-0.8477	0.00720912	0.136201
ENSSSCG00000014371	NDUFA2	40.4901	49.1269	38.5408	17.5612	33.1664	21.3258	-0.846037	0.0394283	0.210136
ENSSSCG00000037077	SHMT2	9.16974	9.59331	7.80375	4.8076	4.75854	3.89358	-0.844958	0.00177415	0.106003
ENSSSCG00000003137	PLEKHA4	2.45813	2.58987	2.36218	0.462926	1.82165	0.746917	-0.844373	0.0411741	0.213264
ENSSSCG00000004374	QRSL1	14.0266	12.3583	12.9372	4.76627	9.38923	7.0843	-0.843396	0.0283165	0.189472
ENSSSCG00000011519	GXYLT2	2.30021	2.43948	2.2017	0.446191	1.53415	0.717137	-0.843274	0.0250012	0.18205
ENSSSCG00000007022	ANK1	1.21852	0.77694	0.902304	0.0590348	0.142252	0.075818	-0.842226	0.00110344	0.104137
ENSSSCG00000008101	FBLN7	0.903034	0.788679	1.61557	0	0.545645	0	-0.842038	0.0354161	0.203132
ENSSSCG00000009889	ALDH2	10.4331	14.8443	15.4756	4.7793	8.54102	8.40759	-0.841475	0.0443183	0.219563
ENSSSCG00000032390	NDUFB2	5.94682	7.1025	5.75134	1.80901	4.12512	3.58949	-0.841305	0.0392867	0.210114
ENSSSCG00000012586	-	3.6432	4.80995	3.33955	0.965783	1.9451	2.51743	-0.841083	0.0393955	0.210136
ENSSSCG00000004487	MTO1	5.72781	3.82712	4.54494	1.53707	3.51036	1.74579	-0.839614	0.0463845	0.222468
ENSSSCG00000015215	CHEK1	0.987947	0.966889	0.529505	0	0	0.0449943	-0.838921	0.00259568	0.11062
ENSSSCG00000002768	CENPT	0.606225	0.738101	1.24746	0	0.0967332	0	-0.838756	0.00537805	0.126732
ENSSSCG00000015116	MCAM	8.99099	7.03349	11.4884	5.00908	5.2755	3.64993	-0.838361	0.0212532	0.172844
ENSSSCG00000007986	NME4	1.1263	1.11581	0.562084	0	0.244095	0	-0.832644	0.0099835	0.14395
ENSSSCG00000016988	ERGIC1	14.478	11.3645	10.6174	5.24316	8.26838	5.81024	-0.832068	0.0176631	0.164405
ENSSSCG00000022149	RMI2	1.64471	0.70114	0.539231	0.064489	0.156294	0	-0.830717	0.0283804	0.189647
ENSSSCG00000032081	NDUFS3	103.511	118.505	118.672	43.4828	80.914	72.1119	-0.829378	0.040655	0.212485
ENSSSCG00000017238	TTYH2	1.87069	2.19941	2.35741	0.447661	1.55863	0.485503	-0.828836	0.0398652	0.211263
ENSSSCG00000034913	GINS1	1.23534	1.16521	0.936283	0.034108	0.464638	0.10686	-0.827629	0.00756896	0.136875
ENSSSCG00000025965	SPDL1	0.869465	1.28044	0.662295	0.0569919	0.129075	0.0639993	-0.826838	0.00375067	0.120368
ENSSSCG00000001987	RIPK3	1.6644	1.39206	1.51391	0	0.679984	0.711332	-0.826143	0.0328313	0.198212
ENSSSCG00000011369	WDR6	1.49836	1.36963	1.24944	0.258826	0.287824	0.477275	-0.825086	0.000611219	0.0935845
ENSSSCG00000009523	-	1.2866	1.1055	0.82801	0	0.267187	0.251562	-0.824093	0.00480912	0.122232
ENSSSCG00000022647	TIMM17B	14.5997	12.7003	12.1083	5.58485	9.57568	6.27309	-0.82253	0.0205367	0.172172
ENSSSCG00000036256	MAD2L1	4.61722	3.41236	4.44757	1.43376	2.96114	1.54702	-0.819701	0.0303159	0.193084
ENSSSCG00000030469	BUB1	0.77607	0.732006	0.847262	0	0.037698	0	-0.817711	1.45921e-05	0.0453306
ENSSSCG00000006187	MSC	2.00061	2.41161	2.23991	0.367588	1.29799	0.92868	-0.817348	0.0225514	0.176227
ENSSSCG00000006325	MGST3	52.5445	70.1514	59.2477	24.7719	46.3651	33.6003	-0.814044	0.043813	0.218714
ENSSSCG00000004205	ARHGAP18	7.57927	6.64353	11.3577	3.94597	3.68275	5.44082	-0.813857	0.0322075	0.197778
ENSSSCG00000000895	SNRPF	18.8186	18.4337	14.9365	8.26608	12.3224	8.16054	-0.813455	0.0162697	0.160062
ENSSSCG00000022351	GSTO1	29.8077	41.7728	36.8629	14.1481	26.9449	20.7846	-0.811914	0.0494751	0.227369
ENSSSCG00000017788	TP53I13	2.47165	2.79768	1.9121	0.628377	1.50654	0.740892	-0.81128	0.0222297	0.175484
ENSSSCG00000003610	IQCC	1.66948	1.50063	1.15831	0.350297	0.564415	0.268846	-0.808778	0.00316005	0.114235
ENSSSCG00000012273	USP11	6.48609	6.02501	6.08119	2.29087	5.12602	2.43946	-0.808368	0.0495521	0.227369
ENSSSCG00000004918	ALPK2	5.14581	3.90083	3.08558	1.61699	2.5949	1.43829	-0.807814	0.0289855	0.191116
ENSSSCG00000038492	PHETA2	1.83653	2.04773	2.23052	0.481516	1.45241	0.433297	-0.807672	0.0345595	0.201861
ENSSSCG00000002873	GPI	141.003	188.037	201.096	91.6261	89.562	119.945	-0.806272	0.0172755	0.162647
ENSSSCG00000028840	EZH2	2.59263	2.68136	1.35834	1.13256	0.555115	0.760182	-0.805906	0.031032	0.194936
ENSSSCG00000005271	CARNMT1	19.7807	14.9511	15.5715	6.26756	11.7652	10.0834	-0.805814	0.0412779	0.213264
ENSSSCG00000040719	-	1.87097	1.8894	1.73428	0.417848	0.941801	0.544211	-0.805167	0.00427398	0.120368
ENSSSCG00000032488	ZADH2	12.4823	12.6535	13.6743	5.79067	8.20479	7.11551	-0.804263	0.00375965	0.120368
ENSSSCG00000014256	FBN2	1.76188	1.86478	1.5521	0.126814	1.10745	0.600288	-0.803229	0.0391617	0.20985
ENSSSCG00000016690	CREB5	1.28734	1.04826	1.72122	0.383689	0.411088	0.239817	-0.798957	0.0038316	0.120368
ENSSSCG00000015961	CDCA7	1.12838	1.08346	0.711625	0.0509635	0.26318	0.0861411	-0.798705	0.00347641	0.117079
ENSSSCG00000015785	CENPU	3.8418	5.00657	2.75012	2.04322	1.74915	1.48063	-0.797911	0.0203452	0.171909
ENSSSCG00000025525	-	4.95576	7.21265	6.81657	2.72659	2.82336	4.11474	-0.797103	0.0178579	0.164921
ENSSSCG00000026894	NFE2L3	1.62701	1.97647	1.76362	0.324761	1.19704	0.417735	-0.796233	0.0274382	0.18721
ENSSSCG00000008808	GNPDA2	11.0148	9.25522	8.47283	3.84105	5.73324	5.83955	-0.796101	0.0141222	0.15492
ENSSSCG00000023141	RNLS	4.02525	3.33095	3.51126	0.853263	2.10601	2.28547	-0.792061	0.04292	0.21637
ENSSSCG00000005052	WDHD1	2.05521	2.07824	2.16302	0.34834	1.17745	0.952991	-0.791723	0.0195543	0.169466
ENSSSCG00000023296	CENPE	1.01779	1.09675	1.60555	0.113795	0.509448	0.26449	-0.791485	0.00988542	0.143848
ENSSSCG00000040507	PDLIM7	133.922	151.725	177.763	84.8166	75.993	107.003	-0.789302	0.0131743	0.152577
ENSSSCG00000013591	TIMM44	11.0335	9.37187	9.197	3.45788	7.37406	5.61037	-0.788884	0.0459736	0.22209
ENSSSCG00000010224	EGR2	1.19259	1.66124	1.37014	0.13726	0.805288	0.308281	-0.78808	0.0209661	0.172231
ENSSSCG00000050318	SMIM35	0.712399	1.456	0.779017	0	0.281718	0.134626	-0.787706	0.0155373	0.158146
ENSSSCG00000010486	HELLS	2.128	1.38919	1.54211	0.381961	1.11311	0.264962	-0.787538	0.0374703	0.206209
ENSSSCG00000023215	MAOB	1.20785	1.44024	1.58109	0.386959	0.547337	0.260808	-0.787193	0.00187241	0.106003
ENSSSCG00000018007	MYH3	11.9466	16.1843	15.1499	8.87194	6.81022	8.10171	-0.785381	0.00776757	0.13695
ENSSSCG00000009283	TNFRSF19	1.21275	1.28355	1.31392	0.0404145	0.856089	0.183695	-0.784912	0.0364968	0.204779
ENSSSCG00000017022	HMMR	2.15367	2.45754	3.50223	0.931305	1.26514	1.19759	-0.784107	0.00979976	0.143457
ENSSSCG00000037433	C3orf18	1.19828	1.02008	0.485299	0.293928	0	0	-0.78326	0.0208939	0.172172
ENSSSCG00000037463	MRPS36	65.0666	52.7002	73.2439	28.1834	38.2335	44.1997	-0.782525	0.0275025	0.187358
ENSSSCG00000032398	VGLL3	2.36823	1.85413	2.22735	0.41282	1.2099	0.954999	-0.781889	0.019007	0.168367
ENSSSCG00000020912	HECTD2	1.28449	1.0427	1.56318	0.468973	0.295434	0.238553	-0.781127	0.00286091	0.111859
ENSSSCG00000035952	TGFB1I1	3.53422	5.79318	5.40963	1.89849	2.79461	2.55498	-0.778697	0.022804	0.176897
ENSSSCG00000023776	CCSAP	1.7016	2.33091	1.79602	0.598729	0.958437	0.594868	-0.777681	0.00457912	0.120825
ENSSSCG00000010735	LHPP	3.86736	3.47145	3.48874	0.910066	1.99791	2.39515	-0.77638	0.0383276	0.208692
ENSSSCG00000010653	TRUB1	0.93082	1.17922	0.98941	0	0.404889	0.185884	-0.776315	0.00678678	0.134158
ENSSSCG00000032054	CNPY4	2.34298	2.47786	2.59034	0.831789	1.33445	0.951527	-0.774172	0.00206951	0.107196
ENSSSCG00000035993	C1QTNF2	0.958489	0.78906	1.17739	0	0.251351	0.221366	-0.773187	0.00414574	0.120368
ENSSSCG00000035991	CENPM	1.40684	0.892566	0.718296	0	0.224965	0.280689	-0.772934	0.0130791	0.152577
ENSSSCG00000037237	COMTD1	4.38381	2.91918	3.03906	0.893825	2.25307	1.7834	-0.77108	0.0481471	0.225315
ENSSSCG00000013038	-	15.372	13.1323	13.6363	7.27443	9.68511	6.71486	-0.770581	0.00790598	0.13695
ENSSSCG00000016722	UBE2D4	27.1207	31.3457	28.0832	14.0798	16.4119	19.3489	-0.769251	0.00519423	0.124997
ENSSSCG00000009670	-	0.90004	1.40064	1.1973	0.155087	0.613314	0.086967	-0.768948	0.0191747	0.168398
ENSSSCG00000032693	MAPK12	23.3182	24.9003	21.7868	12.3307	17.0611	11.0871	-0.767362	0.013619	0.15438
ENSSSCG00000007477	NFATC2	0.990168	1.33095	1.19042	0.213425	0.405525	0.208569	-0.767175	0.00141772	0.106003
ENSSSCG00000007493	-	1.79221	1.22462	1.36912	0.601787	0.491408	0.249806	-0.767085	0.00604771	0.129652
ENSSSCG00000035775	BCS1L	7.78038	8.90614	11.0525	4.15704	7.28781	3.99618	-0.765171	0.0477064	0.225053
ENSSSCG00000032213	DBI	12.2888	13.6949	11.8754	5.38838	9.4396	6.68246	-0.764973	0.0234489	0.178487
ENSSSCG00000036360	LURAP1L	1.16073	1.11696	0.845339	0.053334	0.388175	0.18151	-0.76287	0.00493835	0.122232
ENSSSCG00000031476	-	1.11508	0.994073	0.901539	0	0.583948	0.040854	-0.760769	0.0246926	0.181637
ENSSSCG00000016919	SETD9	7.33489	5.16461	5.01844	2.27113	3.05761	3.81034	-0.758667	0.0263957	0.184383
ENSSSCG00000028397	TMEM106C	4.1543	3.98179	3.11657	1.17425	2.83565	1.62336	-0.757493	0.0441013	0.219309
ENSSSCG00000035908	-	4.1662	3.49777	3.89958	1.85505	2.66768	1.25583	-0.75631	0.0229584	0.177362
ENSSSCG00000011056	FRMD4A	2.52371	1.57636	2.07683	0.633465	1.33896	0.517659	-0.756077	0.0315085	0.196033
ENSSSCG00000005344	MELK	0.566956	0.684954	0.890633	0	0	0.0387769	-0.754886	0.000736571	0.0952706
ENSSSCG00000014980	CFAP300	0.744874	0.580025	1.14287	0.0972394	0.124601	0	-0.753108	0.00567452	0.127769
ENSSSCG00000005615	PTRH1	6.30844	7.59813	5.77885	2.96251	4.82906	2.86264	-0.751788	0.0257451	0.183002
ENSSSCG00000008785	FAM114A1	4.82359	4.49631	5.82633	1.76582	3.98035	2.32674	-0.751139	0.0483677	0.225685
ENSSSCG00000026041	MAP3K5	3.53933	3.36793	3.17694	1.13912	2.04487	1.6746	-0.749718	0.0079965	0.137036
ENSSSCG00000037534	OPCML	1.15337	0.558276	1.11984	0	0.396928	0.0742138	-0.748323	0.023915	0.180258
ENSSSCG00000009125	-	9.06479	8.65701	7.76535	3.25066	6.01828	5.03323	-0.747633	0.0282013	0.189296
ENSSSCG00000005661	ENDOG	6.72031	9.65327	7.90669	3.16574	5.07456	5.11789	-0.747462	0.0302	0.193084
ENSSSCG00000000874	GAS2L3	1.54152	1.47947	0.765197	0.270746	0.432549	0.294707	-0.746223	0.0137699	0.154642
ENSSSCG00000003697	NDC80	0.979244	0.904157	0.903364	0.0706488	0.174193	0.219813	-0.741946	0.000228756	0.0795331
ENSSSCG00000035600	DNAJC12	3.6281	5.15155	3.69046	2.11327	2.13656	1.92359	-0.741915	0.00571685	0.128477
ENSSSCG00000023557	CCRL2	1.23653	0.504233	1.06184	0	0.312313	0.130688	-0.741636	0.0235045	0.178691
ENSSSCG00000009400	RCBTB2	5.26843	4.72102	4.46776	1.82807	3.62215	2.21174	-0.741196	0.0281264	0.189296
ENSSSCG00000023710	REEP1	2.63536	2.92164	1.43849	0.735619	1.43974	0.763795	-0.739562	0.0498625	0.227441
ENSSSCG00000011604	CHCHD4	5.87697	6.21188	4.39794	2.49783	2.88441	3.23566	-0.739272	0.00826813	0.137729
ENSSSCG00000008745	PROM1	1.89781	1.58424	1.53767	0.452174	0.71082	0.646038	-0.738771	0.00137094	0.106003
ENSSSCG00000013352	E2F8	1.08556	0.449818	0.705586	0.057713	0.052037	0	-0.737479	0.00869689	0.138635
ENSSSCG00000009519	CLYBL	4.401	5.66764	3.51951	1.46648	2.9523	2.60582	-0.737032	0.0491711	0.22714
ENSSSCG00000012857	CARS1	3.33185	1.9949	2.52277	1.76525	0.933993	0.851324	-0.73555	0.0372486	0.205494
ENSSSCG00000038329	PIGK	2.68186	3.09204	2.46588	0.721606	1.97071	1.21481	-0.73491	0.0366307	0.204989
ENSSSCG00000017089	ANXA6	94.9619	99.2858	72.565	43.3807	60.4119	55.353	-0.734861	0.0205768	0.172172
ENSSSCG00000013008	CDCA5	0.924262	0.756191	0.607045	0	0.0945047	0.0787399	-0.733847	0.000999147	0.102704
ENSSSCG00000032710	E2F2	0.998991	0.811898	0.53199	0	0.07672	0.12272	-0.732846	0.00389402	0.120368
ENSSSCG00000043102	-	1.23439	0.752691	0.708984	0.112609	0	0.313398	-0.731779	0.0121528	0.151219
ENSSSCG00000033135	VAMP5	11.4419	12.0876	10.8661	6.48237	6.94573	6.09732	-0.731696	0.000300497	0.0807311
ENSSSCG00000024591	ETV1	2.07648	1.67459	2.11039	0.403933	1.36994	0.6801	-0.731607	0.0345962	0.20187
ENSSSCG00000004806	-	0.569917	1.31039	0.814324	0	0.336726	0.0807106	-0.72919	0.0237187	0.179258
ENSSSCG00000036501	WDR1	50.2575	40.4782	35.5182	24.2	25.6057	24.4321	-0.728975	0.00729166	0.136567
ENSSSCG00000032996	SLC7A5	2.53486	1.81025	2.50594	0.729996	1.60399	0.700602	-0.728203	0.0332165	0.199114
ENSSSCG00000029145	POMGNT1	14.2847	11.0196	11.4237	5.50521	7.49405	8.12543	-0.726139	0.0168559	0.161861
ENSSSCG00000027607	IER3	5.23495	3.39349	4.12424	2.57843	1.51178	2.45333	-0.725685	0.0293112	0.19223
ENSSSCG00000011950	NXPE3	2.09692	2.25682	1.54208	0.644839	1.37622	0.451624	-0.725341	0.0389128	0.209198
ENSSSCG00000032053	ST8SIA5	1.41027	0.924507	0.820795	0.0818629	0.374808	0.258783	-0.724492	0.0105212	0.14395
ENSSSCG00000016033	GULP1	3.09299	3.36686	3.1834	0.808604	1.94219	2.1163	-0.724276	0.0444989	0.219563
ENSSSCG00000009379	NEK3	1.27109	0.552333	0.731702	0.155537	0.08199	0.084811	-0.72344	0.0121042	0.151219
ENSSSCG00000003493	CAPZB	32.1051	30.925	38.7957	20.1053	21.7902	18.5197	-0.721136	0.00359276	0.118285
ENSSSCG00000005510	PHF19	1.45342	1.23674	1.19451	0.230148	0.625689	0.349045	-0.719424	0.00497038	0.122272
ENSSSCG00000028488	LTC4S	0.646509	1.25939	0.880341	0	0.569258	0	-0.718752	0.0473133	0.22446
ENSSSCG00000038992	TUBB6	2.47022	3.88407	2.3274	1.74668	1.37661	0.939657	-0.71837	0.0344355	0.201516
ENSSSCG00000032734	VOPP1	2.77003	3.21728	3.50223	1.21892	2.41287	1.12419	-0.717922	0.0358236	0.203763
ENSSSCG00000012001	ROBO1	1.11529	1.17101	1.16879	0.0965319	0.614223	0.264762	-0.717821	0.0117401	0.150377
ENSSSCG00000036168	PDSS2	1.30985	1.06135	1.83098	0.180598	0.725184	0.494251	-0.715668	0.0263744	0.184383
ENSSSCG00000038757	-	1.17728	1.74926	1.22582	0.329192	0.49923	0.512724	-0.714661	0.0043643	0.120368
ENSSSCG00000011522	CNTN3	1.55919	0.98342	1.09053	0	0.551608	0.54984	-0.713887	0.0404111	0.212028
ENSSSCG00000008433	STPG4	135.371	203.866	174.931	101.191	105.021	101.938	-0.713276	0.0143072	0.15492
ENSSSCG00000003435	MIIP	1.83757	2.25025	1.63328	0.447543	1.27421	0.678629	-0.711937	0.0281122	0.189296
ENSSSCG00000001065	ATXN1	2.94364	3.38401	2.64384	0.934212	1.64836	1.8037	-0.711022	0.0179476	0.165228
ENSSSCG00000032909	CDCA8	1.29904	0.600225	0.64935	0.059682	0.114849	0.171008	-0.71099	0.0146057	0.15492
ENSSSCG00000024667	MICU2	23.9708	16.4992	20.0976	14.336	11.8009	9.74593	-0.709216	0.0276504	0.187848
ENSSSCG00000001490	KHDRBS2	0.696824	1.05896	0.54218	0	0.238881	0	-0.706896	0.0115685	0.149419
ENSSSCG00000036094	PLAAT1	6.39557	5.81615	6.95564	3.71712	3.09612	3.77669	-0.706475	0.00181157	0.106003
ENSSSCG00000034151	RNPEP	2.21181	2.35594	2.11059	1.15208	1.31708	0.549751	-0.70574	0.0175989	0.163938
ENSSSCG00000021418	LSS	1.11037	1.27724	0.751256	0.189294	0.411565	0.159332	-0.70416	0.00802206	0.137036
ENSSSCG00000006146	LRRCC1	2.5537	2.88201	3.23397	1.32684	2.12653	0.866843	-0.701533	0.0368161	0.205172
ENSSSCG00000026934	PIGX	1.45848	1.79862	1.48525	0.780859	0.973846	0.136157	-0.699374	0.0499912	0.227637
ENSSSCG00000006282	KIFAP3	5.37689	6.17238	5.33772	2.25767	4.25848	2.96483	-0.697843	0.0287469	0.190829
ENSSSCG00000013509	CHAF1A	0.504095	1.40949	1.06393	0.261716	0.215573	0.144284	-0.697184	0.0269365	0.185661
ENSSSCG00000016620	TSPAN12	6.30954	6.34269	5.25745	2.19824	4.48626	3.49949	-0.696267	0.0438988	0.218957
ENSSSCG00000009085	NUDT6	1.66064	1.082	1.35454	0.246639	0.992529	0.239216	-0.694372	0.049318	0.227311
ENSSSCG00000011896	ADPRH	1.79731	1.65875	1.18349	0.737603	0.27955	0.726887	-0.693504	0.0189149	0.168367
ENSSSCG00000015772	AGA	4.09337	2.67839	2.72173	1.15314	1.87815	1.66262	-0.693078	0.0249872	0.18205
ENSSSCG00000028755	EIPR1	11.3198	11.7146	11.1982	5.02808	7.86486	7.46457	-0.692896	0.0171127	0.162315
ENSSSCG00000031741	-	0.805746	1.1248	0.639599	0.201674	0.186093	0.0455093	-0.6926	0.00542065	0.126732
ENSSSCG00000008829	OCIAD2	1.54699	1.67977	1.45644	0.282612	1.07937	0.494814	-0.690756	0.0297359	0.193047
ENSSSCG00000027986	ABCB8	1.76567	1.47808	1.03757	0.233636	0.96411	0.371354	-0.690436	0.0454364	0.221304
ENSSSCG00000001773	TMED3	3.44852	3.49106	3.29026	1.2583	2.59843	1.51148	-0.690103	0.0278646	0.188548
ENSSSCG00000027907	-	17.7741	15.271	14.3144	7.38139	12.3049	9.02117	-0.688556	0.0317814	0.196602
ENSSSCG00000006546	TDRD10	0.435602	0.364162	1.1255	0	0	0	-0.685824	0.0274456	0.18721
ENSSSCG00000002712	LDHD	2.93685	2.26482	2.68014	0.685715	1.41389	1.80413	-0.683844	0.0419101	0.214562
ENSSSCG00000028092	-	5.57134	5.22159	5.43621	2.63862	3.90094	2.5678	-0.682734	0.0103928	0.14395
ENSSSCG00000023611	TNXB	2.67421	2.24673	2.35596	1.21	1.126	1.06273	-0.682133	0.000355137	0.08746
ENSSSCG00000022655	PTGES2	5.4161	6.1433	5.61808	2.32434	4.33764	3.14144	-0.681765	0.0282014	0.189296
ENSSSCG00000031142	NMNAT3	2.25322	3.05996	2.1251	0.82122	1.139	1.57051	-0.681114	0.0213552	0.172844
ENSSSCG00000013594	FBN3	1.04291	0.803175	0.808669	0.0846892	0.181909	0.266671	-0.678884	0.00150561	0.106003
ENSSSCG00000037568	RAB43	1.29045	1.66816	1.07877	0.155809	0.69809	0.583847	-0.676985	0.0278083	0.188379
ENSSSCG00000004485	CD109	1.01006	1.14289	1.21106	0.167876	0.618496	0.234543	-0.676338	0.0109848	0.146064
ENSSSCG00000037070	GRID2IP	0.355153	0.797672	0.93315	0.0344124	0	0.116331	-0.675987	0.0143574	0.15492
ENSSSCG00000023862	MTMR8	1.08378	1.69638	1.15807	0.164829	0.835063	0.393584	-0.675074	0.0391062	0.209672
ENSSSCG00000017298	TANC2	0.963791	1.05716	0.743867	0.0218221	0.545072	0.0976039	-0.674469	0.0268075	0.185661
ENSSSCG00000024145	PRR11	1.21144	0.531827	1.31671	0.178773	0.444355	0.134372	-0.674236	0.0362409	0.204328
ENSSSCG00000027677	-	2.68933	2.09437	2.12131	0.537731	1.39495	1.38566	-0.673323	0.0416423	0.213837
ENSSSCG00000015894	DPP4	4.66973	4.36829	2.69585	2.00238	1.95668	2.14024	-0.670896	0.0265961	0.184828
ENSSSCG00000027621	NDUFA4L2	6.81179	4.69965	6.71232	3.49965	4.15108	2.67142	-0.670888	0.030958	0.194864
ENSSSCG00000005297	DNAJB5	37.7234	45.1433	49.4877	26.3425	27.5796	27.6394	-0.670375	0.00424216	0.120368
ENSSSCG00000027763	-	2.71512	2.86349	3.04953	0.916122	1.67099	1.81898	-0.67011	0.0196304	0.169466
ENSSSCG00000035581	SUGCT	2.57293	2.41905	3.46756	1.51174	1.12535	1.55417	-0.666982	0.0103734	0.14395
ENSSSCG00000007547	ADAP1	2.53098	1.96682	2.08572	1.20188	0.817647	1.02229	-0.665932	0.00380816	0.120368
ENSSSCG00000002412	STON2	2.56877	3.19813	2.74856	1.40654	1.26621	1.58312	-0.665051	0.00166193	0.106003
ENSSSCG00000037347	-	0.372984	1.10457	0.379619	0	0	0	-0.665037	0.0312008	0.195575
ENSSSCG00000010399	NCOA4	29.3666	33.0983	30.2607	24.2397	18.5759	15.475	-0.663829	0.0232626	0.177898
ENSSSCG00000022310	VPS9D1	1.63229	1.70451	1.72577	1.00216	0.40514	0.755734	-0.658	0.0117798	0.150377
ENSSSCG00000034229	MIS18A	0.768801	0.803948	0.490949	0	0.105255	0.098109	-0.65692	0.00267433	0.110824
ENSSSCG00000002452	LGMN	10.1302	10.8113	8.10756	4.99765	7.62265	4.9111	-0.656538	0.0359373	0.203893
ENSSSCG00000016714	CYCS	177.351	187.558	182.031	84.4603	141.836	127.807	-0.656306	0.0447782	0.219835
ENSSSCG00000008022	TELO2	2.18191	2.23558	2.41386	0.694036	1.50216	1.12184	-0.655456	0.0168168	0.161861
ENSSSCG00000010483	PLCE1	1.38556	1.72548	1.8885	0.58779	1.18821	0.385448	-0.654679	0.0365559	0.204989
ENSSSCG00000034739	-	0.674656	0.973495	1.18899	0.234815	0.193356	0.260454	-0.653874	0.00469761	0.122232
ENSSSCG00000012377	KIF4A	0.663123	0.769363	0.699895	0.0366462	0.0660842	0.163926	-0.653109	0.000324806	0.0834681
ENSSSCG00000004480	COX7A2	100.606	95.9023	78.756	51.0964	74.7105	50.37	-0.651478	0.0372535	0.205494
ENSSSCG00000028359	BST1	0.936716	0.93442	0.603373	0.169962	0.331485	0	-0.649042	0.0123421	0.151666
ENSSSCG00000007430	NEURL2	4.80481	6.07413	5.11285	3.21409	2.78934	3.0785	-0.648812	0.00256889	0.11062
ENSSSCG00000030565	GRIA4	0.727664	0.712162	0.709668	0	0.251513	0.0486642	-0.64871	0.00276163	0.111038
ENSSSCG00000037682	HFE	1.35609	1.19628	0.967049	0.406541	0.444629	0.30645	-0.646329	0.00177628	0.106003
ENSSSCG00000007531	FAM217B	0.709958	1.12776	1.10898	0.0337817	0.558278	0.245313	-0.645149	0.0319971	0.197204
ENSSSCG00000001931	-	0.62826	0.883446	0.691193	0.237467	0.096253	0	-0.644925	0.00408654	0.120368
ENSSSCG00000007451	SLC2A10	0.607255	1.11723	0.730164	0	0.421628	0.085879	-0.643761	0.0293946	0.192293
ENSSSCG00000014274	PDLIM4	4.87546	6.9438	4.52319	3.02669	3.55979	2.68707	-0.642999	0.0253496	0.182145
ENSSSCG00000009009	MND1	0.938408	0.941859	0.583913	0.0685152	0.119845	0.309598	-0.642591	0.00820372	0.137729
ENSSSCG00000014061	THOC3	2.38419	2.84043	2.15094	0.796082	1.60979	1.30222	-0.64135	0.023125	0.177816
ENSSSCG00000033327	PDGFB	10.9813	12.831	13.5758	8.12926	9.45482	5.67148	-0.641151	0.0377583	0.206896
ENSSSCG00000044952	NLRX1	1.44288	1.71117	1.0027	0.229989	0.831956	0.556873	-0.639586	0.0384007	0.208898
ENSSSCG00000008747	NCAPG	0.688161	0.565508	0.583491	0.018689	0.0887798	0	-0.638589	0.000222542	0.0795331
ENSSSCG00000032687	CYP4V2	1.68593	1.17693	1.61335	0.410265	0.992946	0.450299	-0.635466	0.0269373	0.185661
ENSSSCG00000003289	ISOC2	15.7424	16.6715	15.6527	8.36396	11.6821	10.0997	-0.634062	0.00807773	0.137589
ENSSSCG00000014289	UQCRQ	220.834	230.065	204.361	118.924	136.889	169.421	-0.633737	0.0151859	0.156941
ENSSSCG00000005901	GPT	2.95815	3.2971	2.67896	1.0703	2.1081	1.61365	-0.631848	0.0254298	0.182194
ENSSSCG00000033444	SPC24	0.487811	0.870544	1.01055	0.156894	0.200497	0.083021	-0.631763	0.0101893	0.14395
ENSSSCG00000038569	ARMCX1	2.45467	1.28851	1.82336	0.815106	1.15097	0.537053	-0.631722	0.0462285	0.222459
ENSSSCG00000011042	RSU1	21.2512	26.1248	23.0458	12.8787	17.1654	14.5146	-0.630532	0.010791	0.14512
ENSSSCG00000008175	CHST10	4.93006	5.01474	5.7678	2.07251	3.93879	3.30103	-0.628994	0.0413347	0.213463
ENSSSCG00000025834	FNDC5	2.34768	2.48139	1.66209	0.954422	0.998713	1.15056	-0.628287	0.0079317	0.13695
ENSSSCG00000013637	QTRT1	2.22707	2.51629	1.80832	1.0409	1.42469	0.747188	-0.627314	0.0194713	0.169466
ENSSSCG00000038094	GPX7	8.00331	6.95372	7.66043	4.78824	5.82784	3.25831	-0.62723	0.0384618	0.208921
ENSSSCG00000005771	HDHD2	6.39605	4.93713	5.29437	2.55268	4.51029	2.8506	-0.624822	0.044729	0.219835
ENSSSCG00000032609	-	0.528993	0.49991	0.598658	0	0	0	-0.624773	2.14238e-05	0.05065
ENSSSCG00000032073	-	3.6965	3.541	3.92456	1.47651	2.92808	1.9457	-0.624617	0.0338464	0.200345
ENSSSCG00000014223	COMMD10	2.39818	2.98141	2.47769	1.17216	1.79321	1.11653	-0.624473	0.0129292	0.152577
ENSSSCG00000007366	MYBL2	1.90381	1.00886	1.63586	0.400102	0.881765	0.60281	-0.621459	0.036662	0.205005
ENSSSCG00000036512	FGFRL1	11.6001	8.27354	7.49549	4.94484	6.40668	5.19907	-0.620889	0.0349488	0.202702
ENSSSCG00000012403	OGT	22.1599	19.7353	21.4024	14.447	11.0421	14.94	-0.619768	0.0104715	0.14395
ENSSSCG00000008875	RXFP1	0.674367	0.621523	0.567506	0	0.091226	0.076774	-0.618923	0.000205979	0.0795331
ENSSSCG00000009862	RNFT2	0.743976	0.768565	0.449883	0	0.235267	0	-0.618691	0.010776	0.145083
ENSSSCG00000039107	-	0.696841	0.836589	0.495246	0	0.260128	0.026751	-0.616202	0.0106487	0.144271
ENSSSCG00000032929	ENKUR	2.07448	1.53592	1.43063	0.480594	1.06305	0.723344	-0.616007	0.0236789	0.179258
ENSSSCG00000010956	NAA35	7.93437	7.38595	6.20575	3.82597	5.89116	3.5118	-0.61574	0.0431655	0.216671
ENSSSCG00000001863	TMEM266	2.11147	1.46442	2.67877	1.20418	1.16398	0.645441	-0.615224	0.0465209	0.222641
ENSSSCG00000013327	MPPED2	0.757682	1.0179	1.05547	0.220611	0.306154	0.272982	-0.61495	0.00131454	0.106003
ENSSSCG00000025134	FAM171B	1.07663	1.45964	1.08195	0.230942	0.69216	0.425094	-0.613647	0.0168115	0.161861
ENSSSCG00000011940	DZIP3	1.1896	1.08729	1.12641	0.183332	0.516241	0.517586	-0.611861	0.00721977	0.136201
ENSSSCG00000010721	PSTK	1.04838	0.616708	0.967346	0.140443	0.339046	0.197161	-0.611126	0.00828955	0.137729
ENSSSCG00000048201	-	4.78991	5.31632	4.30254	2.96264	2.72296	2.70026	-0.60959	0.00154852	0.106003
ENSSSCG00000027491	-	4.83372	5.07513	4.8055	2.42568	3.68243	2.61949	-0.608439	0.0123455	0.151666
ENSSSCG00000026478	PADI2	0.565533	1.04391	0.515431	0	0.169357	0.172892	-0.607309	0.0177991	0.1649
ENSSSCG00000004907	CCBE1	0.498707	0.535097	0.961123	0	0.135541	0.125603	-0.60655	0.0115415	0.149294
ENSSSCG00000011563	FANCD2	0.841736	0.659911	0.966538	0.11142	0.274207	0.206428	-0.605028	0.00270006	0.110824
ENSSSCG00000008245	TMSB10	375.298	419.859	328.154	257.71	284.947	199.36	-0.604765	0.0302942	0.193084
ENSSSCG00000031531	TSPAN10	1.75284	1.65251	1.52044	0.497439	0.781422	0.96179	-0.604753	0.00724731	0.136201
ENSSSCG00000036549	DPYSL3	5.9516	5.30028	7.53622	4.2784	3.56201	3.42167	-0.603999	0.0162016	0.160027
ENSSSCG00000008750	PACRGL	0.518418	0.96637	1.05581	0.040861	0.50695	0.118804	-0.602148	0.0473352	0.22446
ENSSSCG00000012171	PRDX4	4.13931	4.47606	4.64708	2.06325	3.193	2.53774	-0.602115	0.0117007	0.150178
ENSSSCG00000026146	GALNT5	0.673463	0.676871	0.501237	0	0.205567	0	-0.601683	0.00447	0.120616
ENSSSCG00000013778	NDUFB7	116.808	113.058	111.307	59.0338	89.3921	78.8535	-0.600042	0.0270327	0.186003
ENSSSCG00000006088	SDC2	3.06999	3.07186	3.58562	1.56925	2.49159	1.43288	-0.599978	0.0251773	0.182064
ENSSSCG00000002795	CDH11	2.78813	2.72648	2.72734	0.988482	2.14163	1.42118	-0.599518	0.0350279	0.202702
ENSSSCG00000015771	NEIL3	0.940944	0.29051	0.53501	0	0	0.109048	-0.597875	0.0281983	0.189296
ENSSSCG00000008554	ABHD1	1.35684	0.698636	0.756704	0.113377	0.562561	0.166637	-0.597631	0.0493794	0.227311
ENSSSCG00000004032	PRKN	0.843944	0.542549	0.805651	0.134965	0.307841	0	-0.596932	0.0124636	0.152203
ENSSSCG00000009157	TET2	5.46947	4.24687	4.04298	2.88135	3.00364	2.18514	-0.596717	0.0171691	0.162365
ENSSSCG00000012837	CHID1	2.32809	2.48544	2.60095	0.828333	1.78115	1.3761	-0.596537	0.0293129	0.19223
ENSSSCG00000035954	ATAD5	0.809375	0.809136	0.606941	0.095009	0.308961	0.0615886	-0.596506	0.00562308	0.127548
ENSSSCG00000016157	MYL1	1282.93	1461.8	1540.6	817.874	1046.13	976.634	-0.59607	0.010584	0.14395
ENSSSCG00000009448	DIAPH3	0.855249	0.336654	0.451533	0.021383	0	0.0241762	-0.594276	0.0140161	0.15492
ENSSSCG00000009827	HVCN1	1.19049	1.43253	0.855992	0.20806	0.732689	0.375906	-0.593271	0.0353699	0.202965
ENSSSCG00000004322	ANKRD6	0.784832	0.752481	0.612003	0.133803	0.299526	0	-0.591629	0.00745003	0.136875
ENSSSCG00000010315	ADK	1.96363	1.63515	1.70654	0.553114	0.888227	1.11175	-0.590355	0.0132889	0.152958
ENSSSCG00000014829	MRPL48	11.6098	12.0306	12.5002	6.44336	9.61767	7.2382	-0.589511	0.0190581	0.168367
ENSSSCG00000004170	-	0.98556	1.10265	0.500939	0.115517	0.499301	0.104903	-0.587232	0.047992	0.225074
ENSSSCG00000039926	-	1.17761	0.901825	1.30225	0.245677	0.750093	0.293135	-0.585981	0.0288878	0.190879
ENSSSCG00000004412	MICAL1	1.07853	1.3357	1.24048	0.351429	0.82751	0.303115	-0.58563	0.0225819	0.17629
