# Supplementary material for: Transcriptome Analysis of miRNA and mRNA in Porcine Skeletal Muscle following Glaesserella parasuis Challenge
Source: Genes (Basel). 2024 Mar 13;15(3):359. doi: 10.3390/genes15030359 (PMC10970282; doi:10.3390/genes15030359)
Supplement: Supplementary file 1 [file genes-15-00359-s001.zip › Table S3.xlsx]

## Sheet: Table S3
Table S3. DE miRNAs were identified between the treated and control group
Mature_ID	Arm	Mature_Acc	Mature_Seq	Seed	Control-1_CPM	Control-2_CPM	Control-3_CPM	Test-1_CPM	Test-2_CPM	Test-3_CPM	log2FC	Fold_Change	p_value	q_value
ssc-miR-34c	5p	MIMAT0013916	AGGCAGUGUAGUUAGCUGAUUGC	GGCAGU	1.32458	0.287925	1.94572	11.0659	8.74199	4.47047	2.78686	6.90127	2.72007e-06	0.000403931
ssc-miR-183	5p	MIMAT0002145	UAUGGCACUGGUAGAAUUCACUG	AUGGCA	3.57637	4.22289	2.85373	12.2576	18.8827	9.30342	1.90621	3.74822	1.51096e-06	0.000403931
ssc-miR-490-3p	3p	MIMAT0022960	CAACCUGGAGGACUCCAUGCUG	AACCUG	0.927207	0.287925	0.908003	2.21319	1.57356	1.81235	1.437	2.70758	0.0106986	0.288861
ssc-miR-490	5p	MIMAT0025376	CAACCUGGAGGACUCCAUGCUG	AACCUG	0.927207	0.287925	0.908003	2.21319	1.57356	1.81235	1.437	2.70758	0.0106986	0.288861
ssc-miR-196a	5p	MIMAT0002163	UAGGUAGUUUCAUGUUGUUGGG	AGGUAG	12.3186	16.3157	12.9715	42.391	37.5905	12.5657	1.1473	2.21499	0.00913884	0.288861
ssc-miR-29b	5p	MIMAT0002137	UAGCACCAUUUGAAAUCAGUGUU	AGCACC	1.72196	1.1517	2.72401	3.23466	5.07035	2.41647	0.935076	1.91199	0.0494826	0.760779
ssc-miR-34a	5p	MIMAT0007757	UGGCAGUGUCUUAGCUGGUUGU	GGCAGU	1.85441	1.24767	2.46458	4.08588	2.97228	3.26224	0.903696	1.87085	0.0447191	0.760779
ssc-miR-1	5p	MIMAT0010187	UGGAAUGUAAAGAAGUAUGUA	GGAAUG	729422	353576	533150	1.01715e+06	789249	673378	0.617652	1.53438	0.0265674	0.657544
ssc-miR-215	5p	MIMAT0010192	AUGACCUAUGAAUUGACAGAC	UGACCU	165.705	68.1421	24.7755	2.55368	2.09808	12.6865	-3.88662	0.0676101	0.000194745	0.0144598
ssc-miR-10391	5p	MIMAT0041604	AAGGAAGGAGACUAACUCCGCC	AGGAAG	0.397375	3.26314	2.5943	0.68098	0.524519	0.362471	-2.01408	0.247571	0.00489247	0.181633
ssc-miR-224	5p	MIMAT0002132	CAAGUCACUAGUGGUUCCGUUUA	AAGUCA	10.5967	4.12692	36.4499	2.38343	7.34327	5.19541	-1.77316	0.292567	0.0442461	0.760779
ssc-miR-194b-5p	5p	MIMAT0020365	UGUAACAGCGACUCCAUGUGGA	GUAACA	2.78162	1.63157	1.55658	0.170245	0.524519	1.08741	-1.61322	0.326869	0.00432683	0.181633
ssc-miR-370	5p	MIMAT0025373	GCCUGCUGGGGUGGAACCUGGU	CCUGCU	295.514	383.803	232.838	135.856	99.1341	168.428	-1.17634	0.442473	6.52723e-05	0.00646196
ssc-miR-615	5p	MIMAT0020595	UCCGAGCCUGGGUCUCCCUCU	CCGAGC	0.927207	2.78327	2.5943	0.851226	0.524519	1.32906	-1.17518	0.442829	0.0357799	0.751349
ssc-miR-122-5p	5p	MIMAT0002119	UGGAGUGUGACAAUGGUGUUUGU	GGAGUG	21.1933	13.5325	23.6081	6.98005	12.2388	7.37024	-1.13453	0.455484	0.00254138	0.150958
ssc-miR-194a-5p	5p	MIMAT0025368	UGUAACAGCAACUCCAUGUGG	GUAACA	29.1408	15.5479	26.3321	6.12882	6.11939	22.2315	-1.02997	0.489721	0.0494519	0.760779
ssc-miR-192	5p	MIMAT0013910	CUGACCUAUGAAUUGACAGCC	UGACCU	132.988	72.8449	146.837	38.3051	32.1705	104.512	-1.00831	0.497128	0.031452	0.718556
ssc-miR-486	5p	MIMAT0013886	UCCUGUACUGAGCUGCCCCGAG	CCUGUA	455.524	526.71	543.764	399.055	177.812	257.596	-0.870872	0.546816	0.00355917	0.176179
ssc-miR-296-3p	3p	MIMAT0022958	AGGGUUGGGCGGAGGCUUUCC	GGGUUG	23.8425	38.198	23.3487	21.6211	13.8123	16.0695	-0.73194	0.602094	0.0379469	0.751349
