# Supplementary material for: Transcriptome Analysis of miRNA and mRNA in Porcine Skeletal Muscle following Glaesserella parasuis Challenge
Source: Genes (Basel). 2024 Mar 13;15(3):359. doi: 10.3390/genes15030359 (PMC10970282; doi:10.3390/genes15030359)
Supplement: Supplementary file 1 [file genes-15-00359-s001.zip › Table S4.xlsx]

## Sheet: Table S4
Table S4. DE miRNAs and their target mRNAs were identified between the two groups.
miRNA	Seqname	GeneSymbol	Type	Total	Context+	Structure	Energy	6mer-1a	6mer	7mer-1a	7mer-m8	8mer-1a	8mer-1u	Imperfect	UTR Length
ssc-miR-34c	ENSSSCT00000033551	PAPSS2	Coding	1	-0.28	134	-23.25	0	1	0	0	0	0	0	1802
ssc-miR-34c	ENSSSCT00000077355	REX1BD	Coding	2	-0.65	209	-34.4	0	0	1	0	0	0	1	139
ssc-miR-34c	ENSSSCT00000077359	LRP5	Coding	1	-0.306	157	-20.46	0	0	0	0	1	0	0	764
ssc-miR-34c	ENSSSCT00000078838	ATM	Coding	2	-0.42	203	-26.91	1	0	0	0	0	0	1	356
ssc-miR-34c	ENSSSCT00000067087	KIF1A	Coding	1	-0.357	120	-15.27	0	0	1	0	0	0	0	686
ssc-miR-34c	ENSSSCT00000036109	FGFR2	Coding	1	-0.352	150	-15.64	0	0	0	0	1	0	0	1502
ssc-miR-34c	ENSSSCT00000009398	FKBP1B	Coding	1	-0.232	162	-23.17	0	0	0	0	0	1	0	477
ssc-miR-34c	ENSSSCT00000009393	ITSN2	Coding	2	-0.51	234	-32.32	0	1	0	0	0	0	1	4608
ssc-miR-34c	ENSSSCT00000009397	SF3B6	Coding	1	-0.297	152	-18.76	0	0	0	0	1	0	0	2644
ssc-miR-34c	ENSSSCT00000088096	ARID4A	Coding	2	-0.727	277	-38.24	0	1	1	0	0	0	0	1744
ssc-miR-34c	ENSSSCT00000073112	LDAH	Coding	1	-0.215	140	-22.13	0	1	0	0	0	0	0	418
ssc-miR-34c	ENSSSCT00000013222	ENSSSCG00000012088	Coding	1	-0.278	120	-11.91	0	0	1	0	0	0	0	2719
ssc-miR-34c	ENSSSCT00000073118	MALT1	Coding	1	-0.227	135	-16.59	0	1	0	0	0	0	0	2657
ssc-miR-34c	ENSSSCT00000050069	SLC11A2	Coding	1	-0.323	140	-15.75	0	0	1	0	0	0	0	3947
ssc-miR-34c	ENSSSCT00000003948	ENSSSCG00000003554	Coding	1	-0.239	149	-23.88	0	1	0	0	0	0	0	1753
ssc-miR-34c	ENSSSCT00000003947	MTFR1L	Coding	1	-0.267	120	-14.54	0	1	0	0	0	0	0	4555
ssc-miR-34c	ENSSSCT00000071179	ENSSSCG00000013105	Coding	1	-0.291	131	-16.45	0	1	0	0	0	0	0	2115
ssc-miR-34c	ENSSSCT00000007256	POGZ	Coding	1	-0.26	150	-14.92	0	0	0	0	1	0	0	2078
ssc-miR-34c	ENSSSCT00000014890	TIMM29	Coding	3	-0.811	346	-42.39	0	1	0	0	1	0	1	1301
ssc-miR-34c	ENSSSCT00000051191	YTHDC1	Coding	1	-0.363	121	-17.68	0	0	1	0	0	0	0	770
ssc-miR-34c	ENSSSCT00000051196	DERL2	Coding	1	-0.354	142	-17.62	0	0	1	0	0	0	0	2671
ssc-miR-34c	ENSSSCT00000080637	ENSSSCG00000049170	Coding	1	-0.203	120	-19.5	0	1	0	0	0	0	0	2949
ssc-miR-34c	ENSSSCT00000030655	INPP5K	Coding	1	-0.335	157	-20.7	0	0	0	0	1	0	0	1449
ssc-miR-34c	ENSSSCT00000058007	CYP27B1	Coding	2	-0.614	268	-36.74	0	0	1	0	1	0	0	4947
ssc-miR-34c	ENSSSCT00000058003	BCAT2	Coding	1	-0.379	120	-11.44	0	0	1	0	0	0	0	1343
ssc-miR-34c	ENSSSCT00000033962	SATB2	Coding	1	-0.504	152	-15.28	0	0	0	0	1	0	0	770
ssc-miR-34c	ENSSSCT00000075077	PDP2	Coding	1	-0.395	122	-14.13	0	0	1	0	0	0	0	5802
ssc-miR-34c	ENSSSCT00000050243	SHKBP1	Coding	1	-0.356	144	-14.68	0	0	0	0	1	0	0	185
ssc-miR-34c	ENSSSCT00000061749	ZNF410	Coding	1	-0.408	120	-15.31	0	0	1	0	0	0	0	547
ssc-miR-34c	ENSSSCT00000045006	BRWD3	Coding	1	-0.211	120	-16.86	0	0	1	0	0	0	0	3172
ssc-miR-34c	ENSSSCT00000045002	HMGCLL1	Coding	1	-0.458	122	-17.39	0	0	1	0	0	0	0	1933
ssc-miR-34c	ENSSSCT00000005044	CA12	Coding	2	-0.462	251	-34.34	0	2	0	0	0	0	0	1400
ssc-miR-34c	ENSSSCT00000010678	NOC4L	Coding	1	-0.391	120	-13.9	0	0	1	0	0	0	0	717
ssc-miR-34c	ENSSSCT00000032935	NCAM1	Coding	1	-0.369	164	-23.09	0	0	0	0	1	0	0	2121
ssc-miR-34c	ENSSSCT00000063255	ATP11C	Coding	1	-0.277	125	-16.07	0	1	0	0	0	0	0	2658
ssc-miR-34c	ENSSSCT00000063256	TM6SF1	Coding	1	-0.39	137	-20.49	0	0	1	0	0	0	0	1894
ssc-miR-34c	ENSSSCT00000063251	ENSSSCG00000039633	Coding	1	-0.212	120	-14.36	0	1	0	0	0	0	0	7415
ssc-miR-34c	ENSSSCT00000063250	TRPV2	Coding	1	-0.202	120	-12.28	0	1	0	0	0	0	0	664
ssc-miR-34c	ENSSSCT00000000709	CD69	Coding	2	-0.446	227	-30.25	0	0	0	0	0	1	1	1002
ssc-miR-34c	ENSSSCT00000055998	BRSK1	Coding	1	-0.209	144	-17.91	0	0	0	0	1	0	0	4041
ssc-miR-34c	ENSSSCT00000058476	PPP1R9A	Coding	1	-0.454	133	-12.74	0	0	1	0	0	0	0	2288
ssc-miR-34c	ENSSSCT00000060058	NUP37	Coding	1	-0.454	161	-17.36	0	0	0	0	1	0	0	2166
ssc-miR-34c	ENSSSCT00000012320	OXSR1	Coding	1	-0.43	133	-14.09	0	0	1	0	0	0	0	2661
ssc-miR-34c	ENSSSCT00000039223	ZNF250	Coding	1	-0.351	120	-14.98	0	0	1	0	0	0	0	3377
ssc-miR-34c	ENSSSCT00000039222	TJP3	Coding	1	-0.23	120	-16.13	0	1	0	0	0	0	0	147
ssc-miR-34c	ENSSSCT00000057046	ENSSSCG00000010212	Coding	1	-0.529	138	-15.31	0	0	1	0	0	0	0	1453
ssc-miR-34c	ENSSSCT00000057737	SPAG9	Coding	2	-0.514	256	-34.69	0	1	1	0	0	0	0	2461
ssc-miR-34c	ENSSSCT00000079177	ENSSSCG00000051288	Coding	1	-0.214	121	-17.6	0	1	0	0	0	0	0	5534
ssc-miR-34c	ENSSSCT00000019443	TAX1BP3	Coding	2	-0.582	281	-34.59	0	0	0	0	1	0	1	790
ssc-miR-34c	ENSSSCT00000019442	TAX1BP3	Coding	2	-0.582	281	-34.59	0	0	0	0	1	0	1	790
ssc-miR-34c	ENSSSCT00000003051	NQO1	Coding	2	-0.614	240	-27.44	0	1	0	0	0	0	1	610
ssc-miR-34c	ENSSSCT00000059871	PTBP3	Coding	1	-0.278	122	-11.99	0	0	1	0	0	0	0	4624
ssc-miR-34c	ENSSSCT00000059872	RECQL	Coding	1	-0.45	126	-10.08	0	0	1	0	0	0	0	4362
ssc-miR-34c	ENSSSCT00000081141	ENSSSCG00000030874	Coding	1	-0.315	120	-12.17	0	0	1	0	0	0	0	1974
ssc-miR-34c	ENSSSCT00000029460	RWDD2A	Coding	1	-0.334	122	-16.55	0	0	1	0	0	0	0	2530
ssc-miR-34c	ENSSSCT00000048553	ACAA2	Coding	1	-0.366	138	-14.37	0	1	0	0	0	0	0	329
ssc-miR-34c	ENSSSCT00000042963	SNX8	Coding	1	-0.248	153	-16.4	0	0	0	1	0	0	0	1822
ssc-miR-34c	ENSSSCT00000012496	DOCK3	Coding	3	-0.652	319	-32.81	1	1	0	0	0	0	1	2500
ssc-miR-34c	ENSSSCT00000027822	HSPA12A	Coding	1	-0.202	120	-13.26	0	1	0	0	0	0	0	3599
ssc-miR-34c	ENSSSCT00000039958	ENSSSCG00000031169	Coding	1	-0.303	143	-22.85	0	1	0	0	0	0	0	571
ssc-miR-34c	ENSSSCT00000061670	PTCH1	Coding	1	-0.216	120	-13.62	0	1	0	0	0	0	0	2941
ssc-miR-34c	ENSSSCT00000039487	MZF1	Coding	2	-0.566	233	-31.16	0	0	0	0	1	0	1	1781
ssc-miR-34c	ENSSSCT00000039485	CREB1	Coding	1	-0.282	120	-13.97	0	1	0	0	0	0	0	3536
ssc-miR-34c	ENSSSCT00000039484	TMEM63A	Coding	1	-0.279	120	-11.81	0	0	1	0	0	0	0	371
ssc-miR-34c	ENSSSCT00000082141	ENSSSCG00000037259	Coding	1	-0.311	120	-12.17	0	0	1	0	0	0	0	1991
ssc-miR-34c	ENSSSCT00000046068	PKP4	Coding	1	-0.442	154	-16.98	0	0	0	0	1	0	0	760
ssc-miR-34c	ENSSSCT00000008944	CNOT11	Coding	1	-0.226	125	-11.31	0	1	0	0	0	0	0	2502
ssc-miR-34c	ENSSSCT00000038575	PTI	Coding	1	-0.235	126	-22.49	0	1	0	0	0	0	0	3239
ssc-miR-34c	ENSSSCT00000008948	NPAS2	Coding	1	-0.22	129	-16.45	0	1	0	0	0	0	0	1185
ssc-miR-34c	ENSSSCT00000085246	STOML2	Coding	2	-0.686	228	-23.83	0	0	0	0	1	0	1	745
ssc-miR-34c	ENSSSCT00000029641	CDIPT	Coding	1	-0.228	138	-18.1	0	1	0	0	0	0	0	837
ssc-miR-34c	ENSSSCT00000085244	STOML2	Coding	2	-0.686	228	-23.83	0	0	0	0	1	0	1	745
ssc-miR-34c	ENSSSCT00000029645	SNX13	Coding	1	-0.329	133	-15.89	0	0	1	0	0	0	0	3222
ssc-miR-34c	ENSSSCT00000085718	NCAPH	Coding	1	-0.391	120	-18.47	0	0	1	0	0	0	0	425
ssc-miR-34c	ENSSSCT00000065560	SYT11	Coding	1	-0.411	125	-16.91	0	0	1	0	0	0	0	3125
ssc-miR-34c	ENSSSCT00000051516	VASP	Coding	1	-0.204	100	-11.12	1	0	0	0	0	0	0	1517
ssc-miR-34c	ENSSSCT00000061014	ABCG5	Coding	1	-0.301	128	-16.75	0	1	0	0	0	0	0	3025
ssc-miR-34c	ENSSSCT00000061017	ENSSSCG00000036029	Coding	1	-0.239	120	-12.89	0	0	1	0	0	0	0	1987
ssc-miR-34c	ENSSSCT00000061012	SFXN4	Coding	1	-0.233	142	-19.52	0	0	1	0	0	0	0	2460
ssc-miR-34c	ENSSSCT00000068509	ENSSSCG00000041448	Coding	2	-0.508	213	-23.88	0	0	1	0	0	0	1	4112
ssc-miR-34c	ENSSSCT00000049202	AGPAT4	Coding	1	-0.347	146	-18.4	0	0	0	0	1	0	0	442
ssc-miR-34c	ENSSSCT00000016378	ZC3H12C	Coding	1	-0.288	131	-14.76	0	0	1	0	0	0	0	3569
ssc-miR-34c	ENSSSCT00000016377	RDX	Coding	1	-0.223	123	-16.81	0	1	0	0	0	0	0	2404
ssc-miR-34c	ENSSSCT00000016373	POGLUT3	Coding	1	-0.41	134	-17.64	0	0	1	0	0	0	0	2677
ssc-miR-34c	ENSSSCT00000016371	ATM	Coding	1	-0.327	120	-12.47	0	0	1	0	0	0	0	3060
ssc-miR-34c	ENSSSCT00000038685	ANKRD2	Coding	1	-0.333	147	-13.16	0	0	0	0	1	0	0	3092
ssc-miR-34c	ENSSSCT00000038683	NFKB1	Coding	1	-0.319	141	-16.64	0	0	0	0	1	0	0	1025
ssc-miR-34c	ENSSSCT00000038680	HNRNPLL	Coding	1	-0.426	124	-12.21	0	0	1	0	0	0	0	2261
ssc-miR-34c	ENSSSCT00000007532	DPYD	Coding	1	-0.456	134	-11.21	0	0	1	0	0	0	0	1169
ssc-miR-34c	ENSSSCT00000022991	ETV5	Coding	1	-0.201	100	-16.82	1	0	0	0	0	0	0	2254
ssc-miR-34c	ENSSSCT00000062889	LEF1	Coding	1	-0.382	144	-14.06	0	0	0	0	1	0	0	1075
ssc-miR-34c	ENSSSCT00000042782	GLUL	Coding	1	-0.258	121	-15.31	0	1	0	0	0	0	0	1803
ssc-miR-34c	ENSSSCT00000042783	C7orf50	Coding	2	-0.618	247	-30.54	0	0	0	0	1	0	1	2561
ssc-miR-34c	ENSSSCT00000049809	TSPAN4	Coding	1	-0.32	137	-17.75	0	0	1	0	0	0	0	999
ssc-miR-34c	ENSSSCT00000044832	ELF2	Coding	1	-0.273	123	-18.51	0	1	0	0	0	0	0	460
ssc-miR-34c	ENSSSCT00000078337	HORMAD1	Coding	1	-0.317	137	-15.06	0	1	0	0	0	0	0	590
ssc-miR-34c	ENSSSCT00000049803	COG5	Coding	1	-0.272	146	-18.09	0	0	0	0	1	0	0	4227
ssc-miR-34c	ENSSSCT00000049804	DNASE1	Coding	1	-0.313	145	-16.6	0	0	0	0	1	0	0	4816
ssc-miR-34c	ENSSSCT00000010230	B3GLCT	Coding	1	-0.321	146	-16.17	0	0	0	0	1	0	0	1769
ssc-miR-34c	ENSSSCT00000053121	RRP15	Coding	1	-0.218	165	-18.86	0	0	0	1	0	0	0	5519
ssc-miR-34c	ENSSSCT00000082723	ENSSSCG00000042129	Coding	1	-0.215	135	-11.87	0	0	1	0	0	0	0	3508
ssc-miR-34c	ENSSSCT00000082728	C14orf28	Coding	1	-0.232	148	-21.86	0	0	0	1	0	0	0	1841
ssc-miR-34c	ENSSSCT00000053129	MBD1	Coding	1	-0.323	133	-20.18	0	0	1	0	0	0	0	3118
ssc-miR-34c	ENSSSCT00000072888	CEP85L	Coding	1	-0.327	126	-15.25	0	0	1	0	0	0	0	3987
ssc-miR-34c	ENSSSCT00000015774	ABLIM3	Coding	1	-0.277	120	-17.38	0	1	0	0	0	0	0	1906
ssc-miR-34c	ENSSSCT00000058275	H2BC21	Coding	1	-0.214	142	-20.1	0	1	0	0	0	0	0	1762
ssc-miR-34c	ENSSSCT00000083452	PPP4R2	Coding	1	-0.255	145	-16.75	0	0	0	0	0	1	0	1460
ssc-miR-34c	ENSSSCT00000052655	ENSSSCG00000002996	Coding	1	-0.272	143	-19.83	0	0	0	0	1	0	0	1070
ssc-miR-34c	ENSSSCT00000088401	LIN28B	Coding	1	-0.252	120	-12.62	0	0	1	0	0	0	0	1645
ssc-miR-34c	ENSSSCT00000014894	SLC44A2	Coding	1	-0.26	146	-15.17	0	0	0	0	1	0	0	1537
ssc-miR-34c	ENSSSCT00000055359	SLC44A2	Coding	1	-0.26	146	-15.17	0	0	0	0	1	0	0	1537
ssc-miR-34c	ENSSSCT00000062287	ALDH7A1	Coding	1	-0.31	142	-18.97	0	0	1	0	0	0	0	3256
ssc-miR-34c	ENSSSCT00000062931	CAMK4	Coding	1	-0.366	157	-16.81	0	0	0	0	1	0	0	4231
ssc-miR-34c	ENSSSCT00000036355	GSTZ1	Coding	2	-0.564	285	-36.4	0	1	0	0	1	0	0	1376
ssc-miR-34c	ENSSSCT00000043785	TCF12	Coding	1	-0.289	126	-13.58	0	1	0	0	0	0	0	3926
ssc-miR-34c	ENSSSCT00000043788	BIRC5	Coding	1	-0.287	138	-17.55	0	1	0	0	0	0	0	1105
ssc-miR-34c	ENSSSCT00000072473	GSTA4	Coding	2	-0.738	285	-39.6	0	0	1	0	0	1	0	5127
ssc-miR-34c	ENSSSCT00000072472	CRP	Coding	1	-0.224	121	-15.8	0	1	0	0	0	0	0	995
ssc-miR-34c	ENSSSCT00000002955	GSE1	Coding	1	-0.206	100	-8.86	1	0	0	0	0	0	0	997
ssc-miR-34c	ENSSSCT00000051297	FUT1	Coding	1	-0.328	120	-11.65	0	0	1	0	0	0	0	1338
ssc-miR-34c	ENSSSCT00000076502	MYB	Coding	1	-0.299	140	-20.67	0	1	0	0	0	0	0	1201
ssc-miR-34c	ENSSSCT00000091207	NT5DC3	Coding	2	-0.654	273	-29.18	0	1	1	0	0	0	0	4437
ssc-miR-34c	ENSSSCT00000076509	ENSSSCG00000012262	Coding	1	-0.205	124	-11.52	1	0	0	0	0	0	0	1362
ssc-miR-34c	ENSSSCT00000063085	PDXDC1	Coding	1	-0.325	149	-17.61	0	1	0	0	0	0	0	275
ssc-miR-34c	ENSSSCT00000070656	ENSSSCG00000047316	Coding	2	-0.506	229	-25.56	0	1	0	0	0	0	1	2056
ssc-miR-34c	ENSSSCT00000048310	PRPS2	Coding	1	-0.242	122	-14.08	0	1	0	0	0	0	0	1027
ssc-miR-34c	ENSSSCT00000018375	CCL28	Coding	1	-0.324	133	-15.11	0	0	1	0	0	0	0	5357
ssc-miR-34c	ENSSSCT00000054555	SHISA3	Coding	1	-0.376	160	-22.65	0	0	0	0	1	0	0	1277
ssc-miR-34c	ENSSSCT00000051070	POLR2M	Coding	1	-0.264	139	-24.39	0	1	0	0	0	0	0	1006
ssc-miR-34c	ENSSSCT00000051071	SNAPC1	Coding	2	-0.713	240	-23.31	0	0	2	0	0	0	0	2704
ssc-miR-34c	ENSSSCT00000062432	TRIM11	Coding	1	-0.369	145	-15.39	0	0	0	0	1	0	0	925
ssc-miR-34c	ENSSSCT00000023115	CDYL2	Coding	1	-0.245	133	-13.45	0	1	0	0	0	0	0	2501
ssc-miR-34c	ENSSSCT00000023110	TM2D2	Coding	1	-0.302	122	-16.8	0	1	0	0	0	0	0	3047
ssc-miR-34c	ENSSSCT00000023111	TDRD1	Coding	1	-0.221	140	-21.36	0	1	0	0	0	0	0	988
ssc-miR-34c	ENSSSCT00000044274	ABCG5	Coding	1	-0.302	128	-16.75	0	1	0	0	0	0	0	3104
ssc-miR-34c	ENSSSCT00000040214	ALKBH7	Coding	1	-0.342	136	-16.52	0	0	1	0	0	0	0	3608
ssc-miR-34c	ENSSSCT00000091279	RFC5	Coding	1	-0.406	142	-13.58	0	0	0	0	1	0	0	395
ssc-miR-34c	ENSSSCT00000062422	DLL4	Coding	1	-0.266	153	-19.93	0	0	0	0	1	0	0	1060
ssc-miR-34c	ENSSSCT00000040200	NFIC	Coding	1	-0.339	160	-26.72	0	0	0	0	1	0	0	1559
ssc-miR-34c	ENSSSCT00000059603	SOCS6	Coding	2	-0.456	258	-27.82	1	0	1	0	0	0	0	4147
ssc-miR-34c	ENSSSCT00000065813	GRAMD1C	Coding	1	-0.292	153	-17.96	0	0	0	0	1	0	0	1560
ssc-miR-34c	ENSSSCT00000048783	POGZ	Coding	1	-0.26	150	-14.92	0	0	0	0	1	0	0	2078
ssc-miR-34c	ENSSSCT00000091099	ENSSSCG00000051396	Coding	1	-0.287	120	-15.55	0	1	0	0	0	0	0	2040
ssc-miR-34c	ENSSSCT00000070900	PLCH1	Coding	1	-0.415	135	-13.92	0	0	1	0	0	0	0	3148
ssc-miR-34c	ENSSSCT00000004504	RGS17	Coding	2	-0.542	229	-27.85	0	0	0	0	1	0	1	3640
ssc-miR-34c	ENSSSCT00000001757	CMTR1	Coding	1	-0.389	120	-14.45	0	0	1	0	0	0	0	460
ssc-miR-34c	ENSSSCT00000016577	PKNOX2	Coding	1	-0.267	163	-18.77	0	0	0	0	1	0	0	4093
ssc-miR-34c	ENSSSCT00000045497	RAB34	Coding	1	-0.377	122	-18.29	0	0	1	0	0	0	0	2818
ssc-miR-34c	ENSSSCT00000045496	SGPL1	Coding	1	-0.461	149	-18.19	0	0	1	0	0	0	0	2405
ssc-miR-34c	ENSSSCT00000045495	KRT5	Coding	2	-0.836	211	-22.49	0	0	1	0	0	0	1	376
ssc-miR-34c	ENSSSCT00000029874	ATP5IF1	Coding	1	-0.21	134	-18.2	1	0	0	0	0	0	0	122
ssc-miR-34c	ENSSSCT00000002223	RIPK3	Coding	1	-0.281	139	-23.92	0	1	0	0	0	0	0	136
ssc-miR-34c	ENSSSCT00000074620	GPN1	Coding	1	-0.413	146	-13.14	0	0	0	0	1	0	0	2338
ssc-miR-34c	ENSSSCT00000074625	CRNKL1	Coding	1	-0.292	120	-11.91	0	0	1	0	0	0	0	3998
ssc-miR-34c	ENSSSCT00000074627	COL12A1	Coding	1	-0.304	159	-18.48	0	0	0	0	0	1	0	2155
ssc-miR-34c	ENSSSCT00000047921	CLIP1	Coding	1	-0.32	148	-20.84	0	0	0	0	1	0	0	4903
ssc-miR-34c	ENSSSCT00000047927	KRR1	Coding	2	-0.639	246	-28.38	0	1	1	0	0	0	0	5613
ssc-miR-34c	ENSSSCT00000041003	ASAP1	Coding	2	-0.494	210	-26.3	0	0	1	0	0	0	1	2679
ssc-miR-34c	ENSSSCT00000049787	LIMS2	Coding	1	-0.359	133	-16.11	0	0	1	0	0	0	0	614
ssc-miR-34c	ENSSSCT00000049780	SH3BP2	Coding	1	-0.33	120	-14.63	0	0	1	0	0	0	0	420
ssc-miR-34c	ENSSSCT00000039474	PLCE1	Coding	1	-0.376	121	-15.47	0	0	1	0	0	0	0	943
ssc-miR-34c	ENSSSCT00000015175	ENSSSCG00000013889	Coding	1	-0.3	120	-10.85	0	1	0	0	0	0	0	1558
ssc-miR-34c	ENSSSCT00000074488	RTN4IP1	Coding	1	-0.205	120	-13.33	0	1	0	0	0	0	0	2439
ssc-miR-34c	ENSSSCT00000074480	TCEA3	Coding	1	-0.386	120	-12.33	0	0	1	0	0	0	0	1677
ssc-miR-34c	ENSSSCT00000058804	MAP6D1	Coding	1	-0.233	120	-15.8	0	1	0	0	0	0	0	5974
ssc-miR-34c	ENSSSCT00000060262	IQGAP1	Coding	1	-0.336	136	-15.01	0	0	1	0	0	0	0	1856
ssc-miR-34c	ENSSSCT00000024698	UQCC1	Coding	2	-0.92	205	-34.19	0	0	1	0	0	0	1	1282
ssc-miR-34c	ENSSSCT00000024168	NMNAT3	Coding	1	-0.216	120	-16.33	0	1	0	0	0	0	0	829
ssc-miR-34c	ENSSSCT00000005877	RECK	Coding	1	-0.218	149	-20.21	0	0	0	0	0	1	0	1423
ssc-miR-34c	ENSSSCT00000081357	SEC14L5	Coding	1	-0.335	145	-19.27	0	0	0	0	1	0	0	3980
ssc-miR-34c	ENSSSCT00000085382	GSTZ1	Coding	2	-0.564	285	-36.4	0	1	0	0	1	0	0	1376
ssc-miR-34c	ENSSSCT00000081600	ADGRE5	Coding	1	-0.329	120	-14.82	0	0	1	0	0	0	0	609
ssc-miR-34c	ENSSSCT00000085387	ZNF12	Coding	1	-0.531	120	-15.94	0	0	1	0	0	0	0	3107
ssc-miR-34c	ENSSSCT00000068339	KCNS3	Coding	1	-0.332	134	-18.76	0	1	0	0	0	0	0	474
ssc-miR-34c	ENSSSCT00000068336	MXD1	Coding	1	-0.241	120	-11.67	0	0	1	0	0	0	0	3119
ssc-miR-34c	ENSSSCT00000039562	GAS7	Coding	1	-0.207	149	-16.95	0	0	0	0	1	0	0	5376
ssc-miR-34c	ENSSSCT00000039565	PPP1R21	Coding	1	-0.355	146	-19.15	0	0	1	0	0	0	0	5235
ssc-miR-34c	ENSSSCT00000061246	KLHDC1	Coding	1	-0.303	120	-18.43	0	1	0	0	0	0	0	1412
ssc-miR-34c	ENSSSCT00000061247	ENSSSCG00000024973	Coding	2	-0.404	204	-22.74	0	1	0	0	0	0	1	964
ssc-miR-34c	ENSSSCT00000088988	ZYG11B	Coding	2	-0.474	238	-28.19	0	1	0	0	0	0	1	4689
ssc-miR-34c	ENSSSCT00000000573	BICD1	Coding	1	-0.225	129	-14.9	0	1	0	0	0	0	0	4007
ssc-miR-34c	ENSSSCT00000000570	PKP2	Coding	1	-0.257	140	-15.07	0	1	0	0	0	0	0	1418
ssc-miR-34c	ENSSSCT00000088986	KATNAL2	Coding	1	-0.248	148	-18.42	0	0	0	0	1	0	0	1452
ssc-miR-34c	ENSSSCT00000082552	PTPN7	Coding	1	-0.218	160	-17.76	0	0	0	0	1	0	0	5627
ssc-miR-34c	ENSSSCT00000053200	MRPS24	Coding	1	-0.26	150	-14.67	0	0	0	0	1	0	0	2011
ssc-miR-34c	ENSSSCT00000019652	SOCS7	Coding	1	-0.285	149	-19.41	0	0	0	0	1	0	0	4142
ssc-miR-34c	ENSSSCT00000014223	SNX15	Coding	1	-0.367	154	-19.28	0	0	0	0	1	0	0	942
ssc-miR-34c	ENSSSCT00000023297	ENSSSCG00000032552	Coding	1	-0.328	149	-16.77	0	0	0	0	1	0	0	4885
ssc-miR-34c	ENSSSCT00000011082	UFD1	Coding	1	-0.299	120	-15.52	0	1	0	0	0	0	0	716
ssc-miR-34c	ENSSSCT00000011089	ENSSSCG00000010128	Coding	1	-0.234	141	-16.37	0	1	0	0	0	0	0	2162
ssc-miR-34c	ENSSSCT00000038212	BET1	Coding	2	-0.605	271	-38.11	0	1	0	0	1	0	0	2686
ssc-miR-34c	ENSSSCT00000066734	ACTN2	Coding	2	-1.026	217	-21.78	0	0	1	0	0	0	1	3399
ssc-miR-34c	ENSSSCT00000066737	ARFGEF2	Coding	1	-0.366	153	-20.62	0	0	0	0	1	0	0	2705
ssc-miR-34c	ENSSSCT00000069063	ENSSSCG00000050181	Coding	1	-0.207	133	-17.14	0	1	0	0	0	0	0	3352
ssc-miR-34c	ENSSSCT00000089582	ENSSSCG00000050368	Coding	1	-0.324	145	-21.17	0	1	0	0	0	0	0	3546
ssc-miR-34c	ENSSSCT00000089586	TBC1D13	Coding	2	-0.437	251	-30.49	0	2	0	0	0	0	0	2362
ssc-miR-34c	ENSSSCT00000018652	FN3KRP	Coding	2	-0.541	240	-26.38	0	1	1	0	0	0	0	1412
ssc-miR-34c	ENSSSCT00000089504	LEO1	Coding	1	-0.209	120	-16.29	0	1	0	0	0	0	0	4524
ssc-miR-34c	ENSSSCT00000064398	AKAP3	Coding	1	-0.212	130	-13.41	0	1	0	0	0	0	0	5230
ssc-miR-34c	ENSSSCT00000006832	TOX	Coding	2	-0.642	240	-28.24	0	1	1	0	0	0	0	2043
ssc-miR-34c	ENSSSCT00000078103	SATB1	Coding	1	-0.204	146	-13.71	0	0	0	1	0	0	0	3471
ssc-miR-34c	ENSSSCT00000031591	ENSSSCG00000020686	Coding	2	-0.468	220	-26.42	0	1	0	0	0	0	1	4619
ssc-miR-34c	ENSSSCT00000010934	AP1B1	Coding	1	-0.354	120	-15.03	0	1	0	0	0	0	0	864
ssc-miR-34c	ENSSSCT00000010935	NEFH	Coding	2	-0.48	244	-31.29	0	1	1	0	0	0	0	1822
ssc-miR-34c	ENSSSCT00000059049	ENSSSCG00000030183	Coding	2	-0.44	221	-27.6	0	0	1	0	0	0	1	2585
ssc-miR-34c	ENSSSCT00000082808	ENSSSCG00000042948	Coding	1	-0.26	124	-15.21	0	1	0	0	0	0	0	2246
ssc-miR-34c	ENSSSCT00000059040	TUBA4A	Coding	1	-0.379	143	-22.17	0	0	1	0	0	0	0	1282
ssc-miR-34c	ENSSSCT00000056723	SMC4	Coding	1	-0.276	125	-11.05	0	1	0	0	0	0	0	1847
ssc-miR-34c	ENSSSCT00000056725	BROX	Coding	1	-0.203	122	-16.74	1	0	0	0	0	0	0	2095
ssc-miR-34c	ENSSSCT00000056727	ELAPOR1	Coding	1	-0.207	120	-14.37	0	1	0	0	0	0	0	2850
ssc-miR-34c	ENSSSCT00000043333	NEDD4L	Coding	1	-0.219	126	-13.86	0	0	1	0	0	0	0	4758
ssc-miR-34c	ENSSSCT00000043847	ENSSSCG00000036736	Coding	1	-0.526	132	-17.5	0	0	1	0	0	0	0	1139
ssc-miR-34c	ENSSSCT00000048818	ENSSSCG00000033189	Coding	2	-0.548	235	-26.02	0	0	1	0	0	0	1	2030
ssc-miR-34c	ENSSSCT00000083601	IL6R	Coding	2	-0.641	265	-34.12	0	0	1	0	1	0	0	3798
ssc-miR-34c	ENSSSCT00000057934	TNRC6A	Coding	1	-0.216	115	-10.68	1	0	0	0	0	0	0	1173
ssc-miR-34c	ENSSSCT00000056546	PRDX2	Coding	1	-0.238	120	-12.9	0	0	1	0	0	0	0	2113
ssc-miR-34c	ENSSSCT00000046861	SLC7A2	Coding	1	-0.237	158	-21.32	0	0	0	0	1	0	0	5644
ssc-miR-34c	ENSSSCT00000086657	TMEM100	Coding	1	-0.264	126	-19.11	0	1	0	0	0	0	0	738
ssc-miR-34c	ENSSSCT00000086659	GSE1	Coding	1	-0.204	100	-8.86	1	0	0	0	0	0	0	1018
ssc-miR-34c	ENSSSCT00000030247	PEX19	Coding	1	-0.315	146	-16.2	0	0	0	0	1	0	0	1181
ssc-miR-34c	ENSSSCT00000037290	KYNU	Coding	1	-0.33	140	-26.29	0	0	1	0	0	0	0	2913
ssc-miR-34c	ENSSSCT00000030240	SLC6A20	Coding	1	-0.373	145	-22.24	0	0	0	0	1	0	0	3481
ssc-miR-34c	ENSSSCT00000013799	NKRF	Coding	1	-0.305	120	-15.4	0	1	0	0	0	0	0	3584
ssc-miR-34c	ENSSSCT00000004088	DLGAP1	Coding	1	-0.22	138	-24.64	0	1	0	0	0	0	0	2980
ssc-miR-34c	ENSSSCT00000089961	LYZL4	Coding	1	-0.212	148	-19.91	0	0	0	0	0	1	0	196
ssc-miR-34c	ENSSSCT00000001568	STK19	Coding	1	-0.488	120	-15.4	0	0	1	0	0	0	0	385
ssc-miR-34c	ENSSSCT00000013243	WWC3	Coding	1	-0.452	124	-10.24	0	0	1	0	0	0	0	2708
ssc-miR-34c	ENSSSCT00000058391	RMDN1	Coding	1	-0.235	121	-19.9	0	1	0	0	0	0	0	3389
ssc-miR-34c	ENSSSCT00000055016	BCAP29	Coding	1	-0.295	121	-17.08	0	0	1	0	0	0	0	3209
ssc-miR-34c	ENSSSCT00000013301	SH3KBP1	Coding	1	-0.249	145	-20.63	0	1	0	0	0	0	0	2461
ssc-miR-34c	ENSSSCT00000013304	RPS6KA3	Coding	1	-0.206	103	-14.4	1	0	0	0	0	0	0	1741
ssc-miR-34c	ENSSSCT00000050006	FBXO34	Coding	1	-0.362	123	-15.21	0	0	0	0	0	0	1	1070
ssc-miR-34c	ENSSSCT00000074615	NMT1	Coding	2	-0.67	212	-25.48	0	0	1	0	0	0	1	3862
ssc-miR-34c	ENSSSCT00000080381	ENSSSCG00000049592	Coding	1	-0.298	133	-17.14	0	1	0	0	0	0	0	276
ssc-miR-34c	ENSSSCT00000027130	ZYG11B	Coding	2	-0.474	238	-28.19	0	1	0	0	0	0	1	422
ssc-miR-34c	ENSSSCT00000044050	PCMTD1	Coding	1	-0.411	127	-19.86	0	0	1	0	0	0	0	2710
ssc-miR-34c	ENSSSCT00000064806	KATNB1	Coding	1	-0.215	150	-22.07	0	0	0	0	1	0	0	3974
ssc-miR-34c	ENSSSCT00000075055	BCAT2	Coding	1	-0.379	120	-11.44	0	0	1	0	0	0	0	1347
ssc-miR-34c	ENSSSCT00000017355	UBR3	Coding	1	-0.214	100	-11.35	1	0	0	0	0	0	0	2316
ssc-miR-34c	ENSSSCT00000063279	CCAR1	Coding	1	-0.309	123	-16.28	0	1	0	0	0	0	0	1046
ssc-miR-34c	ENSSSCT00000031358	SLC38A9	Coding	1	-0.412	121	-15.78	0	0	1	0	0	0	0	4719
ssc-miR-34c	ENSSSCT00000077430	KLHL41	Coding	1	-0.541	142	-18.25	0	0	1	0	0	0	0	1882
ssc-miR-34c	ENSSSCT00000077431	DAPK2	Coding	1	-0.361	125	-14.3	0	0	1	0	0	0	0	1853
ssc-miR-34c	ENSSSCT00000002031	PDE8A	Coding	1	-0.369	160	-18.02	0	0	0	0	1	0	0	1203
ssc-miR-34c	ENSSSCT00000002032	PDE8A	Coding	1	-0.369	160	-18.02	0	0	0	0	1	0	0	1203
ssc-miR-34c	ENSSSCT00000072221	ENSSSCG00000042644	Coding	3	-0.702	378	-43.7	0	0	1	1	0	0	1	1970
ssc-miR-34c	ENSSSCT00000032662	LIFR	Coding	1	-0.251	128	-18.43	0	1	0	0	0	0	0	3648
ssc-miR-34c	ENSSSCT00000009917	RNF150	Coding	1	-0.233	151	-15.67	0	0	0	0	1	0	0	5118
ssc-miR-34c	ENSSSCT00000032914	NAV1	Coding	1	-0.28	145	-15.21	0	0	0	0	1	0	0	1723
ssc-miR-34c	ENSSSCT00000000767	CD27	Coding	1	-0.36	144	-18.08	0	0	0	0	1	0	0	6674
ssc-miR-34c	ENSSSCT00000079995	PEX5L	Coding	1	-0.203	143	-21.93	0	0	0	0	0	1	0	6242
ssc-miR-34c	ENSSSCT00000060074	SYNJ1	Coding	2	-0.708	215	-30.99	0	0	1	0	0	0	1	2302
ssc-miR-34c	ENSSSCT00000045069	ENSSSCG00000005725	Coding	1	-0.324	120	-14.61	0	0	1	0	0	0	0	1362
ssc-miR-34c	ENSSSCT00000089037	TP73	Coding	1	-0.354	137	-21.8	0	0	1	0	0	0	0	716
ssc-miR-34c	ENSSSCT00000089039	EIF2AK1	Coding	1	-0.314	135	-17.74	0	0	1	0	0	0	0	4677
ssc-miR-34c	ENSSSCT00000012306	TRANK1	Coding	1	-0.237	151	-15.75	0	0	0	0	1	0	0	1365
ssc-miR-34c	ENSSSCT00000012301	CMTM7	Coding	1	-0.204	120	-15.42	0	1	0	0	0	0	0	580
ssc-miR-34c	ENSSSCT00000027801	DDX46	Coding	1	-0.486	138	-15.96	0	0	1	0	0	0	0	2918
ssc-miR-34c	ENSSSCT00000006649	GRHL2	Coding	1	-0.203	155	-20.15	0	0	0	0	1	0	0	2786
ssc-miR-34c	ENSSSCT00000041762	EREG	Coding	1	-0.387	149	-21.92	0	0	1	0	0	0	0	3580
ssc-miR-34c	ENSSSCT00000013878	INTS6L	Coding	1	-0.218	127	-15.77	0	1	0	0	0	0	0	859
ssc-miR-34c	ENSSSCT00000041766	HNF4G	Coding	1	-0.471	125	-11.63	0	0	1	0	0	0	0	2342
ssc-miR-34c	ENSSSCT00000081163	SUPT3H	Coding	1	-0.268	136	-13.74	0	1	0	0	0	0	0	1571
ssc-miR-34c	ENSSSCT00000029402	ZBTB40	Coding	1	-0.275	153	-19.95	0	0	0	0	1	0	0	1290
ssc-miR-34c	ENSSSCT00000029409	RBBP9	Coding	1	-0.354	136	-15.37	0	0	1	0	0	0	0	5532
ssc-miR-34c	ENSSSCT00000065541	CSTF1	Coding	1	-0.248	169	-24.05	0	0	0	0	1	0	0	2325
ssc-miR-34c	ENSSSCT00000074545	LYST	Coding	1	-0.315	120	-10.72	0	0	1	0	0	0	0	1389
ssc-miR-34c	ENSSSCT00000061388	CPEB2	Coding	2	-0.572	247	-28.93	1	0	1	0	0	0	0	3791
ssc-miR-34c	ENSSSCT00000004867	ENSSSCG00000004404	Coding	1	-0.241	145	-17.19	0	0	0	0	0	1	0	711
ssc-miR-34c	ENSSSCT00000004869	ENSSSCG00000004406	Coding	2	-0.898	242	-31.51	0	0	1	0	0	0	1	635
ssc-miR-34c	ENSSSCT00000004868	FIG4	Coding	1	-0.252	156	-19.31	0	0	0	0	0	1	0	784
ssc-miR-34c	ENSSSCT00000074018	ENSSSCG00000022906	Coding	1	-0.271	129	-18.37	0	1	0	0	0	0	0	641
ssc-miR-34c	ENSSSCT00000039970	TMEM67	Coding	3	-0.821	348	-43.76	0	2	0	0	0	0	1	1819
ssc-miR-34c	ENSSSCT00000039974	SLC25A23	Coding	1	-0.206	145	-14.36	0	0	0	0	1	0	0	1491
ssc-miR-34c	ENSSSCT00000019462	SMTNL2	Coding	1	-0.259	140	-15.82	0	0	0	0	1	0	0	811
ssc-miR-34c	ENSSSCT00000005088	PYGO1	Coding	1	-0.207	116	-10.26	1	0	0	0	0	0	0	3085
ssc-miR-34c	ENSSSCT00000003074	ATP6V0D1	Coding	1	-0.32	120	-11.84	0	1	0	0	0	0	0	456
ssc-miR-34c	ENSSSCT00000060383	HDAC6	Coding	1	-0.334	143	-16.01	0	0	0	0	1	0	0	336
ssc-miR-34c	ENSSSCT00000019465	SLC13A5	Coding	1	-0.242	120	-13.17	0	0	1	0	0	0	0	5729
ssc-miR-34c	ENSSSCT00000012329	WDR48	Coding	2	-0.49	217	-30.64	0	0	1	0	0	0	1	1786
ssc-miR-34c	ENSSSCT00000008962	ENSSSCG00000008183	Coding	1	-0.435	123	-15.09	0	0	1	0	0	0	0	612
ssc-miR-34c	ENSSSCT00000016683	AKAP9	Coding	1	-0.322	136	-16.55	0	1	0	0	0	0	0	1748
ssc-miR-34c	ENSSSCT00000067763	VWA5B2	Coding	1	-0.342	150	-14.49	0	0	0	0	1	0	0	278
ssc-miR-34c	ENSSSCT00000060389	RC3H2	Coding	1	-0.244	138	-18.67	0	0	1	0	0	0	0	5125
ssc-miR-34c	ENSSSCT00000081295	ENSSSCG00000045845	Coding	1	-0.253	129	-13.18	0	1	0	0	0	0	0	4175
ssc-miR-34c	ENSSSCT00000081297	ENSSSCG00000035224	Coding	1	-0.303	147	-20.49	0	0	0	0	1	0	0	299
ssc-miR-34c	ENSSSCT00000081292	ARHGAP28	Coding	2	-0.648	255	-32.76	0	0	1	0	0	0	1	2689
ssc-miR-34c	ENSSSCT00000085262	SLC37A3	Coding	1	-0.414	125	-15.04	0	0	1	0	0	0	0	1134
ssc-miR-34c	ENSSSCT00000047132	ASCL2	Coding	1	-0.254	125	-14.83	0	1	0	0	0	0	0	339
ssc-miR-34c	ENSSSCT00000042417	ST8SIA3	Coding	1	-0.321	124	-12.8	0	1	0	0	0	0	0	308
ssc-miR-34c	ENSSSCT00000018226	TMED4	Coding	1	-0.209	136	-18.85	0	1	0	0	0	0	0	1246
ssc-miR-34c	ENSSSCT00000061036	KLK12	Coding	1	-0.22	152	-23.72	0	0	0	0	0	1	0	942
ssc-miR-34c	ENSSSCT00000039605	CDC7	Coding	1	-0.351	141	-15.21	0	0	0	0	1	0	0	1287
ssc-miR-34c	ENSSSCT00000039604	KCNS3	Coding	1	-0.334	134	-18.76	0	1	0	0	0	0	0	475
ssc-miR-34c	ENSSSCT00000018229	NUDCD3	Coding	1	-0.289	120	-14.31	0	0	1	0	0	0	0	1130
ssc-miR-34c	ENSSSCT00000053725	ENSSSCG00000007322	Coding	1	-0.407	120	-12.97	0	0	1	0	0	0	0	1431
ssc-miR-34c	ENSSSCT00000057041	CLSTN1	Coding	1	-0.314	149	-19.99	0	0	0	0	1	0	0	1365
ssc-miR-34c	ENSSSCT00000049228	PRKACB	Coding	1	-0.208	120	-10.94	0	1	0	0	0	0	0	3195
ssc-miR-34c	ENSSSCT00000053728	PRMT9	Coding	1	-0.249	136	-15.85	0	1	0	0	0	0	0	1234
ssc-miR-34c	ENSSSCT00000024571	DMXL1	Coding	1	-0.339	137	-13.51	0	0	1	0	0	0	0	1906
ssc-miR-34c	ENSSSCT00000007515	VCAM1	Coding	1	-0.369	135	-13.25	0	0	1	0	0	0	0	780
ssc-miR-34c	ENSSSCT00000069311	DZIP3	Coding	1	-0.454	125	-14.6	0	0	1	0	0	0	0	864
ssc-miR-34c	ENSSSCT00000047355	SLC11A2	Coding	2	-0.517	246	-30.79	1	0	1	0	0	0	0	4546
ssc-miR-34c	ENSSSCT00000052096	KTN1	Coding	1	-0.258	120	-13.86	0	1	0	0	0	0	0	479
ssc-miR-34c	ENSSSCT00000083292	TNS2	Coding	1	-0.223	145	-16.74	0	0	0	0	1	0	0	2578
ssc-miR-34c	ENSSSCT00000083298	SYNGR1	Coding	1	-0.224	132	-18.97	0	1	0	0	0	0	0	2631
ssc-miR-34c	ENSSSCT00000056399	SCML4	Coding	1	-0.287	152	-16.43	0	0	0	0	1	0	0	4603
ssc-miR-34c	ENSSSCT00000086300	HMGN1	Coding	1	-0.268	131	-14.97	0	1	0	0	0	0	0	1155
ssc-miR-34c	ENSSSCT00000086465	SLC4A5	Coding	1	-0.381	143	-16.97	0	0	1	0	0	0	0	2005
ssc-miR-34c	ENSSSCT00000056397	MAU2	Coding	1	-0.388	120	-13.76	0	0	1	0	0	0	0	3432
ssc-miR-34c	ENSSSCT00000060920	PPFIA1	Coding	1	-0.411	149	-16.58	0	0	0	0	1	0	0	1311
ssc-miR-34c	ENSSSCT00000069652	EIF2AK1	Coding	1	-0.314	135	-17.74	0	0	1	0	0	0	0	4764
ssc-miR-34c	ENSSSCT00000083479	TCF7	Coding	1	-0.346	144	-17.48	0	0	0	0	1	0	0	610
ssc-miR-34c	ENSSSCT00000088179	ENSSSCG00000002459	Coding	1	-0.509	120	-10.01	0	0	1	0	0	0	0	2238
ssc-miR-34c	ENSSSCT00000052898	PLS1	Coding	1	-0.231	101	-11.49	1	0	0	0	0	0	0	568
ssc-miR-34c	ENSSSCT00000052897	CEP135	Coding	1	-0.343	135	-10.97	0	0	1	0	0	0	0	1426
ssc-miR-34c	ENSSSCT00000055376	CFTR	Coding	1	-0.232	150	-19.65	0	0	0	0	0	1	0	1480
ssc-miR-34c	ENSSSCT00000052893	ARMC8	Coding	1	-0.213	147	-22.69	0	1	0	0	0	0	0	2531
ssc-miR-34c	ENSSSCT00000063716	ZNF570	Coding	1	-0.218	145	-16.19	0	0	0	0	0	1	0	3770
ssc-miR-34c	ENSSSCT00000088170	SLC44A2	Coding	1	-0.337	146	-15.17	0	0	0	0	1	0	0	670
ssc-miR-34c	ENSSSCT00000010743	BCL7A	Coding	1	-0.201	120	-17.87	0	1	0	0	0	0	0	1959
ssc-miR-34c	ENSSSCT00000010744	CFAP251	Coding	1	-0.321	142	-16.83	0	0	0	0	1	0	0	233
ssc-miR-34c	ENSSSCT00000036805	EVA1B	Coding	1	-0.219	120	-16.3	0	1	0	0	0	0	0	283
ssc-miR-34c	ENSSSCT00000005616	ENSSSCG00000005095	Coding	1	-0.355	162	-20.25	0	0	0	0	1	0	0	1126
ssc-miR-34c	ENSSSCT00000005619	SNAPC1	Coding	1	-0.458	120	-12.88	0	0	1	0	0	0	0	1849
ssc-miR-34c	ENSSSCT00000091299	VPS53	Coding	1	-0.222	136	-16.68	0	0	1	0	0	0	0	2487
ssc-miR-34c	ENSSSCT00000076565	ENSSSCG00000031902	Coding	1	-0.25	137	-14.58	0	0	1	0	0	0	0	5391
ssc-miR-34c	ENSSSCT00000006004	ECPAS	Coding	2	-0.698	229	-25.48	0	0	1	0	0	0	1	3014
ssc-miR-34c	ENSSSCT00000076563	ENSSSCG00000043411	Coding	1	-0.255	147	-16.71	0	0	0	0	0	1	0	4647
ssc-miR-34c	ENSSSCT00000070677	MDM4	Coding	1	-0.214	146	-17.56	0	0	0	0	1	0	0	2508
ssc-miR-34c	ENSSSCT00000070675	PDP2	Coding	1	-0.395	122	-14.13	0	0	1	0	0	0	0	2393
ssc-miR-34c	ENSSSCT00000070674	ENSSSCG00000048358	Coding	1	-0.2	140	-22.89	0	1	0	0	0	0	0	1685
ssc-miR-34c	ENSSSCT00000043455	AGR2	Coding	1	-0.255	120	-13.33	0	0	1	0	0	0	0	3155
ssc-miR-34c	ENSSSCT00000056979	RUBCN	Coding	1	-0.238	120	-13.97	0	0	1	0	0	0	0	3601
ssc-miR-34c	ENSSSCT00000054020	ENSSSCG00000008892	Coding	2	-0.492	291	-34.9	0	0	1	0	1	0	0	4852
ssc-miR-34c	ENSSSCT00000054533	MAPT	Coding	1	-0.334	124	-17.46	0	0	1	0	0	0	0	997
ssc-miR-34c	ENSSSCT00000054022	MDM2	Coding	1	-0.209	135	-19.65	0	1	0	0	0	0	0	1901
ssc-miR-34c	ENSSSCT00000076787	NDUFAF7	Coding	1	-0.257	120	-14.91	0	1	0	0	0	0	0	1855
ssc-miR-34c	ENSSSCT00000091529	ENSSSCG00000051397	Coding	1	-0.268	148	-22.26	0	0	0	0	1	0	0	3788
ssc-miR-34c	ENSSSCT00000004696	CEP85L	Coding	1	-0.327	126	-15.25	0	0	1	0	0	0	0	3987
ssc-miR-34c	ENSSSCT00000073094	TRPC3	Coding	1	-0.48	128	-21.6	0	0	1	0	0	0	0	733
ssc-miR-34c	ENSSSCT00000023130	SLC35G2	Coding	1	-0.484	162	-17.84	0	0	0	0	1	0	0	3408
ssc-miR-34c	ENSSSCT00000026451	PPP1R3B	Coding	1	-0.239	120	-15.65	0	1	0	0	0	0	0	3766
ssc-miR-34c	ENSSSCT00000026326	DIO1	Coding	2	-0.402	200	-25.41	0	1	0	0	0	0	1	2442
ssc-miR-34c	ENSSSCT00000026455	TMEM209	Coding	1	-0.221	152	-19.87	0	0	0	1	0	0	0	1387
ssc-miR-34c	ENSSSCT00000035449	CCND3	Coding	3	-0.891	348	-44.13	0	0	1	0	1	0	1	921
ssc-miR-34c	ENSSSCT00000040225	DGKZ	Coding	1	-0.354	157	-14.88	0	0	0	0	1	0	0	695
ssc-miR-34c	ENSSSCT00000071785	TBC1D5	Coding	1	-0.228	165	-24.42	0	0	0	1	0	0	0	2868
ssc-miR-34c	ENSSSCT00000059660	NUDT13	Coding	2	-1.038	200	-30.74	0	0	1	0	0	0	1	558
ssc-miR-34c	ENSSSCT00000071035	SLC3A1	Coding	1	-0.389	125	-13.28	0	0	1	0	0	0	0	187
ssc-miR-34c	ENSSSCT00000027329	PAFAH1B2	Coding	2	-0.511	247	-29.9	0	0	2	0	0	0	0	3030
ssc-miR-34c	ENSSSCT00000027328	NOL9	Coding	1	-0.207	100	-13.54	1	0	0	0	0	0	0	3116
ssc-miR-34c	ENSSSCT00000090695	CCNJL	Coding	1	-0.225	159	-24.08	0	0	0	0	0	1	0	3794
ssc-miR-34c	ENSSSCT00000090126	TP73	Coding	1	-0.354	137	-21.8	0	0	1	0	0	0	0	715
ssc-miR-34c	ENSSSCT00000001004	POC1B	Coding	1	-0.432	127	-14.35	0	0	1	0	0	0	0	1466
ssc-miR-34c	ENSSSCT00000052957	PHTF2	Coding	2	-0.59	245	-33.43	0	1	0	0	0	0	1	1008
ssc-miR-34c	ENSSSCT00000070923	TMEM165	Coding	1	-0.246	123	-19.46	0	1	0	0	0	0	0	1744
ssc-miR-34c	ENSSSCT00000044105	ZNF398	Coding	1	-0.349	128	-13.26	0	0	1	0	0	0	0	4198
ssc-miR-34c	ENSSSCT00000040488	PGAP4	Coding	1	-0.237	120	-16.5	0	1	0	0	0	0	0	5030
ssc-miR-34c	ENSSSCT00000071256	TCF7	Coding	1	-0.21	144	-17.48	0	0	0	0	1	0	0	4366
ssc-miR-34c	ENSSSCT00000067577	SELL	Coding	1	-0.319	145	-16.05	0	0	0	0	1	0	0	1162
ssc-miR-34c	ENSSSCT00000002209	PRKD1	Coding	3	-1.394	329	-35.6	0	0	2	0	0	0	1	775
ssc-miR-34c	ENSSSCT00000002203	ENSSSCG00000001970	Coding	1	-0.283	123	-14.14	0	1	0	0	0	0	0	1900
ssc-miR-34c	ENSSSCT00000057948	RHBDD1	Coding	1	-0.217	129	-13.15	0	1	0	0	0	0	0	3008
ssc-miR-34c	ENSSSCT00000049768	ENSSSCG00000048221	Coding	2	-0.815	261	-26.97	0	0	2	0	0	0	0	1039
ssc-miR-34c	ENSSSCT00000079698	DLST	Coding	1	-0.332	120	-13.09	0	0	1	0	0	0	0	1451
ssc-miR-34c	ENSSSCT00000024360	SNX18	Coding	1	-0.302	128	-15.19	0	1	0	0	0	0	0	87
ssc-miR-34c	ENSSSCT00000024361	GUCY1A2	Coding	1	-0.257	122	-14.74	0	0	1	0	0	0	0	2361
ssc-miR-34c	ENSSSCT00000045213	ENSSSCG00000005255	Coding	1	-0.328	120	-13.58	0	0	1	0	0	0	0	2232
ssc-miR-34c	ENSSSCT00000042883	SEZ6L	Coding	2	-0.575	266	-32.71	0	1	1	0	0	0	0	3382
ssc-miR-34c	ENSSSCT00000032493	ENSSSCG00000023125	Coding	1	-0.332	157	-19.48	0	0	0	0	1	0	0	558
ssc-miR-34c	ENSSSCT00000041686	ENSSSCG00000033786	Coding	1	-0.5	128	-17.1	0	0	1	0	0	0	0	1432
ssc-miR-34c	ENSSSCT00000041687	OXR1	Coding	2	-0.826	210	-29.51	0	0	1	0	0	0	1	3824
ssc-miR-34c	ENSSSCT00000058539	AGRN	Coding	1	-0.246	150	-17.68	0	0	0	0	1	0	0	1165
ssc-miR-34c	ENSSSCT00000041683	PDE3B	Coding	2	-0.422	238	-32.49	0	1	0	0	0	0	1	2147
ssc-miR-34c	ENSSSCT00000023865	ESAM	Coding	1	-0.275	120	-14.68	0	0	1	0	0	0	0	526
ssc-miR-34c	ENSSSCT00000086817	OXSR1	Coding	1	-0.335	133	-14.09	0	0	1	0	0	0	0	3047
ssc-miR-34c	ENSSSCT00000060717	CHST3	Coding	2	-0.485	242	-24.71	0	0	2	0	0	0	0	4839
ssc-miR-34c	ENSSSCT00000060716	SOX10	Coding	1	-0.255	140	-16.83	0	1	0	0	0	0	0	1223
ssc-miR-34c	ENSSSCT00000081629	TAOK1	Coding	2	-0.455	243	-27.74	0	1	1	0	0	0	0	3084
ssc-miR-34c	ENSSSCT00000081626	COPZ1	Coding	1	-0.376	154	-17.37	0	0	0	0	1	0	0	1235
ssc-miR-34c	ENSSSCT00000081627	ENSSSCG00000043521	Coding	1	-0.229	129	-17.9	0	1	0	0	0	0	0	2105
ssc-miR-34c	ENSSSCT00000004982	ACAA2	Coding	1	-0.328	138	-14.37	0	1	0	0	0	0	0	3554
ssc-miR-34c	ENSSSCT00000004983	ENSSSCG00000004511	Coding	1	-0.401	120	-15.73	0	0	1	0	0	0	0	1219
ssc-miR-34c	ENSSSCT00000064008	TEF	Coding	1	-0.215	120	-15.41	0	0	1	0	0	0	0	3064
ssc-miR-34c	ENSSSCT00000057365	ENSSSCG00000033232	Coding	1	-0.23	120	-13.78	0	1	0	0	0	0	0	2660
ssc-miR-34c	ENSSSCT00000064001	REV1	Coding	2	-0.632	241	-33.13	0	0	2	0	0	0	0	1468
ssc-miR-34c	ENSSSCT00000075550	ENSSSCG00000015069	Coding	1	-0.476	123	-19.89	0	0	1	0	0	0	0	180
ssc-miR-34c	ENSSSCT00000046745	SNX4	Coding	1	-0.42	136	-17.26	0	0	1	0	0	0	0	4124
ssc-miR-34c	ENSSSCT00000014206	CDC42EP2	Coding	2	-0.528	241	-30.54	0	0	0	0	1	0	1	2168
ssc-miR-34c	ENSSSCT00000070313	VPS26A	Coding	1	-0.327	121	-14.45	0	1	0	0	0	0	0	605
ssc-miR-34c	ENSSSCT00000070315	MTMR4	Coding	1	-0.479	145	-18.23	0	0	1	0	0	0	0	2130
ssc-miR-34c	ENSSSCT00000014203	SLC25A45	Coding	2	-0.646	208	-20.99	0	0	1	0	0	0	1	1162
ssc-miR-34c	ENSSSCT00000005589	PSMA3	Coding	3	-1.162	359	-39.66	0	0	2	0	0	0	1	1734
ssc-miR-34c	ENSSSCT00000038723	SLC41A3	Coding	1	-0.223	123	-18.03	0	1	0	0	0	0	0	1130
ssc-miR-34c	ENSSSCT00000025097	VSX1	Coding	1	-0.353	149	-12.66	0	0	0	0	1	0	0	778
ssc-miR-34c	ENSSSCT00000010913	SEZ6L	Coding	2	-0.575	266	-32.71	0	1	1	0	0	0	0	3382
ssc-miR-34c	ENSSSCT00000082822	TKT	Coding	1	-0.422	121	-15.09	0	0	1	0	0	0	0	94
ssc-miR-34c	ENSSSCT00000011359	PTPN20	Coding	1	-0.24	135	-15.78	0	1	0	0	0	0	0	1768
ssc-miR-34c	ENSSSCT00000056705	MGAT1	Coding	1	-0.331	133	-16.3	0	0	1	0	0	0	0	1068
ssc-miR-34c	ENSSSCT00000059068	DPP6	Coding	1	-0.227	149	-17.82	0	0	0	0	1	0	0	851
ssc-miR-34c	ENSSSCT00000011352	ENSSSCG00000010370	Coding	1	-0.361	154	-19.29	0	0	0	0	1	0	0	5387
ssc-miR-34c	ENSSSCT00000066712	TNR	Coding	1	-0.342	120	-13.95	0	0	1	0	0	0	0	2188
ssc-miR-34c	ENSSSCT00000085104	ENSSSCG00000043289	Coding	1	-0.32	130	-19.95	0	0	1	0	0	0	0	1562
ssc-miR-34c	ENSSSCT00000069000	ENSSSCG00000040088	Coding	1	-0.491	128	-14.15	0	0	1	0	0	0	0	82
ssc-miR-34c	ENSSSCT00000037767	STRN3	Coding	1	-0.477	145	-18.21	0	0	0	0	1	0	0	1562
ssc-miR-34c	ENSSSCT00000004323	TSPAN1	Coding	1	-0.315	151	-16.21	0	0	0	0	1	0	0	419
ssc-miR-34c	ENSSSCT00000004320	RAD54L	Coding	1	-0.25	135	-14.16	0	1	0	0	0	0	0	3243
ssc-miR-34c	ENSSSCT00000083663	ARNT2	Coding	1	-0.381	126	-17.89	0	1	0	0	0	0	0	4130
ssc-miR-34c	ENSSSCT00000052461	BCAT2	Coding	1	-0.379	120	-11.44	0	0	1	0	0	0	0	1347
ssc-miR-34c	ENSSSCT00000083669	HORMAD1	Coding	1	-0.317	137	-15.06	0	1	0	0	0	0	0	590
ssc-miR-34c	ENSSSCT00000044486	ENSSSCG00000039604	Coding	1	-0.294	152	-20.86	0	0	0	0	1	0	0	2569
ssc-miR-34c	ENSSSCT00000068713	SIX5	Coding	1	-0.329	162	-18.69	0	0	0	0	1	0	0	2020
ssc-miR-34c	ENSSSCT00000044481	SLC6A5	Coding	1	-0.308	120	-15.52	0	0	1	0	0	0	0	1368
ssc-miR-34c	ENSSSCT00000009193	CCDC85A	Coding	1	-0.397	145	-12.94	0	0	0	0	1	0	0	1723
ssc-miR-34c	ENSSSCT00000062873	MAP3K13	Coding	1	-0.262	131	-11.43	0	0	1	0	0	0	0	1971
ssc-miR-34c	ENSSSCT00000056565	PRELID3A	Coding	1	-0.262	150	-17.25	0	0	0	0	1	0	0	3300
ssc-miR-34c	ENSSSCT00000086100	CCNDBP1	Coding	1	-0.423	120	-12.82	0	0	1	0	0	0	0	874
ssc-miR-34c	ENSSSCT00000056560	FASTKD1	Coding	1	-0.407	132	-21.92	0	0	1	0	0	0	0	387
ssc-miR-34c	ENSSSCT00000053342	AZI2	Coding	1	-0.288	129	-23.64	0	0	1	0	0	0	0	1712
ssc-miR-34c	ENSSSCT00000056568	TMIE	Coding	1	-0.352	120	-11.37	0	0	1	0	0	0	0	1144
ssc-miR-34c	ENSSSCT00000063145	JARID2	Coding	1	-0.315	132	-22.89	0	1	0	0	0	0	0	1127
ssc-miR-34c	ENSSSCT00000042623	RCAN1	Coding	1	-0.257	161	-18.74	0	0	0	0	1	0	0	1610
ssc-miR-34c	ENSSSCT00000042627	YES1	Coding	1	-0.209	100	-9.36	1	0	0	0	0	0	0	3100
ssc-miR-34c	ENSSSCT00000030268	GTF2I	Coding	1	-0.228	131	-15.69	0	1	0	0	0	0	0	1164
ssc-miR-34c	ENSSSCT00000083081	SERINC5	Coding	1	-0.449	126	-12.8	0	0	1	0	0	0	0	4815
ssc-miR-34c	ENSSSCT00000052284	MRPS18C	Coding	1	-0.278	126	-15.69	0	0	1	0	0	0	0	4722
ssc-miR-34c	ENSSSCT00000061837	TDRP	Coding	1	-0.242	120	-11.57	0	1	0	0	0	0	0	2209
ssc-miR-34c	ENSSSCT00000089906	SOS1	Coding	1	-0.349	135	-15.17	0	0	1	0	0	0	0	2314
ssc-miR-34c	ENSSSCT00000054700	CYFIP2	Coding	1	-0.2	131	-14.34	0	1	0	0	0	0	0	2700
ssc-miR-34c	ENSSSCT00000054703	ENSSSCG00000005959	Coding	2	-0.515	257	-35.84	0	2	0	0	0	0	0	1789
ssc-miR-34c	ENSSSCT00000080410	CD44	Coding	1	-0.447	120	-12.39	0	0	1	0	0	0	0	153
ssc-miR-34c	ENSSSCT00000018794	AXIN2	Coding	1	-0.369	120	-12.12	0	0	1	0	0	0	0	1402
ssc-miR-34c	ENSSSCT00000087509	SMKR1	Coding	1	-0.223	120	-13.65	0	1	0	0	0	0	0	4736
ssc-miR-34c	ENSSSCT00000088237	FBXL19	Coding	2	-0.594	208	-23.61	0	0	1	0	0	0	1	1584
ssc-miR-34c	ENSSSCT00000016980	RPS6KC1	Coding	1	-0.372	144	-18.54	0	0	1	0	0	0	0	864
ssc-miR-34c	ENSSSCT00000018791	SLC16A6	Coding	1	-0.341	147	-18.58	0	0	0	0	1	0	0	1995
ssc-miR-34c	ENSSSCT00000036147	IK	Coding	2	-0.4	250	-32.46	0	1	0	0	0	0	1	2681
ssc-miR-34c	ENSSSCT00000066058	ANKRD34C	Coding	1	-0.245	120	-14.93	0	1	0	0	0	0	0	3388
ssc-miR-34c	ENSSSCT00000009040	ENSSSCG00000008250	Coding	1	-0.225	131	-14.55	0	0	1	0	0	0	0	4830
ssc-miR-34c	ENSSSCT00000038209	TMEM209	Coding	1	-0.221	152	-19.87	0	0	0	1	0	0	0	1389
ssc-miR-34c	ENSSSCT00000015981	CNGA4	Coding	1	-0.351	156	-21.78	0	0	0	0	1	0	0	444
ssc-miR-34c	ENSSSCT00000006210	SLC27A4	Coding	1	-0.373	120	-10.13	0	0	1	0	0	0	0	699
ssc-miR-34c	ENSSSCT00000006212	CERCAM	Coding	2	-0.606	240	-31.51	0	0	2	0	0	0	0	754
ssc-miR-34c	ENSSSCT00000009246	PRKCE	Coding	1	-0.286	147	-19.21	0	0	0	0	1	0	0	3153
ssc-miR-34c	ENSSSCT00000009245	EPAS1	Coding	2	-0.677	268	-29.3	0	0	2	0	0	0	0	2020
ssc-miR-34c	ENSSSCT00000009938	ENSSSCG00000009072	Coding	2	-0.539	263	-29.47	1	1	0	0	0	0	0	880
ssc-miR-34c	ENSSSCT00000023306	AGRN	Coding	1	-0.246	150	-17.68	0	0	0	0	1	0	0	1168
ssc-miR-34c	ENSSSCT00000050287	AP1AR	Coding	1	-0.33	120	-12.71	0	0	1	0	0	0	0	1580
ssc-miR-34c	ENSSSCT00000023658	DUS4L	Coding	1	-0.4	132	-12.5	0	0	1	0	0	0	0	1062
ssc-miR-34c	ENSSSCT00000014853	ANGPTL4	Coding	2	-0.632	248	-33.21	0	0	1	0	0	0	1	1668
ssc-miR-34c	ENSSSCT00000072201	TMEM181	Coding	1	-0.338	128	-21.15	0	1	0	0	0	0	0	2953
ssc-miR-34c	ENSSSCT00000051482	IGSF8	Coding	1	-0.209	159	-23.4	0	0	0	0	0	1	0	269
ssc-miR-34c	ENSSSCT00000051487	PREB	Coding	1	-0.313	152	-20.47	0	0	0	0	1	0	0	2450
ssc-miR-34c	ENSSSCT00000002058	RLBP1	Coding	1	-0.205	140	-20.16	0	1	0	0	0	0	0	767
ssc-miR-34c	ENSSSCT00000057888	MTIF3	Coding	2	-0.541	249	-33.69	0	1	1	0	0	0	0	1775
ssc-miR-34c	ENSSSCT00000057881	MAPK13	Coding	1	-0.242	120	-15.66	0	1	0	0	0	0	0	250
ssc-miR-34c	ENSSSCT00000084083	AGPAT4	Coding	1	-0.451	149	-20.31	0	0	0	0	1	0	0	3601
ssc-miR-34c	ENSSSCT00000075788	TMX4	Coding	1	-0.286	120	-13.33	0	0	1	0	0	0	0	1951
ssc-miR-34c	ENSSSCT00000075784	CEP135	Coding	1	-0.298	135	-10.97	0	0	1	0	0	0	0	5578
ssc-miR-34c	ENSSSCT00000040562	UMAD1	Coding	1	-0.334	122	-13.5	0	0	1	0	0	0	0	1654
ssc-miR-34c	ENSSSCT00000045044	HNRNPR	Coding	2	-0.443	256	-32.98	1	1	0	0	0	0	0	5152
ssc-miR-34c	ENSSSCT00000045045	OPA1	Coding	2	-0.512	239	-28.48	0	0	0	0	1	0	1	4280
ssc-miR-34c	ENSSSCT00000040566	RPH3AL	Coding	1	-0.238	147	-18.37	0	0	0	0	1	0	0	988
ssc-miR-34c	ENSSSCT00000065990	HRH1	Coding	1	-0.316	124	-21.65	0	0	1	0	0	0	0	1569
ssc-miR-34c	ENSSSCT00000012181	ITIH5	Coding	1	-0.247	128	-17.77	0	1	0	0	0	0	0	3946
ssc-miR-34c	ENSSSCT00000057778	ROCK1	Coding	1	-0.404	135	-14.76	0	0	1	0	0	0	0	3115
ssc-miR-34c	ENSSSCT00000057772	PPIL2	Coding	2	-0.586	225	-29.02	0	0	0	0	1	0	1	2756
ssc-miR-34c	ENSSSCT00000028081	MEF2A	Coding	1	-0.28	120	-14.19	0	1	0	0	0	0	0	3701
ssc-miR-34c	ENSSSCT00000041968	SLA-DRB1	Coding	1	-0.218	151	-17.51	0	0	0	1	0	0	0	783
ssc-miR-34c	ENSSSCT00000046243	LOXL2	Coding	1	-0.239	126	-16.72	0	1	0	0	0	0	0	858
ssc-miR-34c	ENSSSCT00000041214	SELENOK	Coding	1	-0.243	144	-14.38	0	0	1	0	0	0	0	7611
ssc-miR-34c	ENSSSCT00000046240	CEP85	Coding	1	-0.225	144	-15	0	1	0	0	0	0	0	2072
ssc-miR-34c	ENSSSCT00000003898	KIF17	Coding	2	-0.614	244	-33.13	0	1	1	0	0	0	0	511
ssc-miR-34c	ENSSSCT00000060018	LIFR	Coding	1	-0.251	128	-18.43	0	1	0	0	0	0	0	3603
ssc-miR-34c	ENSSSCT00000059830	PON1	Coding	1	-0.206	120	-17.61	0	0	1	0	0	0	0	2392
ssc-miR-34c	ENSSSCT00000029429	ACBD3	Coding	1	-0.286	146	-13.64	0	0	0	0	1	0	0	1653
ssc-miR-34c	ENSSSCT00000081106	RELN	Coding	1	-0.49	128	-15.68	0	0	1	0	0	0	0	1028
ssc-miR-34c	ENSSSCT00000065666	ADAM7	Coding	2	-0.617	244	-25.94	1	0	0	0	1	0	0	1308
ssc-miR-34c	ENSSSCT00000029422	VAMP7	Coding	1	-0.219	141	-18.35	0	1	0	0	0	0	0	1779
ssc-miR-34c	ENSSSCT00000048596	CAPSL	Coding	2	-0.482	278	-33.44	0	1	0	0	1	0	0	4039
ssc-miR-34c	ENSSSCT00000001830	BICRAL	Coding	1	-0.276	128	-13.73	0	1	0	0	0	0	0	3045
ssc-miR-34c	ENSSSCT00000025938	GUCY1A2	Coding	1	-0.257	122	-14.74	0	0	1	0	0	0	0	2361
ssc-miR-34c	ENSSSCT00000039912	MGAT4A	Coding	1	-0.306	156	-15.26	0	0	0	0	1	0	0	4542
ssc-miR-34c	ENSSSCT00000028332	PARVA	Coding	1	-0.314	153	-22.53	0	0	0	0	1	0	0	1940
ssc-miR-34c	ENSSSCT00000061638	RPL22	Coding	1	-0.211	132	-17.32	0	1	0	0	0	0	0	3061
ssc-miR-34c	ENSSSCT00000011636	HABP2	Coding	1	-0.207	134	-20.8	0	1	0	0	0	0	0	1181
ssc-miR-34c	ENSSSCT00000038539	DAPP1	Coding	1	-0.254	121	-12.55	0	1	0	0	0	0	0	785
ssc-miR-34c	ENSSSCT00000067743	NEDD4L	Coding	1	-0.219	126	-13.86	0	0	1	0	0	0	0	4758
ssc-miR-34c	ENSSSCT00000029689	BRPF3	Coding	1	-0.253	146	-18.85	0	0	0	0	1	0	0	2169
ssc-miR-34c	ENSSSCT00000011630	VTI1A	Coding	1	-0.259	131	-20.03	0	1	0	0	0	0	0	530
ssc-miR-34c	ENSSSCT00000038533	ENSSSCG00000007322	Coding	1	-0.407	120	-12.97	0	0	1	0	0	0	0	1430
ssc-miR-34c	ENSSSCT00000029680	SLC1A4	Coding	1	-0.394	123	-18.13	0	0	1	0	0	0	0	2692
ssc-miR-34c	ENSSSCT00000038536	STT3A	Coding	1	-0.251	122	-18.82	0	1	0	0	0	0	0	2315
ssc-miR-34c	ENSSSCT00000012725	DNAJC13	Coding	1	-0.267	129	-13.96	0	1	0	0	0	0	0	731
ssc-miR-34c	ENSSSCT00000068018	NOP58	Coding	1	-0.23	123	-14.53	0	1	0	0	0	0	0	3688
ssc-miR-34c	ENSSSCT00000033285	TTLL5	Coding	1	-0.366	120	-11.82	0	0	1	0	0	0	0	622
ssc-miR-34c	ENSSSCT00000018757	TMEM104	Coding	1	-0.323	148	-19.75	0	0	0	0	1	0	0	1852
ssc-miR-34c	ENSSSCT00000068010	EPHB2	Coding	2	-0.753	208	-26.89	0	0	1	0	0	0	1	999
ssc-miR-34c	ENSSSCT00000039624	PPM1A	Coding	2	-0.648	249	-32.11	0	1	1	0	0	0	0	7479
ssc-miR-34c	ENSSSCT00000088825	PANK2	Coding	1	-0.247	124	-16.57	0	0	1	0	0	0	0	4849
ssc-miR-34c	ENSSSCT00000034395	ADNP	Coding	1	-0.285	147	-21.38	0	1	0	0	0	0	0	1068
ssc-miR-34c	ENSSSCT00000053703	NCKAP1	Coding	1	-0.216	101	-10.3	1	0	0	0	0	0	0	806
ssc-miR-34c	ENSSSCT00000082104	SLC35C1	Coding	2	-0.408	275	-43.68	0	1	1	0	0	0	0	3118
ssc-miR-34c	ENSSSCT00000053706	CWC25	Coding	1	-0.389	134	-17.75	0	0	1	0	0	0	0	1315
ssc-miR-34c	ENSSSCT00000082107	AK3	Coding	1	-0.22	120	-19.03	0	1	0	0	0	0	0	2508
ssc-miR-34c	ENSSSCT00000085828	UPB1	Coding	2	-0.614	262	-32.3	0	0	2	0	0	0	0	4029
ssc-miR-34c	ENSSSCT00000052079	RGSL1	Coding	1	-0.241	120	-12.43	0	0	1	0	0	0	0	2252
ssc-miR-34c	ENSSSCT00000047371	SPAG9	Coding	2	-0.514	256	-34.69	0	1	1	0	0	0	0	2461
ssc-miR-34c	ENSSSCT00000052075	GPD2	Coding	1	-0.223	129	-13.52	0	0	1	0	0	0	0	3269
ssc-miR-34c	ENSSSCT00000052077	PRKCI	Coding	1	-0.308	138	-17.95	0	1	0	0	0	0	0	2402
ssc-miR-34c	ENSSSCT00000010585	EBF2	Coding	1	-0.28	132	-14.83	0	0	1	0	0	0	0	2919
ssc-miR-34c	ENSSSCT00000063849	ANKRD12	Coding	1	-0.299	120	-14.65	0	1	0	0	0	0	0	2631
ssc-miR-34c	ENSSSCT00000052615	GMNN	Coding	1	-0.457	149	-14.27	0	0	0	0	1	0	0	263
ssc-miR-34c	ENSSSCT00000077148	CXCL12	Coding	3	-0.781	399	-41.06	0	0	1	0	1	0	1	5727
ssc-miR-34c	ENSSSCT00000044873	ENSSSCG00000008383	Coding	1	-0.233	141	-15.3	0	0	1	0	0	0	0	4969
ssc-miR-34c	ENSSSCT00000078661	ENSSSCG00000049525	Coding	1	-0.309	142	-16.6	0	0	0	0	1	0	0	2183
ssc-miR-34c	ENSSSCT00000010760	P2RX7	Coding	1	-0.211	152	-23.61	0	0	0	0	0	1	0	3438
ssc-miR-34c	ENSSSCT00000002916	CILK1	Coding	3	-0.979	385	-39.88	0	0	2	0	0	0	1	3577
ssc-miR-34c	ENSSSCT00000051256	DRGX	Coding	1	-0.215	128	-17.84	0	1	0	0	0	0	0	1676
ssc-miR-34c	ENSSSCT00000017916	TCAF1	Coding	1	-0.301	129	-15	0	1	0	0	0	0	0	394
ssc-miR-34c	ENSSSCT00000009030	TMSB10	Coding	1	-0.367	121	-15.91	0	0	1	0	0	0	0	259
ssc-miR-34c	ENSSSCT00000009745	PAICS	Coding	1	-0.201	129	-16.51	0	1	0	0	0	0	0	2562
ssc-miR-34c	ENSSSCT00000087756	ISM1	Coding	1	-0.319	120	-13.74	0	0	1	0	0	0	0	4472
ssc-miR-34c	ENSSSCT00000087970	ENAM	Coding	1	-0.234	153	-18.03	0	0	0	0	0	1	0	2208
ssc-miR-34c	ENSSSCT00000087752	CCT5	Coding	1	-0.303	120	-17.26	0	0	1	0	0	0	0	3815
ssc-miR-34c	ENSSSCT00000009133	GFPT1	Coding	1	-0.21	137	-14.38	0	1	0	0	0	0	0	4992
ssc-miR-34c	ENSSSCT00000059230	PRMT7	Coding	1	-0.358	120	-10	0	0	1	0	0	0	0	1041
ssc-miR-34c	ENSSSCT00000070696	ENSSSCG00000034614	Coding	3	-0.732	354	-39.76	0	0	2	0	0	0	1	2204
ssc-miR-34c	ENSSSCT00000030087	STK39	Coding	1	-0.267	154	-22.76	0	1	0	0	0	0	0	1482
ssc-miR-34c	ENSSSCT00000051031	SYT4	Coding	1	-0.23	136	-15.06	0	1	0	0	0	0	0	2420
ssc-miR-34c	ENSSSCT00000054517	DNAJC13	Coding	1	-0.287	120	-16.1	0	1	0	0	0	0	0	743
ssc-miR-34c	ENSSSCT00000063591	PRKACB	Coding	1	-0.209	120	-10.94	0	1	0	0	0	0	0	3190
ssc-miR-34c	ENSSSCT00000091504	UCHL3	Coding	1	-0.208	102	-11.53	1	0	0	0	0	0	0	1941
ssc-miR-34c	ENSSSCT00000091507	ITGA10	Coding	1	-0.224	120	-15.89	0	0	1	0	0	0	0	2159
ssc-miR-34c	ENSSSCT00000063598	LRRC75A	Coding	1	-0.218	147	-18.56	0	0	0	0	1	0	0	1282
ssc-miR-34c	ENSSSCT00000061991	ZMYM4	Coding	1	-0.31	150	-15.54	0	0	0	0	1	0	0	2451
ssc-miR-34c	ENSSSCT00000044297	CPLX2	Coding	2	-0.582	271	-33.89	0	0	0	0	1	0	1	3924
ssc-miR-34c	ENSSSCT00000067101	LRRC7	Coding	2	-0.432	239	-33.33	0	0	0	0	0	1	1	1837
ssc-miR-34c	ENSSSCT00000007378	PTGFRN	Coding	1	-0.228	120	-11.79	0	0	1	0	0	0	0	3252
ssc-miR-34c	ENSSSCT00000071016	KLHL41	Coding	1	-0.544	142	-18.25	0	0	1	0	0	0	0	302
ssc-miR-34c	ENSSSCT00000071010	MDM4	Coding	1	-0.286	140	-14	0	1	0	0	0	0	0	8121
ssc-miR-34c	ENSSSCT00000080194	PARD3	Coding	2	-0.432	212	-29.42	0	1	0	0	0	0	1	1348
ssc-miR-34c	ENSSSCT00000004549	RAB32	Coding	1	-0.212	124	-17.93	0	1	0	0	0	0	0	506
ssc-miR-34c	ENSSSCT00000049405	RAB43	Coding	1	-0.232	151	-16.56	0	0	0	0	1	0	0	5136
ssc-miR-34c	ENSSSCT00000049406	CTSB	Coding	2	-0.45	214	-29.68	0	1	0	0	0	0	1	945
ssc-miR-34c	ENSSSCT00000049401	SIK3	Coding	1	-0.405	120	-16.56	0	0	1	0	0	0	0	230
ssc-miR-34c	ENSSSCT00000049402	RDX	Coding	1	-0.223	123	-16.81	0	1	0	0	0	0	0	2404
ssc-miR-34c	ENSSSCT00000044128	TRIP11	Coding	1	-0.209	120	-14.54	0	1	0	0	0	0	0	2503
ssc-miR-34c	ENSSSCT00000003790	DISP3	Coding	1	-0.238	120	-11.5	0	1	0	0	0	0	0	878
ssc-miR-34c	ENSSSCT00000049744	PHTF2	Coding	2	-0.59	245	-33.43	0	1	0	0	0	0	1	1008
ssc-miR-34c	ENSSSCT00000007087	RRNAD1	Coding	1	-0.375	120	-12.58	0	0	1	0	0	0	0	329
ssc-miR-34c	ENSSSCT00000045451	ENKUR	Coding	1	-0.348	146	-14.16	0	0	0	0	1	0	0	4033
ssc-miR-34c	ENSSSCT00000002266	EFS	Coding	2	-0.546	264	-31.08	1	0	0	0	1	0	0	817
ssc-miR-34c	ENSSSCT00000007088	ISG20L2	Coding	1	-0.218	132	-16.43	0	1	0	0	0	0	0	814
ssc-miR-34c	ENSSSCT00000027306	HS1BP3	Coding	1	-0.202	136	-21.82	0	1	0	0	0	0	0	1937
ssc-miR-34c	ENSSSCT00000057961	ENSSSCG00000001229	Coding	2	-0.458	227	-26.15	0	1	0	0	0	0	1	4350
ssc-miR-34c	ENSSSCT00000034306	TMEM255A	Coding	1	-0.43	146	-14.85	0	0	0	0	1	0	0	2191
ssc-miR-34c	ENSSSCT00000067893	LLGL2	Coding	1	-0.232	130	-13	0	1	0	0	0	0	0	514
ssc-miR-34c	ENSSSCT00000031259	WBP1L	Coding	1	-0.261	122	-16.31	0	0	1	0	0	0	0	2978
ssc-miR-34c	ENSSSCT00000056554	TJP3	Coding	1	-0.23	120	-16.13	0	1	0	0	0	0	0	146
ssc-miR-34c	ENSSSCT00000063736	AOX1	Coding	1	-0.334	143	-11.61	0	0	0	0	1	0	0	4752
ssc-miR-34c	ENSSSCT00000027164	SNX17	Coding	1	-0.378	152	-18.33	0	0	0	0	1	0	0	584
ssc-miR-34c	ENSSSCT00000084475	TBCK	Coding	1	-0.242	156	-15.81	0	0	0	0	1	0	0	3466
ssc-miR-34c	ENSSSCT00000028438	EPHB2	Coding	2	-0.753	208	-26.89	0	0	1	0	0	0	1	999
ssc-miR-34c	ENSSSCT00000046181	ARMCX3	Coding	1	-0.205	107	-11.12	1	0	0	0	0	0	0	5189
ssc-miR-34c	ENSSSCT00000070053	BET1	Coding	2	-0.605	271	-38.11	0	1	0	0	1	0	0	2686
ssc-miR-34c	ENSSSCT00000070052	CERCAM	Coding	2	-0.606	240	-31.51	0	0	2	0	0	0	0	750
ssc-miR-34c	ENSSSCT00000070051	TRPV4	Coding	2	-0.404	248	-31.09	0	0	0	1	0	0	1	2331
ssc-miR-34c	ENSSSCT00000060225	CACNB3	Coding	1	-0.299	155	-17.24	0	0	0	0	1	0	0	999
ssc-miR-34c	ENSSSCT00000046189	TVP23A	Coding	1	-0.274	120	-14.88	0	1	0	0	0	0	0	5470
ssc-miR-34c	ENSSSCT00000060227	KANSL3	Coding	1	-0.21	152	-24.23	0	0	0	0	0	1	0	2431
ssc-miR-34c	ENSSSCT00000083456	NAPB	Coding	1	-0.23	136	-16.57	0	0	1	0	0	0	0	2505
ssc-miR-34c	ENSSSCT00000060221	ANKRD17	Coding	1	-0.21	120	-10.72	0	1	0	0	0	0	0	537
ssc-miR-34c	ENSSSCT00000060730	SERPINA5	Coding	1	-0.207	129	-16.08	0	1	0	0	0	0	0	951
ssc-miR-34c	ENSSSCT00000073434	RGSL1	Coding	1	-0.255	120	-12.43	0	0	1	0	0	0	0	2679
ssc-miR-34c	ENSSSCT00000048437	MAP2K3	Coding	1	-0.296	129	-13.09	0	0	1	0	0	0	0	1204
ssc-miR-34c	ENSSSCT00000074992	MYB	Coding	1	-0.299	140	-20.67	0	1	0	0	0	0	0	1201
ssc-miR-34c	ENSSSCT00000012537	ACTR8	Coding	1	-0.241	144	-14.38	0	0	1	0	0	0	0	6086
ssc-miR-34c	ENSSSCT00000012532	ITIH3	Coding	1	-0.238	133	-18.01	0	1	0	0	0	0	0	121
ssc-miR-34c	ENSSSCT00000019611	MAP2K4	Coding	1	-0.224	120	-12.35	0	0	1	0	0	0	0	2452
ssc-miR-34c	ENSSSCT00000019344	SDF2	Coding	1	-0.296	123	-19.46	0	1	0	0	0	0	0	848
ssc-miR-34c	ENSSSCT00000019345	SUPT6H	Coding	1	-0.358	137	-17.8	0	0	1	0	0	0	0	2690
ssc-miR-34c	ENSSSCT00000019614	ARHGAP44	Coding	1	-0.282	140	-18.58	0	0	0	0	1	0	0	1042
ssc-miR-34c	ENSSSCT00000019341	RAB34	Coding	2	-0.673	257	-30.06	0	1	1	0	0	0	0	1134
ssc-miR-34c	ENSSSCT00000019349	FLOT2	Coding	1	-0.374	147	-14.71	0	0	0	0	1	0	0	1822
ssc-miR-34c	ENSSSCT00000029212	DPEP3	Coding	2	-0.61	229	-30.79	0	0	1	0	0	0	1	864
ssc-miR-34c	ENSSSCT00000029210	LDLR	Coding	1	-0.23	120	-12.62	0	1	0	0	0	0	0	1670
ssc-miR-34c	ENSSSCT00000047585	GFPT1	Coding	1	-0.21	137	-14.38	0	1	0	0	0	0	0	4190
ssc-miR-34c	ENSSSCT00000047580	ATF7IP2	Coding	1	-0.446	140	-17.8	0	0	1	0	0	0	0	1108
ssc-miR-34c	ENSSSCT00000074199	RETREG2	Coding	1	-0.209	123	-16.4	0	1	0	0	0	0	0	1077
ssc-miR-34c	ENSSSCT00000025213	TKT	Coding	1	-0.423	121	-15.09	0	0	1	0	0	0	0	108
ssc-miR-34c	ENSSSCT00000068488	COMMD10	Coding	2	-0.748	234	-29.03	0	0	1	0	0	0	1	2584
ssc-miR-34c	ENSSSCT00000082663	EFS	Coding	2	-0.546	264	-31.08	1	0	0	0	1	0	0	817
ssc-miR-34c	ENSSSCT00000031482	FAM131B	Coding	2	-0.63	233	-26.77	0	0	0	0	1	0	1	1264
ssc-miR-34c	ENSSSCT00000059008	KLHDC9	Coding	2	-0.758	240	-29.77	0	0	0	0	1	0	1	116
ssc-miR-34c	ENSSSCT00000059890	CLIP1	Coding	1	-0.261	149	-19.62	0	1	0	0	0	0	0	2060
ssc-miR-34c	ENSSSCT00000067274	CTRC	Coding	1	-0.307	134	-23.54	0	0	1	0	0	0	0	3414
ssc-miR-34c	ENSSSCT00000007965	ITCH	Coding	1	-0.24	150	-15.75	0	0	0	0	1	0	0	2555
ssc-miR-34c	ENSSSCT00000085126	ENSSSCG00000043601	Coding	1	-0.45	121	-11.79	0	0	1	0	0	0	0	2691
ssc-miR-34c	ENSSSCT00000089677	TKT	Coding	1	-0.42	121	-15.09	0	0	1	0	0	0	0	93
ssc-miR-34c	ENSSSCT00000029950	PHF6	Coding	4	-1.197	508	-58.12	0	2	1	0	0	0	1	3496
ssc-miR-34c	ENSSSCT00000073500	UBA5	Coding	1	-0.232	120	-13.52	0	1	0	0	0	0	0	1724
ssc-miR-34c	ENSSSCT00000054872	RRAGD	Coding	1	-0.407	120	-13.16	0	0	1	0	0	0	0	2794
ssc-miR-34c	ENSSSCT00000083640	HRH2	Coding	1	-0.363	147	-14.98	0	0	0	0	1	0	0	4491
ssc-miR-34c	ENSSSCT00000052446	RUNDC3B	Coding	1	-0.211	101	-8.86	1	0	0	0	0	0	0	2594
ssc-miR-34c	ENSSSCT00000037709	TXNL1	Coding	1	-0.422	150	-18.23	0	0	0	0	1	0	0	2211
ssc-miR-34c	ENSSSCT00000073643	PSMA3	Coding	3	-1.162	359	-39.66	0	0	2	0	0	0	1	1734
ssc-miR-34c	ENSSSCT00000018567	CYFIP2	Coding	1	-0.2	131	-14.34	0	1	0	0	0	0	0	2700
ssc-miR-34c	ENSSSCT00000068737	ENSSSCG00000010370	Coding	1	-0.361	154	-19.29	0	0	0	0	1	0	0	5387
ssc-miR-34c	ENSSSCT00000077550	MATN2	Coding	2	-0.486	233	-35.71	0	1	0	0	0	0	1	2901
ssc-miR-34c	ENSSSCT00000077557	SCFD2	Coding	2	-0.445	249	-34.21	0	2	0	0	0	0	0	1028
ssc-miR-34c	ENSSSCT00000086167	KANSL3	Coding	2	-0.56	266	-30.13	0	0	0	0	1	0	1	1573
ssc-miR-34c	ENSSSCT00000062676	ENSSSCG00000024163	Coding	1	-0.212	120	-12.47	0	1	0	0	0	0	0	1292
ssc-miR-34c	ENSSSCT00000027888	CEP89	Coding	3	-0.899	404	-51.46	0	1	1	0	1	0	0	2754
ssc-miR-34c	ENSSSCT00000071865	TRIM4	Coding	2	-0.444	297	-32.69	0	1	0	1	0	0	0	5090
ssc-miR-34c	ENSSSCT00000065088	AGRN	Coding	1	-0.246	150	-17.68	0	0	0	0	1	0	0	1165
ssc-miR-34c	ENSSSCT00000042608	ENSSSCG00000032596	Coding	1	-0.246	125	-13.39	0	0	1	0	0	0	0	4363
ssc-miR-34c	ENSSSCT00000013288	RBBP7	Coding	1	-0.217	120	-19.88	0	1	0	0	0	0	0	382
ssc-miR-34c	ENSSSCT00000055580	KLK13	Coding	1	-0.284	120	-14.59	0	1	0	0	0	0	0	1231
ssc-miR-34c	ENSSSCT00000058351	ELMO2	Coding	1	-0.221	125	-14.38	0	1	0	0	0	0	0	1364
ssc-miR-34c	ENSSSCT00000055237	NRBP1	Coding	2	-0.502	224	-30.12	0	0	1	0	0	0	1	1017
ssc-miR-34c	ENSSSCT00000052914	ENSSSCG00000005247	Coding	1	-0.276	120	-15.04	0	1	0	0	0	0	0	738
ssc-miR-34c	ENSSSCT00000055235	MGAT5	Coding	1	-0.218	133	-12.45	0	0	1	0	0	0	0	4265
ssc-miR-34c	ENSSSCT00000077881	RUFY2	Coding	1	-0.42	160	-25.14	0	0	0	0	1	0	0	1373
ssc-miR-34c	ENSSSCT00000078504	LMCD1	Coding	1	-0.209	159	-20.83	0	0	0	0	1	0	0	5802
ssc-miR-34c	ENSSSCT00000077339	STAG1	Coding	1	-0.214	120	-18.6	0	0	1	0	0	0	0	5238
ssc-miR-34c	ENSSSCT00000089926	UQCC1	Coding	2	-0.92	205	-34.19	0	0	1	0	0	0	1	4070
ssc-miR-34c	ENSSSCT00000051932	XPOT	Coding	1	-0.268	156	-23.45	0	0	0	0	1	0	0	3357
ssc-miR-34c	ENSSSCT00000089923	PROCR	Coding	1	-0.406	150	-18.77	0	0	0	0	1	0	0	580
ssc-miR-34c	ENSSSCT00000038870	CELF1	Coding	1	-0.213	146	-18.14	0	0	0	1	0	0	0	3469
ssc-miR-34c	ENSSSCT00000038876	TMEM184B	Coding	1	-0.389	120	-10.21	0	0	1	0	0	0	0	2023
ssc-miR-34c	ENSSSCT00000063108	CALB1	Coding	2	-0.775	287	-31.52	0	1	0	0	1	0	0	1727
ssc-miR-34c	ENSSSCT00000009485	RBAK	Coding	1	-0.259	158	-18.26	0	0	0	0	0	1	0	1032
ssc-miR-34c	ENSSSCT00000088258	DDX46	Coding	1	-0.486	138	-15.96	0	0	1	0	0	0	0	2639
ssc-miR-34c	ENSSSCT00000088252	ZAP70	Coding	1	-0.218	133	-17.39	0	1	0	0	0	0	0	7131
ssc-miR-34c	ENSSSCT00000055050	NOC4L	Coding	1	-0.391	120	-13.9	0	0	1	0	0	0	0	717
ssc-miR-34c	ENSSSCT00000091192	UQCC1	Coding	2	-0.92	205	-34.19	0	0	1	0	0	0	1	4070
ssc-miR-34c	ENSSSCT00000091191	B3GNT2	Coding	2	-0.464	198	-18.57	1	0	0	0	0	0	1	1328
ssc-miR-34c	ENSSSCT00000091198	ENSSSCG00000016263	Coding	1	-0.382	140	-17.28	0	0	1	0	0	0	0	2174
ssc-miR-34c	ENSSSCT00000072593	MARCHF6	Coding	1	-0.208	127	-13.18	0	1	0	0	0	0	0	2001
ssc-miR-34c	ENSSSCT00000032725	HPCAL4	Coding	2	-0.792	217	-33.75	0	0	1	0	0	0	1	2788
ssc-miR-34c	ENSSSCT00000032627	ITGA10	Coding	1	-0.224	120	-15.89	0	0	1	0	0	0	0	2159
ssc-miR-34c	ENSSSCT00000064843	TMC8	Coding	1	-0.355	144	-18.42	0	1	0	0	0	0	0	4174
ssc-miR-34c	ENSSSCT00000033970	LDLR	Coding	1	-0.23	120	-12.62	0	1	0	0	0	0	0	1663
ssc-miR-34c	ENSSSCT00000031391	HPCAL4	Coding	2	-0.792	217	-33.75	0	0	1	0	0	0	1	2788
ssc-miR-34c	ENSSSCT00000026178	SUCNR1	Coding	1	-0.299	120	-15.27	0	1	0	0	0	0	0	2372
ssc-miR-34c	ENSSSCT00000046971	ADAM7	Coding	2	-0.622	244	-25.94	1	0	0	0	1	0	0	1264
ssc-miR-34c	ENSSSCT00000046972	FAM3A	Coding	1	-0.282	134	-16.52	0	0	1	0	0	0	0	1829
ssc-miR-34c	ENSSSCT00000046977	PLPPR3	Coding	1	-0.32	120	-21.2	0	0	1	0	0	0	0	475
ssc-miR-34c	ENSSSCT00000071485	EML1	Coding	1	-0.249	144	-22.02	0	1	0	0	0	0	0	1500
ssc-miR-34c	ENSSSCT00000014871	ECSIT	Coding	2	-0.413	243	-33.33	0	2	0	0	0	0	0	2574
ssc-miR-34c	ENSSSCT00000054182	HSBP1	Coding	1	-0.268	148	-17.45	0	0	0	0	1	0	0	1479
ssc-miR-34c	ENSSSCT00000054180	ACAP2	Coding	1	-0.251	130	-14.11	0	0	1	0	0	0	0	4326
ssc-miR-34c	ENSSSCT00000057578	ATF7IP2	Coding	1	-0.365	140	-17.8	0	0	1	0	0	0	0	1428
ssc-miR-34c	ENSSSCT00000072692	PDZRN3	Coding	1	-0.392	120	-13.71	0	0	1	0	0	0	0	934
ssc-miR-34c	ENSSSCT00000013661	TIMM8A	Coding	1	-0.222	133	-15.49	0	1	0	0	0	0	0	4736
ssc-miR-34c	ENSSSCT00000048601	RABEP1	Coding	1	-0.238	135	-20.14	0	1	0	0	0	0	0	2744
ssc-miR-34c	ENSSSCT00000051754	RFX6	Coding	1	-0.216	156	-18.08	0	0	0	1	0	0	0	1210
ssc-miR-34c	ENSSSCT00000048602	USP54	Coding	1	-0.445	136	-19.1	0	0	1	0	0	0	0	739
ssc-miR-34c	ENSSSCT00000048604	VWA3B	Coding	1	-0.448	134	-15.26	0	0	1	0	0	0	0	911
ssc-miR-34c	ENSSSCT00000089319	SIM1	Coding	1	-0.309	133	-11.27	0	1	0	0	0	0	0	5404
ssc-miR-34c	ENSSSCT00000057758	ULK3	Coding	3	-0.862	396	-49.02	0	0	0	1	1	0	1	1094
ssc-miR-34c	ENSSSCT00000060039	MAN2A2	Coding	1	-0.323	120	-17.97	0	1	0	0	0	0	0	1963
ssc-miR-34c	ENSSSCT00000060032	CRAT	Coding	1	-0.454	135	-15.05	0	0	1	0	0	0	0	1385
ssc-miR-34c	ENSSSCT00000060037	TPP1	Coding	1	-0.37	155	-20.82	0	0	0	0	1	0	0	2216
ssc-miR-34c	ENSSSCT00000035397	IGF2BP2	Coding	1	-0.441	120	-10	0	0	1	0	0	0	0	2885
ssc-miR-34c	ENSSSCT00000015050	ADGRE5	Coding	1	-0.329	120	-14.82	0	0	1	0	0	0	0	741
ssc-miR-34c	ENSSSCT00000074500	PGM3	Coding	1	-0.517	139	-13.69	0	0	1	0	0	0	0	870
ssc-miR-34c	ENSSSCT00000074502	PEX5L	Coding	1	-0.203	143	-21.93	0	0	0	0	0	1	0	6242
ssc-miR-34c	ENSSSCT00000061348	ACTN2	Coding	2	-1.026	217	-21.78	0	0	1	0	0	0	1	3399
ssc-miR-34c	ENSSSCT00000061340	ZNF76	Coding	1	-0.42	138	-14.78	0	0	1	0	0	0	0	5604
ssc-miR-34c	ENSSSCT00000039390	SPAG9	Coding	2	-0.514	256	-34.69	0	1	1	0	0	0	0	2461
ssc-miR-34c	ENSSSCT00000039427	ANKRD17	Coding	1	-0.21	120	-10.72	0	1	0	0	0	0	0	1363
ssc-miR-34c	ENSSSCT00000058987	TMEM19	Coding	1	-0.436	120	-12.92	0	0	1	0	0	0	0	2095
ssc-miR-34c	ENSSSCT00000058986	UHRF2	Coding	1	-0.221	163	-23.62	0	0	0	0	0	1	0	865
ssc-miR-34c	ENSSSCT00000046510	NOTCH1	Coding	1	-0.296	147	-18.94	0	0	0	0	0	1	0	1522
ssc-miR-34c	ENSSSCT00000046516	CCDC62	Coding	1	-0.286	123	-17.47	0	0	1	0	0	0	0	3412
ssc-miR-34c	ENSSSCT00000041238	AKAP9	Coding	1	-0.322	136	-16.55	0	1	0	0	0	0	0	1748
ssc-miR-34c	ENSSSCT00000058989	MAF	Coding	1	-0.238	129	-11.79	0	1	0	0	0	0	0	457
ssc-miR-34c	ENSSSCT00000058988	COG3	Coding	1	-0.28	123	-21.95	0	1	0	0	0	0	0	1858
ssc-miR-34c	ENSSSCT00000050403	PDCD1	Coding	1	-0.241	120	-17.2	0	0	1	0	0	0	0	2031
ssc-miR-34c	ENSSSCT00000011967	ENSSSCG00000039368	Coding	1	-0.527	151	-29.7	0	0	1	0	0	0	0	714
ssc-miR-34c	ENSSSCT00000018779	SLC39A11	Coding	2	-0.51	269	-33.54	0	0	0	0	1	0	1	3974
ssc-miR-34c	ENSSSCT00000054551	EPN2	Coding	1	-0.298	153	-20.12	0	0	0	0	1	0	0	2117
ssc-miR-34c	ENSSSCT00000082479	ENSSSCG00000044531	Coding	1	-0.23	140	-16.99	0	1	0	0	0	0	0	1171
ssc-miR-34c	ENSSSCT00000088803	TYMS	Coding	2	-0.468	245	-30.96	0	2	0	0	0	0	0	1007
ssc-miR-34c	ENSSSCT00000088802	THAP6	Coding	1	-0.236	157	-21.22	0	0	0	0	0	1	0	1136
ssc-miR-34c	ENSSSCT00000053276	INVS	Coding	3	-0.735	358	-45.08	0	1	1	0	0	0	1	1648
ssc-miR-34c	ENSSSCT00000082477	SCAPER	Coding	1	-0.213	121	-19.04	0	1	0	0	0	0	0	1655
ssc-miR-34c	ENSSSCT00000060694	SLFN14	Coding	1	-0.361	148	-14.31	0	0	0	0	1	0	0	4053
ssc-miR-34c	ENSSSCT00000060692	CRB1	Coding	1	-0.474	123	-14.75	0	0	1	0	0	0	0	832
ssc-miR-34c	ENSSSCT00000024535	PIK3C2A	Coding	1	-0.307	146	-20.19	0	1	0	0	0	0	0	2153
ssc-miR-34c	ENSSSCT00000084796	NTAN1	Coding	1	-0.34	120	-13.85	0	0	1	0	0	0	0	150
ssc-miR-34c	ENSSSCT00000008658	CIITA	Coding	1	-0.287	159	-20.99	0	0	0	0	1	0	0	1040
ssc-miR-34c	ENSSSCT00000081876	ENSSSCG00000045272	Coding	1	-0.33	125	-10.39	0	0	1	0	0	0	0	4220
ssc-miR-34c	ENSSSCT00000029003	TMEM192	Coding	1	-0.2	120	-19.14	0	1	0	0	0	0	0	1159
ssc-miR-34c	ENSSSCT00000047399	ACVR1	Coding	1	-0.218	123	-11.58	1	0	0	0	0	0	0	1085
ssc-miR-34c	ENSSSCT00000022242	CCT5	Coding	1	-0.303	120	-17.26	0	0	1	0	0	0	0	3815
ssc-miR-34c	ENSSSCT00000052587	ENSSSCG00000003253	Coding	1	-0.297	142	-12.53	0	0	0	0	1	0	0	1307
ssc-miR-34c	ENSSSCT00000052586	DDX41	Coding	1	-0.231	123	-22.63	0	1	0	0	0	0	0	485
ssc-miR-34c	ENSSSCT00000047397	ELAVL1	Coding	1	-0.226	119	-14.49	1	0	0	0	0	0	0	1063
ssc-miR-34c	ENSSSCT00000031478	CEP135	Coding	1	-0.343	135	-10.97	0	0	1	0	0	0	0	1426
ssc-miR-34c	ENSSSCT00000037537	ACTN2	Coding	2	-1.026	217	-21.78	0	0	1	0	0	0	1	3399
ssc-miR-34c	ENSSSCT00000064276	ENSSSCG00000000530	Coding	1	-0.315	134	-20.29	0	1	0	0	0	0	0	514
ssc-miR-34c	ENSSSCT00000064277	TSPAN19	Coding	1	-0.329	152	-17	0	0	0	0	1	0	0	3879
ssc-miR-34c	ENSSSCT00000053181	AMH	Coding	1	-0.325	128	-16.53	0	0	1	0	0	0	0	3131
ssc-miR-34c	ENSSSCT00000053189	ARID4B	Coding	1	-0.21	146	-18.18	0	0	0	0	0	1	0	1620
ssc-miR-34c	ENSSSCT00000036846	ADORA1	Coding	1	-0.272	120	-12.34	0	0	1	0	0	0	0	1409
ssc-miR-34c	ENSSSCT00000069615	LDLR	Coding	1	-0.23	120	-12.62	0	1	0	0	0	0	0	1671
ssc-miR-34c	ENSSSCT00000069349	EGFR	Coding	1	-0.387	121	-14.53	0	0	1	0	0	0	0	2860
ssc-miR-34c	ENSSSCT00000037134	PRELID2	Coding	1	-0.326	120	-13.95	0	0	1	0	0	0	0	4127
ssc-miR-34c	ENSSSCT00000044851	NR6A1	Coding	2	-0.468	283	-42.74	0	2	0	0	0	0	0	3611
ssc-miR-34c	ENSSSCT00000052059	RFX6	Coding	1	-0.216	156	-18.08	0	0	0	1	0	0	0	1211
ssc-miR-34c	ENSSSCT00000044856	FOSL1	Coding	1	-0.286	161	-16.83	0	0	0	0	1	0	0	649
ssc-miR-34c	ENSSSCT00000062994	SYT14	Coding	2	-0.603	261	-33.89	0	1	1	0	0	0	0	3315
ssc-miR-34c	ENSSSCT00000062990	HECW1	Coding	1	-0.248	120	-17.77	0	1	0	0	0	0	0	345
ssc-miR-34c	ENSSSCT00000000020	NUP50	Coding	1	-0.241	148	-19.42	0	0	0	1	0	0	0	3697
ssc-miR-34c	ENSSSCT00000000026	ENSSSCG00000000025	Coding	1	-0.231	120	-20.42	0	0	1	0	0	0	0	1222
ssc-miR-34c	ENSSSCT00000059218	C19orf44	Coding	1	-0.38	143	-12.95	0	0	0	0	1	0	0	806
ssc-miR-34c	ENSSSCT00000056249	SUCLG2	Coding	1	-0.289	133	-14.21	0	1	0	0	0	0	0	3806
ssc-miR-34c	ENSSSCT00000051232	STAG2	Coding	1	-0.302	125	-14.38	0	0	1	0	0	0	0	1909
ssc-miR-34c	ENSSSCT00000049110	PLD1	Coding	1	-0.295	121	-15.21	0	1	0	0	0	0	0	2514
ssc-miR-34c	ENSSSCT00000063827	NHSL1	Coding	1	-0.266	141	-15.87	0	0	0	0	1	0	0	2111
ssc-miR-34c	ENSSSCT00000052633	ST3GAL5	Coding	1	-0.208	134	-18.86	1	0	0	0	0	0	0	1472
ssc-miR-34c	ENSSSCT00000087953	SNX17	Coding	1	-0.378	152	-18.33	0	0	0	0	1	0	0	583
ssc-miR-34c	ENSSSCT00000062195	USP28	Coding	1	-0.233	120	-15.43	0	1	0	0	0	0	0	883
ssc-miR-34c	ENSSSCT00000062194	KCNQ5	Coding	1	-0.238	137	-23.24	0	1	0	0	0	0	0	3543
ssc-miR-34c	ENSSSCT00000062330	MAML2	Coding	1	-0.286	120	-12.58	0	1	0	0	0	0	0	2340
ssc-miR-34c	ENSSSCT00000016882	KLHL20	Coding	1	-0.353	121	-17.03	0	0	1	0	0	0	0	1487
ssc-miR-34c	ENSSSCT00000035400	TRIM32	Coding	1	-0.22	153	-19.37	0	0	0	1	0	0	0	1026
ssc-miR-34c	ENSSSCT00000080201	ENSSSCG00000026981	Coding	1	-0.207	126	-14.48	0	1	0	0	0	0	0	391
ssc-miR-34c	ENSSSCT00000026479	KCNQ5	Coding	1	-0.238	137	-23.24	0	1	0	0	0	0	0	3543
ssc-miR-34c	ENSSSCT00000080205	PON2	Coding	1	-0.397	120	-14.45	0	0	1	0	0	0	0	631
ssc-miR-34c	ENSSSCT00000076214	B3GLCT	Coding	1	-0.321	146	-16.17	0	0	0	0	1	0	0	1769
ssc-miR-34c	ENSSSCT00000091566	NEDD4L	Coding	1	-0.219	126	-13.86	0	0	1	0	0	0	0	4758
ssc-miR-34c	ENSSSCT00000042051	NONO	Coding	1	-0.318	147	-16.72	0	0	0	0	1	0	0	4413
ssc-miR-34c	ENSSSCT00000061970	ETFDH	Coding	1	-0.584	127	-16.71	0	0	1	0	0	0	0	1763
ssc-miR-34c	ENSSSCT00000050185	RPS6KC1	Coding	1	-0.26	144	-18.54	0	0	1	0	0	0	0	1991
ssc-miR-34c	ENSSSCT00000050184	HROB	Coding	1	-0.284	157	-23.76	0	0	0	0	1	0	0	1225
ssc-miR-34c	ENSSSCT00000071076	IRAG1	Coding	1	-0.319	123	-15.62	0	0	1	0	0	0	0	2093
ssc-miR-34c	ENSSSCT00000071071	CCT3	Coding	1	-0.335	123	-12.98	0	0	1	0	0	0	0	228
ssc-miR-34c	ENSSSCT00000001041	ZDHHC17	Coding	1	-0.399	153	-19.22	0	0	0	0	1	0	0	2738
ssc-miR-34c	ENSSSCT00000058167	KLRK1	Coding	1	-0.43	120	-14.67	0	0	1	0	0	0	0	1074
ssc-miR-34c	ENSSSCT00000083926	UBR1	Coding	1	-0.472	137	-13.73	0	0	1	0	0	0	0	1619
ssc-miR-34c	ENSSSCT00000083929	MYO1H	Coding	2	-0.573	242	-33.2	0	0	2	0	0	0	0	2128
ssc-miR-34c	ENSSSCT00000083780	C6orf89	Coding	1	-0.329	162	-25.1	0	0	1	0	0	0	0	2389
ssc-miR-34c	ENSSSCT00000013130	CADM2	Coding	1	-0.229	147	-20.19	0	0	0	0	0	1	0	542
ssc-miR-34c	ENSSSCT00000013138	HSPA13	Coding	1	-0.269	120	-13.52	0	1	0	0	0	0	0	1515
ssc-miR-34c	ENSSSCT00000050366	ENSSSCG00000016263	Coding	1	-0.273	120	-16.12	0	0	1	0	0	0	0	5405
ssc-miR-34c	ENSSSCT00000071296	FZD5	Coding	1	-0.383	131	-15.89	0	0	1	0	0	0	0	3443
ssc-miR-34c	ENSSSCT00000047944	ANKHD1	Coding	1	-0.279	122	-16.3	0	1	0	0	0	0	0	427
ssc-miR-34c	ENSSSCT00000064471	CCDC91	Coding	1	-0.47	122	-12.39	0	0	1	0	0	0	0	983
ssc-miR-34c	ENSSSCT00000080156	ATP6V1A	Coding	2	-0.916	257	-26.95	0	0	2	0	0	0	0	4602
ssc-miR-34c	ENSSSCT00000058572	CERS6	Coding	2	-0.428	237	-29.82	0	0	0	1	0	0	1	5553
ssc-miR-34c	ENSSSCT00000049099	FOXP2	Coding	1	-0.422	140	-16.42	0	0	1	0	0	0	0	2036
ssc-miR-34c	ENSSSCT00000055859	PIGO	Coding	2	-0.486	244	-34.61	0	1	0	0	0	0	1	3702
ssc-miR-34c	ENSSSCT00000040623	FCRL1	Coding	1	-0.451	120	-13.21	0	0	1	0	0	0	0	446
ssc-miR-34c	ENSSSCT00000040627	NAV1	Coding	1	-0.28	145	-15.21	0	0	0	0	1	0	0	546
ssc-miR-34c	ENSSSCT00000040625	SEC22C	Coding	1	-0.399	126	-16.22	0	0	1	0	0	0	0	344
ssc-miR-34c	ENSSSCT00000040624	CREB1	Coding	3	-0.911	364	-41.52	1	1	1	0	0	0	0	3050
ssc-miR-34c	ENSSSCT00000005211	CDAN1	Coding	1	-0.359	130	-20.8	0	0	1	0	0	0	0	657
ssc-miR-34c	ENSSSCT00000002244	PSME1	Coding	1	-0.263	120	-15.48	0	1	0	0	0	0	0	823
ssc-miR-34c	ENSSSCT00000002539	ENSSSCG00000002281	Coding	1	-0.329	154	-18.36	0	0	0	0	1	0	0	1350
ssc-miR-34c	ENSSSCT00000028188	ANKRD17	Coding	1	-0.21	120	-10.72	0	1	0	0	0	0	0	1363
ssc-miR-34c	ENSSSCT00000031644	GMFB	Coding	1	-0.271	155	-21.82	0	0	0	0	1	0	0	3726
ssc-miR-34c	ENSSSCT00000046169	ENSSSCG00000004404	Coding	1	-0.229	145	-17.19	0	0	0	0	0	1	0	799
ssc-miR-34c	ENSSSCT00000003117	DRC7	Coding	1	-0.332	157	-21.68	0	0	0	0	1	0	0	220
ssc-miR-34c	ENSSSCT00000060201	LETMD1	Coding	1	-0.276	148	-21.19	0	0	0	0	1	0	0	928
ssc-miR-34c	ENSSSCT00000048416	CDC42EP2	Coding	2	-0.546	241	-30.54	0	0	0	0	1	0	1	488
ssc-miR-34c	ENSSSCT00000042842	ZC3H14	Coding	1	-0.493	120	-11.32	0	0	1	0	0	0	0	3192
ssc-miR-34c	ENSSSCT00000068938	ENSSSCG00000033954	Coding	1	-0.39	129	-17.51	0	0	1	0	0	0	0	1196
ssc-miR-34c	ENSSSCT00000057328	ZXDC	Coding	1	-0.235	126	-20.61	0	1	0	0	0	0	0	1132
ssc-miR-34c	ENSSSCT00000017708	ENSSSCG00000016263	Coding	1	-0.382	140	-17.28	0	0	1	0	0	0	0	934
ssc-miR-34c	ENSSSCT00000068933	MYC	Coding	1	-0.304	125	-14.84	0	1	0	0	0	0	0	537
ssc-miR-34c	ENSSSCT00000068935	CALM3	Coding	1	-0.254	120	-11.99	0	0	1	0	0	0	0	1593
ssc-miR-34c	ENSSSCT00000006542	ENSSSCG00000005959	Coding	2	-0.516	257	-35.84	0	2	0	0	0	0	0	678
ssc-miR-34c	ENSSSCT00000039097	RAB27B	Coding	1	-0.205	100	-13.16	1	0	0	0	0	0	0	4487
ssc-miR-34c	ENSSSCT00000010951	MTMR3	Coding	2	-0.452	235	-29.02	0	0	0	0	0	1	1	2901
ssc-miR-34c	ENSSSCT00000046703	ENSSSCG00000034870	Coding	1	-0.248	122	-16.15	0	1	0	0	0	0	0	1701
ssc-miR-34c	ENSSSCT00000019362	TAOK1	Coding	2	-0.455	243	-27.74	0	1	1	0	0	0	0	3084
ssc-miR-34c	ENSSSCT00000004507	VIP	Coding	1	-0.414	138	-17.14	0	0	1	0	0	0	0	2428
ssc-miR-34c	ENSSSCT00000067464	LIN52	Coding	1	-0.289	120	-14.06	0	1	0	0	0	0	0	4471
ssc-miR-34c	ENSSSCT00000085492	RWDD1	Coding	1	-0.397	121	-17.09	0	0	1	0	0	0	0	2043
ssc-miR-34c	ENSSSCT00000081666	NOL11	Coding	2	-0.418	205	-23.16	0	0	1	0	0	0	1	3419
ssc-miR-34c	ENSSSCT00000061154	MTMR4	Coding	1	-0.479	145	-18.23	0	0	1	0	0	0	0	2130
ssc-miR-34c	ENSSSCT00000061409	ABLIM3	Coding	1	-0.277	120	-17.38	0	1	0	0	0	0	0	2023
ssc-miR-34c	ENSSSCT00000025278	AKAP9	Coding	1	-0.322	136	-16.55	0	1	0	0	0	0	0	1748
ssc-miR-34c	ENSSSCT00000061153	ARNT2	Coding	1	-0.381	126	-17.89	0	1	0	0	0	0	0	4130
ssc-miR-34c	ENSSSCT00000061402	RBP4	Coding	1	-0.211	171	-26.49	0	0	0	1	0	0	0	2298
ssc-miR-34c	ENSSSCT00000053518	ACAD10	Coding	1	-0.465	142	-15.74	0	0	1	0	0	0	0	919
ssc-miR-34c	ENSSSCT00000082648	PREX2	Coding	1	-0.472	135	-16.13	0	0	1	0	0	0	0	2642
ssc-miR-34c	ENSSSCT00000086369	DHX40	Coding	1	-0.273	134	-18.86	0	1	0	0	0	0	0	1153
ssc-miR-34c	ENSSSCT00000082865	RPS6KB2	Coding	1	-0.365	120	-15.01	0	0	1	0	0	0	0	1938
ssc-miR-34c	ENSSSCT00000056743	PTPRU	Coding	1	-0.322	138	-20.36	0	0	1	0	0	0	0	1149
ssc-miR-34c	ENSSSCT00000082862	SACM1L	Coding	1	-0.287	136	-19.34	0	1	0	0	0	0	0	1548
ssc-miR-34c	ENSSSCT00000082645	MRPL10	Coding	1	-0.367	153	-19.7	0	0	0	0	1	0	0	2650
ssc-miR-34c	ENSSSCT00000053516	ACTR8	Coding	1	-0.243	144	-14.38	0	0	1	0	0	0	0	5696
ssc-miR-34c	ENSSSCT00000035982	PDGFRB	Coding	2	-0.404	223	-21.99	0	0	0	0	1	0	1	1665
ssc-miR-34c	ENSSSCT00000038272	CTXN2	Coding	1	-0.471	120	-11.9	0	0	1	0	0	0	0	1365
ssc-miR-34c	ENSSSCT00000004369	TIE1	Coding	1	-0.236	120	-16.29	0	1	0	0	0	0	0	392
ssc-miR-34c	ENSSSCT00000073566	NAPB	Coding	1	-0.23	136	-16.57	0	0	1	0	0	0	0	2505
ssc-miR-34c	ENSSSCT00000015268	ZNF672	Coding	1	-0.357	146	-16.71	0	0	0	0	1	0	0	949
ssc-miR-34c	ENSSSCT00000089695	STX1A	Coding	1	-0.391	161	-23.16	0	0	0	0	1	0	0	811
ssc-miR-34c	ENSSSCT00000074241	ENSSSCG00000050969	Coding	1	-0.326	153	-15.64	0	0	0	0	1	0	0	1814
ssc-miR-34c	ENSSSCT00000076338	FOXP2	Coding	1	-0.422	140	-16.42	0	0	1	0	0	0	0	2065
ssc-miR-34c	ENSSSCT00000018549	CCNJL	Coding	1	-0.225	159	-24.08	0	0	0	0	0	1	0	3794
ssc-miR-34c	ENSSSCT00000073628	LIMS2	Coding	1	-0.359	133	-16.11	0	0	1	0	0	0	0	614
ssc-miR-34c	ENSSSCT00000018545	SLU7	Coding	1	-0.216	137	-20.76	0	0	1	0	0	0	0	2078
ssc-miR-34c	ENSSSCT00000068752	ENSSSCG00000003253	Coding	1	-0.299	142	-12.53	0	0	0	0	1	0	0	1299
ssc-miR-34c	ENSSSCT00000044446	DAB2	Coding	1	-0.251	122	-14.82	0	1	0	0	0	0	0	2934
ssc-miR-34c	ENSSSCT00000067806	ENSSSCG00000044671	Coding	2	-0.68	213	-20.02	0	0	1	0	0	0	1	2465
ssc-miR-34c	ENSSSCT00000062835	SCN2A	Coding	1	-0.405	123	-16.94	1	0	0	0	0	0	0	2476
ssc-miR-34c	ENSSSCT00000034636	ARAF	Coding	1	-0.202	131	-17.34	0	1	0	0	0	0	0	443
ssc-miR-34c	ENSSSCT00000043821	NHSL1	Coding	2	-0.503	261	-29.12	0	1	0	0	1	0	0	1326
ssc-miR-34c	ENSSSCT00000022582	SLC9B2	Coding	1	-0.438	146	-17.14	0	0	1	0	0	0	0	4518
ssc-miR-34c	ENSSSCT00000085215	ZNF569	Coding	1	-0.413	137	-15.07	0	0	1	0	0	0	0	6066
ssc-miR-34c	ENSSSCT00000052939	SLA-DRB1	Coding	1	-0.218	151	-17.51	0	0	0	1	0	0	0	783
ssc-miR-34c	ENSSSCT00000004798	NDUFAF4	Coding	1	-0.448	120	-10	0	0	1	0	0	0	0	4169
ssc-miR-34c	ENSSSCT00000073197	GRHL3	Coding	1	-0.336	147	-15.27	0	0	0	0	1	0	0	614
ssc-miR-34c	ENSSSCT00000087091	ENSSSCG00000044542	Coding	1	-0.376	129	-12.84	0	0	1	0	0	0	0	7512
ssc-miR-34c	ENSSSCT00000058372	DGCR8	Coding	1	-0.284	144	-24.44	0	1	0	0	0	0	0	1544
ssc-miR-34c	ENSSSCT00000087092	CSF1R	Coding	1	-0.287	140	-15.2	0	0	0	0	1	0	0	698
ssc-miR-34c	ENSSSCT00000051912	IQGAP1	Coding	1	-0.336	136	-15.01	0	0	1	0	0	0	0	1856
ssc-miR-34c	ENSSSCT00000038856	ENSSSCG00000011851	Coding	1	-0.406	129	-16.54	0	0	1	0	0	0	0	2385
ssc-miR-34c	ENSSSCT00000038854	MAP2K3	Coding	1	-0.358	129	-13.09	0	0	1	0	0	0	0	950
ssc-miR-34c	ENSSSCT00000009461	RSAD2	Coding	1	-0.363	159	-17.45	0	0	0	0	1	0	0	1481
ssc-miR-34c	ENSSSCT00000088270	PDLIM3	Coding	1	-0.234	120	-20.66	0	1	0	0	0	0	0	518
ssc-miR-34c	ENSSSCT00000091178	LOXL3	Coding	1	-0.208	133	-17.71	0	1	0	0	0	0	0	1211
ssc-miR-34c	ENSSSCT00000087543	ENSSSCG00000045356	Coding	1	-0.454	142	-12.86	0	0	1	0	0	0	0	2547
ssc-miR-34c	ENSSSCT00000064601	ABLIM3	Coding	1	-0.277	120	-17.38	0	1	0	0	0	0	0	1962
ssc-miR-34c	ENSSSCT00000058081	DLGAP1	Coding	1	-0.22	138	-24.64	0	1	0	0	0	0	0	2980
ssc-miR-34c	ENSSSCT00000091174	ESRP1	Coding	1	-0.278	120	-14.46	0	0	1	0	0	0	0	1318
ssc-miR-34c	ENSSSCT00000072579	MAPK10	Coding	1	-0.214	128	-16.96	0	1	0	0	0	0	0	5281
ssc-miR-34c	ENSSSCT00000009205	RTN4	Coding	1	-0.384	137	-14.73	0	0	1	0	0	0	0	937
ssc-miR-34c	ENSSSCT00000009203	CCDC88A	Coding	1	-0.448	120	-14.87	0	0	1	0	0	0	0	2962
ssc-miR-34c	ENSSSCT00000068070	TAC3	Coding	1	-0.22	120	-15.7	0	1	0	0	0	0	0	282
ssc-miR-34c	ENSSSCT00000026118	SYN2	Coding	1	-0.219	120	-16.73	0	1	0	0	0	0	0	743
ssc-miR-34c	ENSSSCT00000064869	ZFP28	Coding	1	-0.442	121	-14.13	0	0	1	0	0	0	0	3013
ssc-miR-34c	ENSSSCT00000046958	SHAS2	Coding	1	-0.2	110	-14.63	1	0	0	0	0	0	0	2095
ssc-miR-34c	ENSSSCT00000046954	MAP7	Coding	1	-0.201	110	-13.73	1	0	0	0	0	0	0	1467
ssc-miR-34c	ENSSSCT00000051775	RALY	Coding	1	-0.308	160	-18	0	0	0	0	1	0	0	4418
ssc-miR-34c	ENSSSCT00000051771	CREB1	Coding	1	-0.282	120	-13.97	0	1	0	0	0	0	0	3958
ssc-miR-34c	ENSSSCT00000054306	NEK4	Coding	1	-0.217	131	-13.84	1	0	0	0	0	0	0	1091
ssc-miR-34c	ENSSSCT00000057513	JAZF1	Coding	2	-0.541	286	-33.61	0	1	0	1	0	0	0	2213
ssc-miR-34c	ENSSSCT00000057519	KCNS3	Coding	1	-0.322	134	-18.76	0	1	0	0	0	0	0	484
ssc-miR-34c	ENSSSCT00000035214	ZNF76	Coding	1	-0.42	138	-14.78	0	0	1	0	0	0	0	5604
ssc-miR-34c	ENSSSCT00000074740	ELK3	Coding	1	-0.278	120	-10.22	0	0	1	0	0	0	0	2497
ssc-miR-34c	ENSSSCT00000074747	GALNT13	Coding	1	-0.384	141	-13.63	0	0	0	0	1	0	0	4020
ssc-miR-34c	ENSSSCT00000074744	DAPK2	Coding	1	-0.337	125	-14.3	0	0	1	0	0	0	0	1071
ssc-miR-34c	ENSSSCT00000075291	TENM1	Coding	2	-0.53	240	-29.71	0	2	0	0	0	0	0	258
ssc-miR-34c	ENSSSCT00000033911	CD44	Coding	1	-0.447	120	-12.39	0	0	1	0	0	0	0	153
ssc-miR-34c	ENSSSCT00000079248	KANSL3	Coding	1	-0.21	152	-24.23	0	0	0	0	0	1	0	3678
ssc-miR-34c	ENSSSCT00000007129	DAP3	Coding	1	-0.202	120	-15.4	0	1	0	0	0	0	0	3606
ssc-miR-34c	ENSSSCT00000007126	SYT11	Coding	1	-0.411	125	-16.91	0	0	1	0	0	0	0	3125
ssc-miR-34c	ENSSSCT00000067781	TUBAL3	Coding	1	-0.201	124	-11.44	0	1	0	0	0	0	0	3932
ssc-miR-34c	ENSSSCT00000013899	ATP11C	Coding	1	-0.289	125	-16.07	0	1	0	0	0	0	0	2518
ssc-miR-34c	ENSSSCT00000046572	HOOK3	Coding	1	-0.244	141	-16.9	0	1	0	0	0	0	0	4534
ssc-miR-34c	ENSSSCT00000018846	KANSL1	Coding	2	-0.56	208	-24.93	0	0	1	0	0	0	1	1559
ssc-miR-34c	ENSSSCT00000058964	SGTA	Coding	2	-0.406	242	-33.64	0	0	0	0	1	0	1	1272
ssc-miR-34c	ENSSSCT00000017147	ENSSSCG00000015747	Coding	1	-0.351	120	-13.97	0	0	1	0	0	0	0	2295
ssc-miR-34c	ENSSSCT00000050425	MLLT3	Coding	2	-0.507	299	-33.55	0	0	0	0	1	1	0	4137
ssc-miR-34c	ENSSSCT00000011944	NAV1	Coding	1	-0.22	145	-15.21	0	0	0	0	1	0	0	787
ssc-miR-34c	ENSSSCT00000078718	MASP1	Coding	1	-0.474	121	-17.84	0	0	1	0	0	0	0	6276
ssc-miR-34c	ENSSSCT00000011946	NAV1	Coding	1	-0.22	145	-15.21	0	0	0	0	1	0	0	785
ssc-miR-34c	ENSSSCT00000050428	GLIPR1	Coding	1	-0.23	141	-15.8	0	0	1	0	0	0	0	5137
ssc-miR-34c	ENSSSCT00000008491	PHKG1	Coding	1	-0.365	131	-15.15	0	0	1	0	0	0	0	3756
ssc-miR-34c	ENSSSCT00000011495	OPALIN	Coding	1	-0.238	147	-15.13	0	0	0	0	1	0	0	1643
ssc-miR-34c	ENSSSCT00000011492	ZNF518A	Coding	1	-0.326	131	-17.22	0	0	1	0	0	0	0	3218
ssc-miR-34c	ENSSSCT00000069982	ZDHHC23	Coding	1	-0.571	130	-11.62	0	0	1	0	0	0	0	349
ssc-miR-34c	ENSSSCT00000011498	TM9SF3	Coding	1	-0.414	139	-13.16	0	0	1	0	0	0	0	4138
ssc-miR-34c	ENSSSCT00000011499	PIK3AP1	Coding	2	-0.586	222	-24.1	0	1	0	0	0	0	1	2221
ssc-miR-34c	ENSSSCT00000047629	ZNF410	Coding	1	-0.408	120	-15.31	0	0	1	0	0	0	0	578
ssc-miR-34c	ENSSSCT00000042471	PPP2R3A	Coding	2	-0.549	294	-32.86	0	1	0	0	1	0	0	2359
ssc-miR-34c	ENSSSCT00000012767	COPB2	Coding	1	-0.211	117	-15.61	1	0	0	0	0	0	0	380
ssc-miR-34c	ENSSSCT00000015388	IQGAP2	Coding	1	-0.404	156	-17.3	0	0	0	0	1	0	0	624
ssc-miR-34c	ENSSSCT00000028375	HEPACAM2	Coding	1	-0.465	120	-16.26	0	0	1	0	0	0	0	930
ssc-miR-34c	ENSSSCT00000084155	RIC8B	Coding	1	-0.361	131	-14.88	0	0	1	0	0	0	0	3361
ssc-miR-34c	ENSSSCT00000068230	CD28	Coding	1	-0.204	153	-20.93	0	0	0	0	0	1	0	1675
ssc-miR-34c	ENSSSCT00000068231	ENSSSCG00000040016	Coding	1	-0.285	124	-15.47	0	1	0	0	0	0	0	4129
ssc-miR-34c	ENSSSCT00000088865	RAB34	Coding	2	-0.673	257	-30.06	0	1	1	0	0	0	0	1134
ssc-miR-34c	ENSSSCT00000088867	VPS53	Coding	1	-0.222	136	-16.68	0	0	1	0	0	0	0	2779
ssc-miR-34c	ENSSSCT00000068238	ENSSSCG00000047246	Coding	1	-0.276	134	-14.62	0	1	0	0	0	0	0	818
ssc-miR-34c	ENSSSCT00000064781	ADK	Coding	1	-0.202	100	-16.58	1	0	0	0	0	0	0	2169
ssc-miR-34c	ENSSSCT00000082417	CADM1	Coding	1	-0.443	126	-12.41	0	0	1	0	0	0	0	5042
ssc-miR-34c	ENSSSCT00000053210	ANKRD12	Coding	1	-0.299	120	-14.65	0	1	0	0	0	0	0	2631
ssc-miR-34c	ENSSSCT00000053211	SCN1A	Coding	1	-0.429	120	-11.61	0	0	1	0	0	0	0	2038
ssc-miR-34c	ENSSSCT00000049283	ENSSSCG00000034914	Coding	1	-0.229	129	-17.17	0	1	0	0	0	0	0	566
ssc-miR-34c	ENSSSCT00000053218	AP1AR	Coding	1	-0.33	120	-12.71	0	0	1	0	0	0	0	1573
ssc-miR-34c	ENSSSCT00000081502	TMEM87A	Coding	1	-0.266	120	-17.31	0	1	0	0	0	0	0	6023
ssc-miR-34c	ENSSSCT00000022269	TAF6L	Coding	1	-0.298	129	-16.06	0	0	1	0	0	0	0	1926
ssc-miR-34c	ENSSSCT00000081506	LDLR	Coding	1	-0.23	120	-12.62	0	1	0	0	0	0	0	1670
ssc-miR-34c	ENSSSCT00000022266	PDLIM3	Coding	1	-0.385	151	-17.43	0	0	0	0	1	0	0	2920
ssc-miR-34c	ENSSSCT00000068589	SOS1	Coding	1	-0.346	135	-15.17	0	0	1	0	0	0	0	1578
ssc-miR-34c	ENSSSCT00000061097	SUN1	Coding	1	-0.207	120	-16.11	1	0	0	0	0	0	0	3867
ssc-miR-34c	ENSSSCT00000061091	NCOA4	Coding	1	-0.221	124	-13.05	0	1	0	0	0	0	0	1537
ssc-miR-34c	ENSSSCT00000046395	TMEM212	Coding	1	-0.225	143	-19.51	0	1	0	0	0	0	0	2338
ssc-miR-34c	ENSSSCT00000064257	ELMOD1	Coding	3	-0.803	382	-44.7	0	1	0	0	0	1	1	1242
ssc-miR-34c	ENSSSCT00000041777	NDE1	Coding	2	-0.508	265	-38.85	0	0	0	0	1	0	1	1235
ssc-miR-34c	ENSSSCT00000014036	PNPLA2	Coding	1	-0.286	140	-16.88	0	0	0	0	1	0	0	677
ssc-miR-34c	ENSSSCT00000014035	CD151	Coding	1	-0.279	149	-14.74	0	0	0	0	1	0	0	707
ssc-miR-34c	ENSSSCT00000083214	PPEF1	Coding	2	-0.712	266	-29.84	0	0	1	0	1	0	0	412
ssc-miR-34c	ENSSSCT00000056484	ENSSSCG00000038606	Coding	1	-0.315	161	-17.02	0	0	0	0	1	0	0	1666
ssc-miR-34c	ENSSSCT00000019007	KRT20	Coding	2	-0.578	257	-27.67	0	2	0	0	0	0	0	1570
ssc-miR-34c	ENSSSCT00000043701	ADAT1	Coding	2	-0.474	214	-27.72	0	1	0	0	0	0	1	1670
ssc-miR-34c	ENSSSCT00000038134	CA7	Coding	1	-0.314	145	-14.67	0	0	0	0	1	0	0	644
ssc-miR-34c	ENSSSCT00000038130	PDP2	Coding	1	-0.395	122	-14.13	0	0	1	0	0	0	0	4307
ssc-miR-34c	ENSSSCT00000025641	SIK3	Coding	1	-0.405	120	-16.56	0	0	1	0	0	0	0	2220
ssc-miR-34c	ENSSSCT00000056266	EPN2	Coding	1	-0.302	153	-20.12	0	0	0	0	1	0	0	2104
ssc-miR-34c	ENSSSCT00000054475	ALDH7A1	Coding	2	-0.694	212	-25	0	0	1	0	0	0	1	2986
ssc-miR-34c	ENSSSCT00000051217	DSG2	Coding	1	-0.365	146	-16.91	0	0	0	0	1	0	0	412
ssc-miR-34c	ENSSSCT00000063809	GPD2	Coding	1	-0.223	129	-13.52	0	0	1	0	0	0	0	3266
ssc-miR-34c	ENSSSCT00000065122	MICU1	Coding	1	-0.33	120	-13.62	0	0	1	0	0	0	0	822
ssc-miR-34c	ENSSSCT00000065125	TNIP1	Coding	1	-0.247	144	-15.88	0	0	0	0	1	0	0	733
ssc-miR-34c	ENSSSCT00000037447	AP1B1	Coding	1	-0.316	120	-15.03	0	1	0	0	0	0	0	965
ssc-miR-34c	ENSSSCT00000055687	C8orf34	Coding	2	-0.656	224	-26.67	0	1	0	0	0	0	1	965
ssc-miR-34c	ENSSSCT00000087935	INPP4A	Coding	1	-0.28	124	-17.09	0	1	0	0	0	0	0	2507
ssc-miR-34c	ENSSSCT00000078953	EEA1	Coding	1	-0.281	127	-17.53	0	0	1	0	0	0	0	3449
ssc-miR-34c	ENSSSCT00000078950	XPNPEP2	Coding	1	-0.289	158	-20.08	0	0	0	0	1	0	0	3105
ssc-miR-34c	ENSSSCT00000077279	YAF2	Coding	1	-0.422	120	-14.98	0	0	1	0	0	0	0	7752
ssc-miR-34c	ENSSSCT00000036240	CD44	Coding	1	-0.447	120	-12.39	0	0	1	0	0	0	0	153
ssc-miR-34c	ENSSSCT00000048562	SPRY1	Coding	1	-0.227	120	-16.06	0	0	1	0	0	0	0	3931
ssc-miR-34c	ENSSSCT00000050168	ZDHHC8	Coding	1	-0.277	150	-16.98	0	0	0	0	1	0	0	2037
ssc-miR-34c	ENSSSCT00000044164	GPATCH2L	Coding	2	-0.754	280	-30.86	0	0	1	0	1	0	0	4711
ssc-miR-34c	ENSSSCT00000050161	TNKS	Coding	1	-0.208	120	-11.76	0	0	1	0	0	0	0	4321
ssc-miR-34c	ENSSSCT00000033748	ENSSSCG00000010212	Coding	1	-0.529	138	-15.31	0	0	1	0	0	0	0	1438
ssc-miR-34c	ENSSSCT00000000910	CHST11	Coding	1	-0.308	120	-10.99	0	0	1	0	0	0	0	4798
ssc-miR-34c	ENSSSCT00000000913	ALDH1L2	Coding	1	-0.35	136	-17.66	0	0	1	0	0	0	0	4622
ssc-miR-34c	ENSSSCT00000000915	APPL2	Coding	1	-0.215	120	-16.82	0	1	0	0	0	0	0	986
ssc-miR-34c	ENSSSCT00000071722	SERPINF2	Coding	2	-0.722	256	-26.39	0	0	0	0	1	0	1	696
ssc-miR-34c	ENSSSCT00000071720	THSD7A	Coding	1	-0.246	120	-15.5	0	1	0	0	0	0	0	1181
ssc-miR-34c	ENSSSCT00000080222	MAPT	Coding	1	-0.334	124	-17.46	0	0	1	0	0	0	0	997
ssc-miR-34c	ENSSSCT00000080224	BANK1	Coding	1	-0.204	128	-19.27	0	1	0	0	0	0	0	1588
ssc-miR-34c	ENSSSCT00000073386	RAB34	Coding	1	-0.377	122	-18.29	0	0	1	0	0	0	0	2818
ssc-miR-34c	ENSSSCT00000058300	ENSSSCG00000005247	Coding	1	-0.276	120	-15.04	0	1	0	0	0	0	0	744
ssc-miR-34c	ENSSSCT00000013158	ADAMTS1	Coding	1	-0.205	113	-15.58	1	0	0	0	0	0	0	1681
ssc-miR-34c	ENSSSCT00000045149	CSAD	Coding	1	-0.264	150	-15.6	0	0	0	0	1	0	0	947
ssc-miR-34c	ENSSSCT00000040428	ENSSSCG00000036499	Coding	1	-0.259	138	-18.61	0	1	0	0	0	0	0	2804
ssc-miR-34c	ENSSSCT00000040933	MBD1	Coding	1	-0.424	133	-20.18	0	0	1	0	0	0	0	2974
ssc-miR-34c	ENSSSCT00000040427	GALNT7	Coding	2	-0.63	286	-29.76	0	0	1	0	1	0	0	2243
ssc-miR-34c	ENSSSCT00000061649	ENSSSCG00000040088	Coding	1	-0.491	128	-14.15	0	0	1	0	0	0	0	82
ssc-miR-34c	ENSSSCT00000005181	EIF3J	Coding	1	-0.26	128	-15.76	0	0	1	0	0	0	0	2087
ssc-miR-34c	ENSSSCT00000027438	YTHDF2	Coding	1	-0.295	130	-12.78	0	0	1	0	0	0	0	5038
ssc-miR-34c	ENSSSCT00000072386	STXBP3	Coding	1	-0.202	134	-16.55	0	1	0	0	0	0	0	5774
ssc-miR-34c	ENSSSCT00000005189	ELL3	Coding	1	-0.456	135	-13.2	0	0	1	0	0	0	0	516
ssc-miR-34c	ENSSSCT00000031218	NKIRAS2	Coding	1	-0.319	125	-12.82	0	0	1	0	0	0	0	1916
ssc-miR-34c	ENSSSCT00000076496	EIF1AX	Coding	1	-0.261	124	-13.02	0	1	0	0	0	0	0	3755
ssc-miR-34c	ENSSSCT00000064416	CPEB2	Coding	2	-0.572	247	-28.93	1	0	1	0	0	0	0	3791
ssc-miR-34c	ENSSSCT00000063373	PAMR1	Coding	2	-0.724	288	-47.17	0	0	1	0	1	0	0	543
ssc-miR-34c	ENSSSCT00000028964	DDX27	Coding	1	-0.294	157	-21.96	0	0	0	0	1	0	0	1465
ssc-miR-34c	ENSSSCT00000070899	PDZRN4	Coding	1	-0.228	120	-13.21	0	0	1	0	0	0	0	2875
ssc-miR-34c	ENSSSCT00000079585	DOHH	Coding	1	-0.253	132	-20.18	0	1	0	0	0	0	0	335
ssc-miR-34c	ENSSSCT00000075605	SORCS2	Coding	1	-0.214	157	-15.95	0	0	0	0	1	0	0	2225
ssc-miR-34c	ENSSSCT00000070895	NEK2	Coding	1	-0.215	148	-14.48	0	0	0	0	1	0	0	3099
ssc-miR-34c	ENSSSCT00000072039	RIC8B	Coding	1	-0.361	131	-14.88	0	0	1	0	0	0	0	3361
ssc-miR-34c	ENSSSCT00000072038	CEP170B	Coding	1	-0.308	124	-12.62	0	0	1	0	0	0	0	1623
ssc-miR-34c	ENSSSCT00000068913	MYO10	Coding	1	-0.2	100	-13.77	1	0	0	0	0	0	0	1348
ssc-miR-34c	ENSSSCT00000046148	FKBP1B	Coding	1	-0.232	162	-23.17	0	0	0	0	0	1	0	477
ssc-miR-34c	ENSSSCT00000064067	SH3RF3	Coding	1	-0.226	162	-22.41	0	0	0	0	0	1	0	2252
ssc-miR-34c	ENSSSCT00000031666	SIDT1	Coding	1	-0.401	161	-20.59	0	0	0	0	1	0	0	1991
ssc-miR-34c	ENSSSCT00000057658	ADRM1	Coding	1	-0.224	100	-11.61	1	0	0	0	0	0	0	129
ssc-miR-34c	ENSSSCT00000076808	BARD1	Coding	1	-0.301	138	-18.81	0	1	0	0	0	0	0	3607
ssc-miR-34c	ENSSSCT00000079052	B3GNT2	Coding	2	-0.466	198	-18.57	1	0	0	0	0	0	1	1330
ssc-miR-34c	ENSSSCT00000060773	ZNF148	Coding	1	-0.304	132	-24	0	1	0	0	0	0	0	283
ssc-miR-34c	ENSSSCT00000053286	ENSSSCG00000036499	Coding	1	-0.258	138	-18.61	0	1	0	0	0	0	0	2806
ssc-miR-34c	ENSSSCT00000042867	ARHGDIA	Coding	1	-0.205	149	-16.69	0	0	0	0	1	0	0	2803
ssc-miR-34c	ENSSSCT00000039879	MED6	Coding	1	-0.376	120	-11.59	0	0	1	0	0	0	0	3640
ssc-miR-34c	ENSSSCT00000039870	MYOF	Coding	1	-0.241	130	-11.12	0	1	0	0	0	0	0	4788
ssc-miR-34c	ENSSSCT00000039876	STOX2	Coding	1	-0.218	121	-15.75	0	0	1	0	0	0	0	3960
ssc-miR-34c	ENSSSCT00000046723	DNMT3B	Coding	1	-0.233	147	-15.85	0	0	0	1	0	0	0	5985
ssc-miR-34c	ENSSSCT00000046725	SUV39H1	Coding	1	-0.288	120	-14.08	0	0	1	0	0	0	0	1416
ssc-miR-34c	ENSSSCT00000067440	ENSSSCG00000007733	Coding	1	-0.25	130	-17.84	0	1	0	0	0	0	0	786
ssc-miR-34c	ENSSSCT00000067441	PARD3	Coding	2	-0.432	212	-29.42	0	1	0	0	0	0	1	1348
ssc-miR-34c	ENSSSCT00000001996	ARNT2	Coding	1	-0.381	126	-17.89	0	1	0	0	0	0	0	4130
ssc-miR-34c	ENSSSCT00000076884	ENSSSCG00000027677	Coding	1	-0.308	147	-20.58	0	0	0	0	1	0	0	499
ssc-miR-34c	ENSSSCT00000090852	DNM1	Coding	1	-0.227	120	-13.44	0	0	1	0	0	0	0	1298
ssc-miR-34c	ENSSSCT00000074261	RAP1GDS1	Coding	2	-0.546	273	-27.47	0	0	0	0	1	0	1	1663
ssc-miR-34c	ENSSSCT00000025252	ING2	Coding	1	-0.302	144	-19.66	0	1	0	0	0	0	0	1466
ssc-miR-34c	ENSSSCT00000068330	ENSSSCG00000031589	Coding	1	-0.236	120	-11.23	0	0	1	0	0	0	0	2452
ssc-miR-34c	ENSSSCT00000007925	POFUT1	Coding	1	-0.246	144	-14.27	0	0	0	0	1	0	0	2634
ssc-miR-34c	ENSSSCT00000007699	IKBKB	Coding	1	-0.292	120	-17.02	0	1	0	0	0	0	0	867
ssc-miR-34c	ENSSSCT00000042392	ENSSSCG00000039552	Coding	1	-0.35	141	-15.77	0	0	1	0	0	0	0	3252
ssc-miR-34c	ENSSSCT00000009186	PAPOLG	Coding	2	-0.606	237	-27.06	0	1	0	0	0	0	1	4650
ssc-miR-34c	ENSSSCT00000042640	ENSSSCG00000005247	Coding	1	-0.276	120	-15.04	0	1	0	0	0	0	0	742
ssc-miR-34c	ENSSSCT00000085252	PDCD4	Coding	1	-0.358	120	-13.71	0	0	1	0	0	0	0	668
ssc-miR-34c	ENSSSCT00000018522	INSYN2B	Coding	1	-0.256	130	-18.6	0	0	1	0	0	0	0	2832
ssc-miR-34c	ENSSSCT00000018033	TMEM209	Coding	1	-0.221	152	-19.87	0	0	0	1	0	0	0	1389
ssc-miR-34c	ENSSSCT00000013712	ENSSSCG00000012543	Coding	1	-0.204	104	-9.35	1	0	0	0	0	0	0	172
ssc-miR-34c	ENSSSCT00000078093	MITF	Coding	2	-0.424	220	-26.07	0	1	0	0	0	0	1	3179
ssc-miR-34c	ENSSSCT00000034652	IER3	Coding	2	-0.426	211	-25.38	0	1	0	0	0	0	1	740
ssc-miR-34c	ENSSSCT00000082335	ENSSSCG00000043321	Coding	1	-0.208	114	-17.46	1	0	0	0	0	0	0	3448
ssc-miR-34c	ENSSSCT00000053534	FAM83H	Coding	1	-0.495	152	-15.18	0	0	0	0	1	0	0	1786
ssc-miR-34c	ENSSSCT00000070017	LGR6	Coding	1	-0.207	126	-17.12	0	1	0	0	0	0	0	1632
ssc-miR-34c	ENSSSCT00000048895	ENSSSCG00000008383	Coding	1	-0.3	141	-15.3	0	0	1	0	0	0	0	2489
ssc-miR-34c	ENSSSCT00000015658	ENSSSCG00000014331	Coding	1	-0.259	120	-12.38	0	1	0	0	0	0	0	1262
ssc-miR-34c	ENSSSCT00000069793	PRKRIP1	Coding	2	-0.512	239	-32.44	0	0	0	0	1	0	1	5340
ssc-miR-34c	ENSSSCT00000015654	CDC25C	Coding	1	-0.201	127	-11.55	0	0	1	0	0	0	0	4556
ssc-miR-34c	ENSSSCT00000015655	CDC25C	Coding	1	-0.201	127	-11.55	0	0	1	0	0	0	0	4556
ssc-miR-34c	ENSSSCT00000055276	CGNL1	Coding	1	-0.316	120	-14.13	0	0	1	0	0	0	0	2897
ssc-miR-34c	ENSSSCT00000052773	CCDC91	Coding	1	-0.47	122	-12.39	0	0	1	0	0	0	0	985
ssc-miR-34c	ENSSSCT00000055274	USP54	Coding	1	-0.444	136	-19.1	0	0	1	0	0	0	0	743
ssc-miR-34c	ENSSSCT00000044399	MAPT	Coding	1	-0.334	124	-17.46	0	0	1	0	0	0	0	997
ssc-miR-34c	ENSSSCT00000067866	ENSSSCG00000050177	Coding	1	-0.231	142	-16.31	0	0	0	0	1	0	0	1769
ssc-miR-34c	ENSSSCT00000069426	DPYSL4	Coding	1	-0.276	147	-15.38	0	0	0	0	1	0	0	757
ssc-miR-34c	ENSSSCT00000076396	SLC37A3	Coding	1	-0.414	125	-15.04	0	0	1	0	0	0	0	1111
ssc-miR-34c	ENSSSCT00000076394	FMNL2	Coding	1	-0.448	125	-12.85	0	0	1	0	0	0	0	1944
ssc-miR-34c	ENSSSCT00000009440	ROCK2	Coding	1	-0.284	120	-18.06	0	1	0	0	0	0	0	835
ssc-miR-34c	ENSSSCT00000069429	ATP8A1	Coding	1	-0.423	155	-15.88	0	0	0	0	1	0	0	3327
ssc-miR-34c	ENSSSCT00000009443	SLC66A3	Coding	1	-0.27	120	-15.45	0	1	0	0	0	0	0	1034
ssc-miR-34c	ENSSSCT00000037302	ELMOD1	Coding	3	-0.803	382	-44.7	0	1	0	0	0	1	1	1237
ssc-miR-34c	ENSSSCT00000037307	MANSC4	Coding	1	-0.203	138	-16.85	0	0	1	0	0	0	0	5121
ssc-miR-34c	ENSSSCT00000063142	MSANTD3-TMEFF1	Coding	1	-0.284	131	-17.59	0	1	0	0	0	0	0	888
ssc-miR-34c	ENSSSCT00000037308	ENSSSCG00000016475	Coding	1	-0.285	120	-12.36	0	0	1	0	0	0	0	5700
ssc-miR-34c	ENSSSCT00000088296	SORCS2	Coding	1	-0.214	157	-15.95	0	0	0	0	1	0	0	2227
ssc-miR-34c	ENSSSCT00000063148	UNG	Coding	1	-0.404	148	-19.07	0	0	1	0	0	0	0	859
ssc-miR-34c	ENSSSCT00000005759	RFX3	Coding	1	-0.444	146	-14.57	0	0	0	0	1	0	0	4570
ssc-miR-34c	ENSSSCT00000048272	MATN2	Coding	2	-0.502	233	-35.71	0	1	0	0	0	0	1	497
ssc-miR-34c	ENSSSCT00000048278	EI24	Coding	1	-0.214	122	-18.82	0	1	0	0	0	0	0	5145
ssc-miR-34c	ENSSSCT00000009996	AP1AR	Coding	1	-0.33	120	-12.71	0	0	1	0	0	0	0	1580
ssc-miR-34c	ENSSSCT00000076024	AK3	Coding	1	-0.22	120	-19.03	0	1	0	0	0	0	0	2508
ssc-miR-34c	ENSSSCT00000038964	TOPORS	Coding	1	-0.325	133	-15.84	0	0	1	0	0	0	0	1578
ssc-miR-34c	ENSSSCT00000014520	TRIM44	Coding	1	-0.258	120	-13.56	0	1	0	0	0	0	0	678
ssc-miR-34c	ENSSSCT00000014523	CD44	Coding	1	-0.447	120	-12.39	0	0	1	0	0	0	0	153
ssc-miR-34c	ENSSSCT00000014830	ENSSSCG00000039007	Coding	1	-0.225	147	-24.59	0	1	0	0	0	0	0	394
ssc-miR-34c	ENSSSCT00000048646	NEB	Coding	1	-0.492	120	-10.45	0	0	1	0	0	0	0	539
ssc-miR-34c	ENSSSCT00000048640	GATAD2B	Coding	1	-0.263	120	-13.61	0	0	1	0	0	0	0	3635
ssc-miR-34c	ENSSSCT00000065931	ATM	Coding	1	-0.327	120	-12.47	0	0	1	0	0	0	0	3060
ssc-miR-34c	ENSSSCT00000065934	FAM171A1	Coding	1	-0.228	127	-15.69	0	1	0	0	0	0	0	1272
ssc-miR-34c	ENSSSCT00000057828	ENSSSCG00000034844	Coding	3	-0.945	364	-51.83	0	0	1	0	1	0	1	2110
ssc-miR-34c	ENSSSCT00000090283	DAB2IP	Coding	2	-0.768	208	-23.35	0	0	1	0	0	0	1	1809
ssc-miR-34c	ENSSSCT00000090287	CRP	Coding	1	-0.227	121	-15.8	0	1	0	0	0	0	0	969
ssc-miR-34c	ENSSSCT00000027088	AK3	Coding	1	-0.22	120	-19.03	0	1	0	0	0	0	0	3153
ssc-miR-34c	ENSSSCT00000026136	SMYD4	Coding	1	-0.238	120	-14.01	0	1	0	0	0	0	0	1962
ssc-miR-34c	ENSSSCT00000043506	KIF15	Coding	1	-0.45	137	-14.91	0	0	1	0	0	0	0	894
ssc-miR-34c	ENSSSCT00000059546	RPS6KC1	Coding	1	-0.371	144	-18.54	0	0	1	0	0	0	0	866
ssc-miR-34c	ENSSSCT00000040094	IGFBP7	Coding	1	-0.204	129	-17.38	0	1	0	0	0	0	0	3393
ssc-miR-34c	ENSSSCT00000007106	CCT3	Coding	1	-0.335	123	-12.98	0	0	1	0	0	0	0	225
ssc-miR-34c	ENSSSCT00000059894	NOP58	Coding	1	-0.23	123	-14.53	0	1	0	0	0	0	0	3688
ssc-miR-34c	ENSSSCT00000030958	TMEM52B	Coding	3	-1.071	353	-40.88	0	0	2	0	0	0	1	1314
ssc-miR-34c	ENSSSCT00000059891	PTPN22	Coding	1	-0.426	140	-18.27	0	0	1	0	0	0	0	1053
ssc-miR-34c	ENSSSCT00000030484	AKAP9	Coding	1	-0.32	136	-16.55	0	1	0	0	0	0	0	511
ssc-miR-34c	ENSSSCT00000029953	CHRNB1	Coding	1	-0.245	135	-17.07	0	1	0	0	0	0	0	1007
ssc-miR-34c	ENSSSCT00000065681	MEF2A	Coding	1	-0.28	120	-14.19	0	1	0	0	0	0	0	3649
ssc-miR-34c	ENSSSCT00000007108	TMEM79	Coding	1	-0.308	152	-17.57	0	0	0	0	1	0	0	775
ssc-miR-34c	ENSSSCT00000074897	EHBP1L1	Coding	1	-0.288	121	-15.42	0	0	1	0	0	0	0	641
ssc-miR-34c	ENSSSCT00000074727	ABLIM3	Coding	1	-0.276	120	-17.38	0	1	0	0	0	0	0	2390
ssc-miR-34c	ENSSSCT00000074893	ADAM12	Coding	1	-0.201	125	-13.45	0	1	0	0	0	0	0	4940
ssc-miR-34c	ENSSSCT00000074720	PPARGC1B	Coding	1	-0.357	150	-25.46	0	0	1	0	0	0	0	4336
ssc-miR-34c	ENSSSCT00000018536	CCNG1	Coding	1	-0.21	120	-13.51	0	1	0	0	0	0	0	1195
ssc-miR-34c	ENSSSCT00000074899	CEP20	Coding	1	-0.326	134	-18.57	0	0	1	0	0	0	0	4425
ssc-miR-34c	ENSSSCT00000079264	MATN2	Coding	2	-0.502	233	-35.71	0	1	0	0	0	0	1	497
ssc-miR-34c	ENSSSCT00000079914	PPP1R12A	Coding	1	-0.232	137	-16.77	0	1	0	0	0	0	0	2097
ssc-miR-34c	ENSSSCT00000079319	NASP	Coding	1	-0.293	156	-20.17	0	0	0	0	1	0	0	1771
ssc-miR-34c	ENSSSCT00000011925	CRB1	Coding	1	-0.474	123	-14.75	0	0	1	0	0	0	0	832
ssc-miR-34c	ENSSSCT00000016600	KIRREL3	Coding	1	-0.205	132	-15.75	0	1	0	0	0	0	0	2598
ssc-miR-34c	ENSSSCT00000016601	ETS1	Coding	1	-0.276	143	-17.84	0	1	0	0	0	0	0	3598
ssc-miR-34c	ENSSSCT00000044502	PDZRN3	Coding	1	-0.392	120	-13.71	0	0	1	0	0	0	0	934
ssc-miR-34c	ENSSSCT00000045606	MAP3K1	Coding	1	-0.235	126	-16.75	0	1	0	0	0	0	0	2347
ssc-miR-34c	ENSSSCT00000012297	OSBPL10	Coding	1	-0.322	122	-15.09	0	0	1	0	0	0	0	1282
ssc-miR-34c	ENSSSCT00000044185	RRN3	Coding	1	-0.245	120	-16.82	0	1	0	0	0	0	0	1697
ssc-miR-34c	ENSSSCT00000074093	ZFP2	Coding	1	-0.314	120	-14.9	0	0	1	0	0	0	0	4965
ssc-miR-34c	ENSSSCT00000048738	COL21A1	Coding	1	-0.236	132	-14.67	0	1	0	0	0	0	0	3008
ssc-miR-34c	ENSSSCT00000057792	KLHL18	Coding	1	-0.278	154	-19.43	0	0	0	0	1	0	0	2669
ssc-miR-34c	ENSSSCT00000057796	NRDC	Coding	1	-0.284	147	-22.61	0	1	0	0	0	0	0	506
ssc-miR-34c	ENSSSCT00000058949	BRWD3	Coding	1	-0.211	120	-16.86	0	0	1	0	0	0	0	3172
ssc-miR-34c	ENSSSCT00000008475	ENSSSCG00000007733	Coding	1	-0.251	130	-17.84	0	1	0	0	0	0	0	776
ssc-miR-34c	ENSSSCT00000047609	ARHGAP18	Coding	1	-0.351	120	-14.31	0	0	1	0	0	0	0	1431
ssc-miR-34c	ENSSSCT00000066907	KIF1A	Coding	1	-0.356	120	-15.27	0	0	1	0	0	0	0	2928
ssc-miR-34c	ENSSSCT00000088843	CLIC5	Coding	1	-0.269	132	-13.7	0	0	1	0	0	0	0	2067
ssc-miR-34c	ENSSSCT00000088842	KDM4C	Coding	1	-0.278	144	-13.23	0	0	0	0	1	0	0	900
ssc-miR-34c	ENSSSCT00000000452	TAC3	Coding	1	-0.22	120	-15.7	0	1	0	0	0	0	0	282
ssc-miR-34c	ENSSSCT00000070178	ELP6	Coding	2	-0.571	240	-29.88	0	1	1	0	0	0	0	2051
ssc-miR-34c	ENSSSCT00000060435	TRAPPC6B	Coding	1	-0.21	123	-15.21	0	1	0	0	0	0	0	2387
ssc-miR-34c	ENSSSCT00000047320	DNA2	Coding	2	-0.544	227	-27.29	0	0	0	0	1	0	1	3336
ssc-miR-34c	ENSSSCT00000060430	ENSSSCG00000034367	Coding	1	-0.266	121	-18.71	0	0	1	0	0	0	0	3629
ssc-miR-34c	ENSSSCT00000060433	HES4	Coding	1	-0.301	120	-14.79	0	0	1	0	0	0	0	3794
ssc-miR-34c	ENSSSCT00000072827	GRHL2	Coding	1	-0.202	155	-20.15	0	0	0	0	1	0	0	2875
ssc-miR-34c	ENSSSCT00000069168	GCAT	Coding	1	-0.234	125	-17.17	0	0	1	0	0	0	0	970
ssc-miR-34c	ENSSSCT00000086380	PDGFRB	Coding	2	-0.404	223	-21.99	0	0	0	0	1	0	1	1663
ssc-miR-34c	ENSSSCT00000038337	RECK	Coding	1	-0.218	149	-20.21	0	0	0	0	0	1	0	1382
ssc-miR-34c	ENSSSCT00000081524	KSR1	Coding	1	-0.326	140	-16.24	0	0	0	0	1	0	0	4470
ssc-miR-34c	ENSSSCT00000012742	SLCO2A1	Coding	1	-0.245	142	-16.24	0	0	0	0	1	0	0	1934
ssc-miR-34c	ENSSSCT00000043335	ENSSSCG00000027677	Coding	1	-0.308	147	-20.58	0	0	0	0	1	0	0	297
ssc-miR-34c	ENSSSCT00000082294	CA12	Coding	1	-0.276	124	-16.56	0	0	1	0	0	0	0	2793
ssc-miR-34c	ENSSSCT00000053495	DEF8	Coding	1	-0.395	135	-20.28	0	0	1	0	0	0	0	5038
ssc-miR-34c	ENSSSCT00000053492	SCN3A	Coding	1	-0.21	138	-19.84	0	1	0	0	0	0	0	2050
ssc-miR-34c	ENSSSCT00000070542	LRP2BP	Coding	1	-0.309	120	-14.36	0	0	1	0	0	0	0	4191
ssc-miR-34c	ENSSSCT00000053942	NSD1	Coding	1	-0.364	120	-12.64	0	0	1	0	0	0	0	1876
ssc-miR-34c	ENSSSCT00000090952	ZBTB1	Coding	1	-0.207	105	-9.84	1	0	0	0	0	0	0	1044
ssc-miR-34c	ENSSSCT00000043722	NCAM1	Coding	1	-0.369	164	-23.09	0	0	0	0	1	0	0	2273
ssc-miR-34c	ENSSSCT00000038157	ZC3H14	Coding	1	-0.484	120	-11.32	0	0	1	0	0	0	0	3613
ssc-miR-34c	ENSSSCT00000038152	IPO11	Coding	1	-0.202	152	-18.37	0	0	0	1	0	0	0	1190
ssc-miR-34c	ENSSSCT00000069303	CACNA1E	Coding	2	-0.624	246	-30.08	0	0	0	0	1	0	1	2823
ssc-miR-34c	ENSSSCT00000083749	COPZ1	Coding	1	-0.373	154	-17.37	0	0	0	0	1	0	0	2619
ssc-miR-34c	ENSSSCT00000046900	CDK19	Coding	1	-0.229	161	-23.3	0	0	0	0	0	1	0	4191
ssc-miR-34c	ENSSSCT00000037685	CHRNB1	Coding	1	-0.247	135	-17.07	0	1	0	0	0	0	0	996
ssc-miR-34c	ENSSSCT00000037683	AKAP7	Coding	1	-0.419	129	-14.64	0	0	1	0	0	0	0	1809
ssc-miR-34c	ENSSSCT00000083218	NEDD4L	Coding	1	-0.219	126	-13.86	0	0	1	0	0	0	0	4758
ssc-miR-34c	ENSSSCT00000083217	ENSSSCG00000042355	Coding	1	-0.349	134	-14.81	0	0	1	0	0	0	0	4768
ssc-miR-34c	ENSSSCT00000083215	ENSSSCG00000024950	Coding	1	-0.43	138	-14	0	0	1	0	0	0	0	382
ssc-miR-34c	ENSSSCT00000052542	PNKD	Coding	1	-0.209	163	-20.43	0	0	0	0	1	0	0	3351
ssc-miR-34c	ENSSSCT00000052010	MTDH	Coding	1	-0.226	133	-13.5	0	1	0	0	0	0	0	1680
ssc-miR-34c	ENSSSCT00000078398	CATSPERE	Coding	1	-0.3	120	-11.61	0	1	0	0	0	0	0	194
ssc-miR-34c	ENSSSCT00000090959	EPS8L2	Coding	1	-0.26	142	-14.36	0	0	0	0	1	0	0	795
ssc-miR-34c	ENSSSCT00000078393	DEK	Coding	1	-0.36	138	-16.31	0	0	1	0	0	0	0	5776
ssc-miR-34c	ENSSSCT00000078397	TMEM185A	Coding	2	-0.924	227	-34.5	0	0	1	0	0	0	1	696
ssc-miR-34c	ENSSSCT00000086539	TRIM39	Coding	2	-0.672	248	-35.84	0	0	1	0	0	0	1	2042
ssc-miR-34c	ENSSSCT00000062151	EMSY	Coding	1	-0.262	120	-16.83	0	1	0	0	0	0	0	1828
ssc-miR-34c	ENSSSCT00000056202	SMAP1	Coding	1	-0.339	137	-13.23	0	0	1	0	0	0	0	1607
ssc-miR-34c	ENSSSCT00000007487	ELAPOR1	Coding	2	-0.548	271	-33.65	0	1	0	0	1	0	0	804
ssc-miR-34c	ENSSSCT00000018195	CYCS	Coding	1	-0.261	132	-17.45	0	1	0	0	0	0	0	2543
ssc-miR-34c	ENSSSCT00000063680	ACOX1	Coding	1	-0.237	120	-16.1	0	1	0	0	0	0	0	4046
ssc-miR-34c	ENSSSCT00000087916	FBN3	Coding	1	-0.42	149	-22.35	0	0	1	0	0	0	0	686
ssc-miR-34c	ENSSSCT00000044983	PID1	Coding	1	-0.434	132	-13.34	0	0	1	0	0	0	0	5781
ssc-miR-34c	ENSSSCT00000062379	DDX54	Coding	1	-0.285	153	-24.08	0	1	0	0	0	0	0	2416
ssc-miR-34c	ENSSSCT00000062378	KIT	Coding	1	-0.378	153	-15.25	0	0	0	0	1	0	0	2859
ssc-miR-34c	ENSSSCT00000062371	NONO	Coding	1	-0.318	147	-16.72	0	0	0	0	1	0	0	4413
ssc-miR-34c	ENSSSCT00000078979	PEX5L	Coding	1	-0.203	143	-21.93	0	0	0	0	0	1	0	6242
ssc-miR-34c	ENSSSCT00000077705	ENSSSCG00000049559	Coding	1	-0.306	158	-16.44	0	0	0	0	1	0	0	1225
ssc-miR-34c	ENSSSCT00000036221	SEPTIN6	Coding	2	-0.649	240	-25.8	0	0	2	0	0	0	0	2120
ssc-miR-34c	ENSSSCT00000076254	PPM1G	Coding	1	-0.271	155	-18.39	0	0	0	0	1	0	0	1504
ssc-miR-34c	ENSSSCT00000009052	LOXL3	Coding	1	-0.208	133	-17.71	0	1	0	0	0	0	0	1211
ssc-miR-34c	ENSSSCT00000076251	SLC25A13	Coding	1	-0.319	120	-11.71	0	0	1	0	0	0	0	3705
ssc-miR-34c	ENSSSCT00000001228	BTN1A1	Coding	1	-0.214	132	-24.93	0	1	0	0	0	0	0	1231
ssc-miR-34c	ENSSSCT00000073012	RNMT	Coding	1	-0.224	132	-17.01	0	1	0	0	0	0	0	4630
ssc-miR-34c	ENSSSCT00000001227	BTN2A2	Coding	1	-0.468	145	-17.48	0	0	1	0	0	0	0	794
ssc-miR-34c	ENSSSCT00000049935	CAGE1	Coding	2	-0.601	267	-34.84	0	0	1	0	0	1	0	643
ssc-miR-34c	ENSSSCT00000087664	SACM1L	Coding	1	-0.287	136	-19.34	0	1	0	0	0	0	0	1719
ssc-miR-34c	ENSSSCT00000049938	ASB2	Coding	1	-0.329	143	-15.13	0	0	0	0	1	0	0	3861
ssc-miR-34c	ENSSSCT00000065924	ACAP2	Coding	1	-0.251	130	-14.11	0	0	1	0	0	0	0	4326
ssc-miR-34c	ENSSSCT00000050143	POT1	Coding	1	-0.21	120	-16.32	0	0	1	0	0	0	0	3343
ssc-miR-34c	ENSSSCT00000050142	EDEM3	Coding	1	-0.411	129	-13.9	0	0	1	0	0	0	0	2189
ssc-miR-34c	ENSSSCT00000000938	PARPBP	Coding	2	-0.756	229	-23.4	0	0	1	0	0	0	1	4930
ssc-miR-34c	ENSSSCT00000071708	MRPL19	Coding	1	-0.509	120	-10.01	0	0	1	0	0	0	0	3956
ssc-miR-34c	ENSSSCT00000050146	PHF6	Coding	4	-1.203	508	-58.12	0	2	1	0	0	0	1	3483
ssc-miR-34c	ENSSSCT00000050145	SMAP1	Coding	1	-0.346	137	-13.23	0	0	1	0	0	0	0	1581
ssc-miR-34c	ENSSSCT00000050149	LIMD2	Coding	1	-0.261	151	-17.65	0	0	0	0	1	0	0	743
ssc-miR-34c	ENSSSCT00000071702	KIF9	Coding	2	-0.508	245	-25.65	0	1	1	0	0	0	0	2562
ssc-miR-34c	ENSSSCT00000051094	B3GLCT	Coding	1	-0.321	146	-16.17	0	0	0	0	1	0	0	1769
ssc-miR-34c	ENSSSCT00000083963	IL23R	Coding	1	-0.244	122	-19.51	0	1	0	0	0	0	0	2537
ssc-miR-34c	ENSSSCT00000063681	STARD4	Coding	1	-0.345	133	-12.29	0	0	1	0	0	0	0	4711
ssc-miR-34c	ENSSSCT00000064430	PGLYRP1	Coding	1	-0.321	131	-12.2	0	0	1	0	0	0	0	1205
ssc-miR-34c	ENSSSCT00000063352	KLF11	Coding	1	-0.224	146	-21.06	0	1	0	0	0	0	0	2315
ssc-miR-34c	ENSSSCT00000028510	ENSSSCG00000041733	Coding	1	-0.286	122	-19.21	0	1	0	0	0	0	0	1009
ssc-miR-34c	ENSSSCT00000063426	NR1I3	Coding	1	-0.319	120	-15.03	0	1	0	0	0	0	0	133
ssc-miR-34c	ENSSSCT00000023714	BOC	Coding	1	-0.37	170	-23.97	0	0	0	0	1	0	0	675
ssc-miR-34c	ENSSSCT00000064439	ENSSSCG00000023228	Coding	1	-0.325	156	-17.33	0	0	0	0	1	0	0	789
ssc-miR-34c	ENSSSCT00000050850	RER1	Coding	1	-0.229	149	-24.28	0	1	0	0	0	0	0	379
ssc-miR-34c	ENSSSCT00000050320	NPAS2	Coding	1	-0.22	129	-16.45	0	1	0	0	0	0	0	1185
ssc-miR-34c	ENSSSCT00000002757	SERPINA5	Coding	1	-0.221	129	-16.08	0	1	0	0	0	0	0	853
ssc-miR-34c	ENSSSCT00000090613	LRRC7	Coding	3	-0.965	385	-45.88	0	0	0	0	2	0	1	1214
ssc-miR-34c	ENSSSCT00000090610	INTS11	Coding	1	-0.458	123	-13.14	0	0	1	0	0	0	0	283
ssc-miR-34c	ENSSSCT00000055912	TRAF7	Coding	1	-0.287	146	-14.94	0	0	0	0	1	0	0	367
ssc-miR-34c	ENSSSCT00000028498	ZWINT	Coding	1	-0.367	154	-19.02	0	0	0	0	1	0	0	4311
ssc-miR-34c	ENSSSCT00000003480	BCAT2	Coding	1	-0.379	120	-11.44	0	0	1	0	0	0	0	1347
ssc-miR-34c	ENSSSCT00000086074	ARMC8	Coding	1	-0.213	147	-22.69	0	1	0	0	0	0	0	2531
ssc-miR-34c	ENSSSCT00000005259	PPP1R14D	Coding	1	-0.351	150	-18.88	0	0	0	0	1	0	0	233
ssc-miR-34c	ENSSSCT00000002575	SLC10A1	Coding	2	-0.625	261	-34.96	0	1	1	0	0	0	0	4528
ssc-miR-34c	ENSSSCT00000005254	DLL4	Coding	1	-0.266	153	-19.93	0	0	0	0	1	0	0	1061
ssc-miR-34c	ENSSSCT00000002577	SLC8A3	Coding	1	-0.253	124	-13.34	0	1	0	0	0	0	0	1733
ssc-miR-34c	ENSSSCT00000001155	JARID2	Coding	1	-0.315	132	-22.89	0	1	0	0	0	0	0	1798
ssc-miR-34c	ENSSSCT00000072050	SLC25A27	Coding	1	-0.201	144	-13.72	0	0	0	0	1	0	0	2556
ssc-miR-34c	ENSSSCT00000002282	MRPL52	Coding	1	-0.229	134	-16.08	0	1	0	0	0	0	0	421
ssc-miR-34c	ENSSSCT00000051630	ANKRD27	Coding	1	-0.464	134	-15.87	0	0	1	0	0	0	0	1100
ssc-miR-34c	ENSSSCT00000051637	ENSSSCG00000050917	Coding	2	-0.579	256	-31.12	0	2	0	0	0	0	0	1468
ssc-miR-34c	ENSSSCT00000032413	ENSSSCG00000003236	Coding	1	-0.211	120	-14.84	0	1	0	0	0	0	0	272
ssc-miR-34c	ENSSSCT00000032414	NEU3	Coding	1	-0.345	146	-15.22	0	0	0	0	1	0	0	4193
ssc-miR-34c	ENSSSCT00000076828	CLMN	Coding	1	-0.334	120	-12.89	0	0	1	0	0	0	0	939
ssc-miR-34c	ENSSSCT00000068974	PDCD4	Coding	1	-0.311	120	-13.71	0	0	1	0	0	0	0	4840
ssc-miR-34c	ENSSSCT00000057673	CDK19	Coding	1	-0.229	161	-23.3	0	0	0	0	0	1	0	4191
ssc-miR-34c	ENSSSCT00000000594	ARNTL2	Coding	1	-0.408	121	-10	0	0	1	0	0	0	0	2680
ssc-miR-34c	ENSSSCT00000004955	COL12A1	Coding	1	-0.312	159	-18.48	0	0	0	0	0	1	0	1709
ssc-miR-34c	ENSSSCT00000040664	PEX5L	Coding	1	-0.203	143	-21.93	0	0	0	0	0	1	0	6242
ssc-miR-34c	ENSSSCT00000042805	ENSSSCG00000031595	Coding	1	-0.228	120	-16.93	0	1	0	0	0	0	0	554
ssc-miR-34c	ENSSSCT00000048454	LGALS8	Coding	1	-0.283	130	-18.44	0	1	0	0	0	0	0	4664
ssc-miR-34c	ENSSSCT00000042802	ENSSSCG00000035574	Coding	1	-0.379	155	-19.37	0	0	0	0	1	0	0	1212
ssc-miR-34c	ENSSSCT00000048459	NPG1	Coding	1	-0.25	120	-16.87	0	1	0	0	0	0	0	1418
ssc-miR-34c	ENSSSCT00000090874	PEX5L	Coding	1	-0.203	143	-21.93	0	0	0	0	0	1	0	6242
ssc-miR-34c	ENSSSCT00000084588	ENSSSCG00000050716	Coding	1	-0.345	144	-19.58	0	0	0	0	1	0	0	2465
ssc-miR-34c	ENSSSCT00000077116	AIDA	Coding	1	-0.387	149	-15.74	0	0	0	0	1	0	0	4081
ssc-miR-34c	ENSSSCT00000061801	CD82	Coding	1	-0.251	145	-14.06	0	0	0	0	1	0	0	1003
ssc-miR-34c	ENSSSCT00000069249	ENSSSCG00000027903	Coding	2	-0.81	266	-27.92	0	0	1	0	1	0	0	1451
ssc-miR-34c	ENSSSCT00000030156	VPS35L	Coding	1	-0.334	120	-13.62	0	0	1	0	0	0	0	1849
ssc-miR-34c	ENSSSCT00000073835	ENSSSCG00000017643	Coding	1	-0.423	130	-15.72	0	0	1	0	0	0	0	159
ssc-miR-34c	ENSSSCT00000073836	SLC25A13	Coding	1	-0.319	120	-11.71	0	0	1	0	0	0	0	3705
ssc-miR-34c	ENSSSCT00000047293	EPHX2	Coding	1	-0.512	124	-17.48	0	0	1	0	0	0	0	394
ssc-miR-34c	ENSSSCT00000073832	CA12	Coding	1	-0.276	124	-16.56	0	0	1	0	0	0	0	2793
ssc-miR-34c	ENSSSCT00000065040	ENSSSCG00000014351	Coding	1	-0.388	127	-15.21	0	0	1	0	0	0	0	356
ssc-miR-34c	ENSSSCT00000061441	ENSSSCG00000005247	Coding	1	-0.303	120	-15.04	0	1	0	0	0	0	0	365
ssc-miR-34c	ENSSSCT00000061449	DERPC	Coding	1	-0.382	132	-13.18	0	0	1	0	0	0	0	521
ssc-miR-34c	ENSSSCT00000045834	ASPHD2	Coding	1	-0.202	132	-17.45	0	0	1	0	0	0	0	1671
ssc-miR-34c	ENSSSCT00000024499	FBXL19	Coding	2	-0.594	208	-23.61	0	0	1	0	0	0	1	1584
ssc-miR-34c	ENSSSCT00000015221	ENSSSCG00000013935	Coding	1	-0.413	143	-15.42	0	0	1	0	0	0	0	57
ssc-miR-34c	ENSSSCT00000085184	SLC4A7	Coding	1	-0.257	133	-12.1	0	0	1	0	0	0	0	2997
ssc-miR-34c	ENSSSCT00000042118	ENSSSCG00000031902	Coding	1	-0.268	137	-14.58	0	0	1	0	0	0	0	4334
ssc-miR-34c	ENSSSCT00000085989	RHOT1	Coding	1	-0.277	132	-19.14	0	1	0	0	0	0	0	2582
ssc-miR-34c	ENSSSCT00000042114	ENSSSCG00000038825	Coding	1	-0.49	139	-14.81	0	0	1	0	0	0	0	798
ssc-miR-34c	ENSSSCT00000030942	USP15	Coding	1	-0.227	134	-15.96	0	1	0	0	0	0	0	3748
ssc-miR-34c	ENSSSCT00000044403	TMEM50B	Coding	1	-0.285	133	-13.73	0	0	1	0	0	0	0	3017
ssc-miR-34c	ENSSSCT00000068796	PGAP1	Coding	1	-0.22	134	-22.05	0	1	0	0	0	0	0	2074
ssc-miR-34c	ENSSSCT00000053006	PTP4A2	Coding	1	-0.205	130	-22.16	0	1	0	0	0	0	0	2501
ssc-miR-34c	ENSSSCT00000086986	TBC1D5	Coding	1	-0.256	156	-16.95	0	0	0	0	1	0	0	2434
ssc-miR-34c	ENSSSCT00000083196	SLC46A2	Coding	1	-0.364	120	-12.02	0	0	1	0	0	0	0	898
ssc-miR-34c	ENSSSCT00000016956	EDEM3	Coding	1	-0.419	129	-13.9	0	0	1	0	0	0	0	2160
ssc-miR-34c	ENSSSCT00000086327	ENSSSCG00000043115	Coding	1	-0.229	123	-16.96	0	0	1	0	0	0	0	2791
ssc-miR-34c	ENSSSCT00000008289	MICALL2	Coding	1	-0.224	125	-14.84	0	1	0	0	0	0	0	144
ssc-miR-34c	ENSSSCT00000051285	ADGRE5	Coding	1	-0.329	120	-14.82	0	0	1	0	0	0	0	734
ssc-miR-34c	ENSSSCT00000052754	CFTR	Coding	1	-0.232	150	-19.65	0	0	0	0	0	1	0	1480
ssc-miR-34c	ENSSSCT00000055529	PSPH	Coding	3	-1.324	344	-41.04	0	0	2	0	0	0	1	3504
ssc-miR-34c	ENSSSCT00000083550	ENSSSCG00000041944	Coding	1	-0.229	120	-13.85	0	1	0	0	0	0	0	3664
ssc-miR-34c	ENSSSCT00000052752	PPFIA1	Coding	1	-0.411	149	-16.58	0	0	0	0	1	0	0	1311
ssc-miR-34c	ENSSSCT00000052202	PTCH1	Coding	1	-0.216	120	-13.62	0	1	0	0	0	0	0	2938
ssc-miR-34c	ENSSSCT00000058332	SUN1	Coding	1	-0.207	120	-16.11	1	0	0	0	0	0	0	1816
ssc-miR-34c	ENSSSCT00000052973	KIF15	Coding	1	-0.45	137	-14.91	0	0	1	0	0	0	0	894
ssc-miR-34c	ENSSSCT00000083559	RNF125	Coding	1	-0.266	124	-18.42	0	1	0	0	0	0	0	3600
ssc-miR-34c	ENSSSCT00000055256	KHSRP	Coding	1	-0.253	120	-16.77	0	1	0	0	0	0	0	533
ssc-miR-34c	ENSSSCT00000010883	MVK	Coding	1	-0.309	147	-15.3	0	0	0	0	1	0	0	1588
ssc-miR-34c	ENSSSCT00000077061	NKD1	Coding	1	-0.461	144	-16.62	0	0	0	0	1	0	0	3176
ssc-miR-34c	ENSSSCT00000010881	TRPV4	Coding	2	-0.404	248	-31.09	0	0	0	1	0	0	1	2331
ssc-miR-34c	ENSSSCT00000078707	LGI1	Coding	1	-0.549	120	-16.5	0	0	1	0	0	0	0	351
ssc-miR-34c	ENSSSCT00000010887	MYO1H	Coding	2	-0.573	242	-33.2	0	0	2	0	0	0	0	2128
ssc-miR-34c	ENSSSCT00000070283	CD82	Coding	1	-0.307	145	-14.06	0	0	0	0	1	0	0	753
ssc-miR-34c	ENSSSCT00000067846	C12orf66	Coding	1	-0.239	144	-18.28	0	0	1	0	0	0	0	5153
ssc-miR-34c	ENSSSCT00000014173	C11orf68	Coding	1	-0.206	124	-15.72	0	1	0	0	0	0	0	642
ssc-miR-34c	ENSSSCT00000072610	CCDC201	Coding	1	-0.21	141	-22.24	0	0	0	0	1	0	0	1558
ssc-miR-34c	ENSSSCT00000005415	LMAN1	Coding	1	-0.203	154	-15.43	0	0	0	0	1	0	0	2655
ssc-miR-34c	ENSSSCT00000017854	NEB	Coding	1	-0.491	120	-10.45	0	0	1	0	0	0	0	541
ssc-miR-34c	ENSSSCT00000069447	LSM4	Coding	1	-0.454	126	-15.42	0	0	1	0	0	0	0	6397
ssc-miR-34c	ENSSSCT00000017858	KIF1A	Coding	1	-0.357	120	-15.27	0	0	1	0	0	0	0	2925
ssc-miR-34c	ENSSSCT00000037325	ECHDC2	Coding	1	-0.243	131	-18.8	0	1	0	0	0	0	0	549
ssc-miR-34c	ENSSSCT00000076624	DHX40	Coding	1	-0.273	134	-18.86	0	1	0	0	0	0	0	1153
ssc-miR-34c	ENSSSCT00000009425	SMC6	Coding	2	-0.502	283	-38.58	0	0	0	0	1	0	1	1832
ssc-miR-34c	ENSSSCT00000009428	CYRIA	Coding	1	-0.222	122	-13.8	0	0	1	0	0	0	0	2518
ssc-miR-34c	ENSSSCT00000009429	MYCN	Coding	2	-0.428	302	-39.47	0	0	0	1	0	1	0	1835
ssc-miR-34c	ENSSSCT00000078564	LRIT3	Coding	1	-0.236	159	-15.66	0	0	0	0	1	0	0	2967
ssc-miR-34c	ENSSSCT00000043578	YEATS4	Coding	1	-0.294	144	-19.81	0	1	0	0	0	0	0	485
ssc-miR-34c	ENSSSCT00000076572	TRPV5	Coding	1	-0.402	123	-12.65	0	0	1	0	0	0	0	1469
ssc-miR-34c	ENSSSCT00000051409	CNOT6L	Coding	1	-0.493	147	-22.19	0	0	1	0	0	0	0	931
ssc-miR-34c	ENSSSCT00000072280	SERINC5	Coding	1	-0.449	126	-12.8	0	0	1	0	0	0	0	4815
ssc-miR-34c	ENSSSCT00000054120	LLGL2	Coding	1	-0.228	130	-13	0	1	0	0	0	0	0	550
ssc-miR-34c	ENSSSCT00000051407	KANSL1	Coding	2	-0.56	208	-24.93	0	0	1	0	0	0	1	1511
ssc-miR-34c	ENSSSCT00000069766	CCDC91	Coding	2	-0.774	242	-30.57	0	0	2	0	0	0	0	4891
ssc-miR-34c	ENSSSCT00000091134	SAFB2	Coding	1	-0.221	122	-16.49	0	1	0	0	0	0	0	971
ssc-miR-34c	ENSSSCT00000026738	RUNDC3B	Coding	1	-0.211	101	-8.86	1	0	0	0	0	0	0	2596
ssc-miR-34c	ENSSSCT00000059421	CACNA2D1	Coding	1	-0.389	141	-18.02	0	0	1	0	0	0	0	3340
ssc-miR-34c	ENSSSCT00000071396	LLGL2	Coding	1	-0.264	130	-13	0	1	0	0	0	0	0	265
ssc-miR-34c	ENSSSCT00000059525	ENSSSCG00000014267	Coding	2	-0.57	259	-27.94	0	0	2	0	0	0	0	3744
ssc-miR-34c	ENSSSCT00000065917	GALNT13	Coding	1	-0.473	127	-10.22	0	0	1	0	0	0	0	2851
ssc-miR-34c	ENSSSCT00000048663	NARS2	Coding	1	-0.238	120	-14.56	0	1	0	0	0	0	0	699
ssc-miR-34c	ENSSSCT00000080053	ENSSSCG00000027491	Coding	1	-0.446	129	-11.72	0	0	1	0	0	0	0	878
ssc-miR-34c	ENSSSCT00000080727	ENSSSCG00000050967	Coding	1	-0.223	120	-12.11	0	1	0	0	0	0	0	2122
ssc-miR-34c	ENSSSCT00000051638	RAB35	Coding	1	-0.303	123	-11.85	0	0	1	0	0	0	0	2076
ssc-miR-34c	ENSSSCT00000073224	ZNF512	Coding	1	-0.426	137	-15.99	0	0	1	0	0	0	0	1634
ssc-miR-34c	ENSSSCT00000004427	ZNF584	Coding	1	-0.307	148	-17.77	0	0	0	0	1	0	0	1450
ssc-miR-34c	ENSSSCT00000023382	XCR1	Coding	1	-0.212	165	-28.32	0	0	0	1	0	0	0	3793
ssc-miR-34c	ENSSSCT00000013615	TBX22	Coding	2	-0.43	212	-25.36	0	1	0	0	0	0	1	1954
ssc-miR-34c	ENSSSCT00000077939	PIAS1	Coding	1	-0.292	120	-13.85	0	1	0	0	0	0	0	275
ssc-miR-34c	ENSSSCT00000071579	EML1	Coding	2	-0.507	264	-37.99	0	2	0	0	0	0	0	1171
ssc-miR-34c	ENSSSCT00000071578	FAAH	Coding	1	-0.401	126	-18.65	0	0	1	0	0	0	0	541
ssc-miR-34c	ENSSSCT00000071571	ENSSSCG00000043146	Coding	1	-0.203	101	-10.94	1	0	0	0	0	0	0	2907
ssc-miR-34c	ENSSSCT00000074870	NOL11	Coding	1	-0.353	155	-15.29	0	0	0	0	1	0	0	4447
ssc-miR-34c	ENSSSCT00000074703	PLCD4	Coding	1	-0.319	148	-17.05	0	0	0	0	1	0	0	570
ssc-miR-34c	ENSSSCT00000027600	SLC4A10	Coding	1	-0.274	134	-13.94	0	1	0	0	0	0	0	2479
ssc-miR-34c	ENSSSCT00000057805	TMED8	Coding	3	-0.822	377	-49.12	0	0	0	0	1	0	2	5038
ssc-miR-34c	ENSSSCT00000033954	ENSSSCG00000010212	Coding	1	-0.529	138	-15.31	0	0	1	0	0	0	0	1438
ssc-miR-34c	ENSSSCT00000042503	CBLN1	Coding	1	-0.204	128	-20.74	0	1	0	0	0	0	0	1443
ssc-miR-34c	ENSSSCT00000050463	RAB14	Coding	1	-0.292	141	-19.46	0	1	0	0	0	0	0	2153
ssc-miR-34c	ENSSSCT00000016621	SNX19	Coding	1	-0.232	143	-21.3	0	1	0	0	0	0	0	2842
ssc-miR-34c	ENSSSCT00000045335	ENSSSCG00000038616	Coding	1	-0.305	121	-20.39	0	1	0	0	0	0	0	2644
ssc-miR-34c	ENSSSCT00000045333	TRIM44	Coding	2	-0.578	269	-31.53	0	1	0	0	1	0	0	818
ssc-miR-34c	ENSSSCT00000084807	SNAP47	Coding	1	-0.283	120	-11.51	0	0	1	0	0	0	0	1090
ssc-miR-34c	ENSSSCT00000084776	PWWP3B	Coding	1	-0.368	120	-15.02	0	0	1	0	0	0	0	1709
ssc-miR-34c	ENSSSCT00000058690	CMKLR1	Coding	1	-0.353	149	-14.75	0	0	0	0	1	0	0	6031
ssc-miR-34c	ENSSSCT00000023961	BICD1	Coding	1	-0.2	129	-14.9	0	1	0	0	0	0	0	2379
ssc-miR-34c	ENSSSCT00000060187	STAU1	Coding	2	-0.798	211	-23.63	0	0	1	0	0	0	1	1452
ssc-miR-34c	ENSSSCT00000060180	GATAD1	Coding	1	-0.26	128	-17.05	0	1	0	0	0	0	0	575
ssc-miR-34c	ENSSSCT00000081092	GALR1	Coding	1	-0.378	149	-16.06	0	0	0	0	1	0	0	6056
ssc-miR-34c	ENSSSCT00000081090	SLC12A7	Coding	1	-0.203	135	-18.28	0	1	0	0	0	0	0	1343
ssc-miR-34c	ENSSSCT00000066927	UQCC1	Coding	2	-0.92	205	-34.19	0	0	1	0	0	0	1	4070
ssc-miR-34c	ENSSSCT00000084114	CRAT	Coding	1	-0.454	135	-15.05	0	0	1	0	0	0	0	1385
ssc-miR-34c	ENSSSCT00000084117	C11orf54	Coding	1	-0.276	144	-19.74	0	1	0	0	0	0	0	1252
ssc-miR-34c	ENSSSCT00000068892	CD109	Coding	1	-0.2	120	-17.13	0	1	0	0	0	0	0	4913
ssc-miR-34c	ENSSSCT00000054011	USP6NL	Coding	1	-0.214	124	-15.19	0	1	0	0	0	0	0	4975
ssc-miR-34c	ENSSSCT00000026860	ENSSSCG00000030183	Coding	2	-0.604	221	-27.6	0	0	1	0	0	0	1	2262
ssc-miR-34c	ENSSSCT00000075472	ENSSSCG00000042540	Coding	1	-0.289	125	-12.76	0	0	1	0	0	0	0	1778
ssc-miR-34c	ENSSSCT00000019229	DHX40	Coding	1	-0.273	134	-18.86	0	1	0	0	0	0	0	1153
ssc-miR-34c	ENSSSCT00000060985	NHLRC3	Coding	1	-0.435	120	-15.27	0	0	1	0	0	0	0	1534
ssc-miR-34c	ENSSSCT00000066670	FBXO34	Coding	1	-0.362	123	-15.21	0	0	0	0	0	0	1	1065
ssc-miR-34c	ENSSSCT00000047666	SEPTIN11	Coding	1	-0.203	151	-19.77	0	0	0	0	0	1	0	1068
ssc-miR-34c	ENSSSCT00000047660	MAPRE1	Coding	1	-0.349	120	-18.33	0	1	0	0	0	0	0	6108
ssc-miR-34c	ENSSSCT00000057110	ARHGEF3	Coding	1	-0.442	120	-15.76	0	0	1	0	0	0	0	2906
ssc-miR-34c	ENSSSCT00000025352	KCNK2	Coding	1	-0.294	142	-14.58	0	0	1	0	0	0	0	1843
ssc-miR-34c	ENSSSCT00000019049	MIEN1	Coding	1	-0.22	120	-17.23	0	1	0	0	0	0	0	703
ssc-miR-34c	ENSSSCT00000025355	THSD7A	Coding	1	-0.246	120	-15.5	0	1	0	0	0	0	0	1181
ssc-miR-34c	ENSSSCT00000070566	ENSSSCG00000039007	Coding	1	-0.225	147	-24.59	0	1	0	0	0	0	0	394
ssc-miR-34c	ENSSSCT00000025358	CDON	Coding	2	-0.712	284	-35.54	0	1	1	0	0	0	0	3033
ssc-miR-34c	ENSSSCT00000056193	CLDND1	Coding	2	-0.873	243	-30.41	0	0	2	0	0	0	0	1198
ssc-miR-34c	ENSSSCT00000011275	USP54	Coding	1	-0.443	136	-19.1	0	0	1	0	0	0	0	744
ssc-miR-34c	ENSSSCT00000022955	SH3BP2	Coding	1	-0.33	120	-14.63	0	0	1	0	0	0	0	422
ssc-miR-34c	ENSSSCT00000029543	GTPBP1	Coding	1	-0.243	120	-15.51	0	1	0	0	0	0	0	2684
ssc-miR-34c	ENSSSCT00000022952	DOP1A	Coding	1	-0.347	140	-21.84	0	0	1	0	0	0	0	1627
ssc-miR-34c	ENSSSCT00000022958	STAU1	Coding	2	-0.802	211	-23.63	0	0	1	0	0	0	1	1373
ssc-miR-34c	ENSSSCT00000083761	ENSSSCG00000051753	Coding	1	-0.22	156	-17.07	0	0	0	0	1	0	0	4156
ssc-miR-34c	ENSSSCT00000061587	PDXDC1	Coding	1	-0.325	149	-17.61	0	1	0	0	0	0	0	275
ssc-miR-34c	ENSSSCT00000055802	RIC1	Coding	1	-0.399	120	-12.14	0	0	1	0	0	0	0	1323
ssc-miR-34c	ENSSSCT00000038289	ARHGEF3	Coding	1	-0.442	120	-15.76	0	0	1	0	0	0	0	1855
ssc-miR-34c	ENSSSCT00000068362	LDLR	Coding	1	-0.23	120	-12.62	0	1	0	0	0	0	0	1669
ssc-miR-34c	ENSSSCT00000086515	TMEM255A	Coding	1	-0.43	146	-14.85	0	0	0	0	1	0	0	2191
ssc-miR-34c	ENSSSCT00000062174	PNP	Coding	1	-0.397	138	-15.6	0	0	1	0	0	0	0	436
ssc-miR-34c	ENSSSCT00000086049	SRSF6	Coding	2	-0.542	298	-39.57	0	1	0	0	1	0	0	481
ssc-miR-34c	ENSSSCT00000038172	CEP170B	Coding	1	-0.308	124	-12.62	0	0	1	0	0	0	0	1623
ssc-miR-34c	ENSSSCT00000066585	ENSSSCG00000051766	Coding	1	-0.316	120	-14.62	0	0	1	0	0	0	0	1768
ssc-miR-34c	ENSSSCT00000037407	CTU2	Coding	1	-0.28	136	-18.81	0	0	1	0	0	0	0	2260
ssc-miR-34c	ENSSSCT00000026462	TMEM178A	Coding	1	-0.284	120	-13.3	0	1	0	0	0	0	0	745
ssc-miR-34c	ENSSSCT00000065161	SEMA6D	Coding	1	-0.362	139	-17.94	0	0	1	0	0	0	0	2482
ssc-miR-34c	ENSSSCT00000066588	ASB5	Coding	1	-0.273	120	-12.6	0	0	1	0	0	0	0	2300
ssc-miR-34c	ENSSSCT00000042562	FZR1	Coding	1	-0.2	133	-14.36	0	1	0	0	0	0	0	6524
ssc-miR-34c	ENSSSCT00000047086	NHSL1	Coding	2	-0.504	261	-29.12	0	1	0	0	1	0	0	1323
ssc-miR-34c	ENSSSCT00000052692	ZFR2	Coding	1	-0.265	148	-15.01	0	0	0	0	1	0	0	4446
ssc-miR-34c	ENSSSCT00000047088	CCR9	Coding	1	-0.323	152	-15.95	0	0	0	0	1	0	0	3477
ssc-miR-34c	ENSSSCT00000044219	RRP1B	Coding	1	-0.267	133	-17.15	0	1	0	0	0	0	0	3495
ssc-miR-34c	ENSSSCT00000018316	ENSSSCG00000016823	Coding	1	-0.201	154	-19.38	0	0	0	0	1	0	0	2069
ssc-miR-34c	ENSSSCT00000077729	C9orf64	Coding	2	-0.73	265	-30.46	0	0	0	0	1	0	1	513
ssc-miR-34c	ENSSSCT00000044212	MON1B	Coding	1	-0.244	120	-16.63	0	0	1	0	0	0	0	3163
ssc-miR-34c	ENSSSCT00000077235	ELF2	Coding	1	-0.273	123	-18.51	0	1	0	0	0	0	0	1099
ssc-miR-34c	ENSSSCT00000078910	MAPK10	Coding	1	-0.214	128	-16.96	0	1	0	0	0	0	0	5296
ssc-miR-34c	ENSSSCT00000078911	FGFR2	Coding	1	-0.349	150	-15.64	0	0	0	0	1	0	0	1705
ssc-miR-34c	ENSSSCT00000067187	MCFD2	Coding	2	-0.773	271	-28.06	0	0	2	0	0	0	0	1580
ssc-miR-34c	ENSSSCT00000016823	GPR22	Coding	1	-0.564	131	-11.97	0	0	1	0	0	0	0	315
ssc-miR-34c	ENSSSCT00000057300	GNAQ	Coding	1	-0.209	131	-16.64	0	1	0	0	0	0	0	2240
ssc-miR-34c	ENSSSCT00000088550	CCDC167	Coding	1	-0.211	135	-20.65	0	1	0	0	0	0	0	224
ssc-miR-34c	ENSSSCT00000058104	SLC8A3	Coding	1	-0.252	124	-13.34	0	1	0	0	0	0	0	1737
ssc-miR-34c	ENSSSCT00000064989	SORCS2	Coding	1	-0.214	157	-15.95	0	0	0	0	1	0	0	2225
ssc-miR-34c	ENSSSCT00000049954	TBC1D13	Coding	2	-0.437	251	-30.49	0	2	0	0	0	0	0	2402
ssc-miR-34c	ENSSSCT00000034752	ENSSSCG00000010128	Coding	1	-0.234	141	-16.37	0	1	0	0	0	0	0	2162
ssc-miR-34c	ENSSSCT00000049950	TEK	Coding	1	-0.272	145	-16.74	0	0	1	0	0	0	0	3119
ssc-miR-34c	ENSSSCT00000036753	AP3M1	Coding	2	-0.574	208	-29.76	0	1	0	0	0	0	1	1663
ssc-miR-34c	ENSSSCT00000042280	SPAG9	Coding	2	-0.514	256	-34.69	0	1	1	0	0	0	0	2461
ssc-miR-34c	ENSSSCT00000085964	ENSSSCG00000051669	Coding	1	-0.333	133	-14.44	0	0	1	0	0	0	0	5204
ssc-miR-34c	ENSSSCT00000080264	ENSSSCG00000044948	Coding	1	-0.25	120	-13.9	0	1	0	0	0	0	0	1309
ssc-miR-34c	ENSSSCT00000028827	ZKSCAN2	Coding	1	-0.23	148	-17.43	0	0	0	0	0	1	0	2648
ssc-miR-34c	ENSSSCT00000028825	ADORA2B	Coding	2	-0.733	268	-34.89	0	1	1	0	0	0	0	1066
ssc-miR-34c	ENSSSCT00000028925	FGF1	Coding	1	-0.314	145	-16.06	0	0	0	0	1	0	0	3510
ssc-miR-34c	ENSSSCT00000028920	SOCS7	Coding	1	-0.285	149	-19.41	0	0	0	0	1	0	0	4142
ssc-miR-34c	ENSSSCT00000063403	GRM1	Coding	3	-0.942	393	-44.78	0	2	1	0	0	0	0	3678
ssc-miR-34c	ENSSSCT00000028929	GIT2	Coding	1	-0.219	147	-16.26	0	0	0	0	1	0	0	2707
ssc-miR-34c	ENSSSCT00000059673	KCNIP1	Coding	1	-0.209	135	-15.15	0	1	0	0	0	0	0	5869
ssc-miR-34c	ENSSSCT00000005574	FBXO34	Coding	1	-0.362	123	-15.21	0	0	0	0	0	0	1	1071
ssc-miR-34c	ENSSSCT00000090675	NEU1	Coding	2	-0.814	240	-31.64	0	0	2	0	0	0	0	3328
ssc-miR-34c	ENSSSCT00000002772	CLMN	Coding	1	-0.334	120	-12.89	0	0	1	0	0	0	0	1150
ssc-miR-34c	ENSSSCT00000002774	GLRX5	Coding	1	-0.409	157	-23.6	0	0	0	0	1	0	0	3518
ssc-miR-34c	ENSSSCT00000032432	CHD1	Coding	1	-0.209	153	-18.68	0	0	0	1	0	0	0	1831
ssc-miR-34c	ENSSSCT00000057472	TXNDC16	Coding	1	-0.373	120	-13.21	0	0	1	0	0	0	0	2206
ssc-miR-34c	ENSSSCT00000036531	ITGB3	Coding	2	-0.571	240	-35.91	0	1	1	0	0	0	0	3135
ssc-miR-34c	ENSSSCT00000075862	ARHGAP28	Coding	2	-0.648	255	-32.76	0	0	1	0	0	0	1	2851
ssc-miR-34c	ENSSSCT00000075864	ADK	Coding	1	-0.202	100	-16.58	1	0	0	0	0	0	0	6129
ssc-miR-34c	ENSSSCT00000079892	ADK	Coding	2	-0.542	231	-30.63	1	0	1	0	0	0	0	2860
ssc-miR-34c	ENSSSCT00000000439	PTGES3	Coding	1	-0.322	120	-10.37	0	0	1	0	0	0	0	1063
ssc-miR-34c	ENSSSCT00000040467	HPGD	Coding	2	-0.468	220	-23.81	1	0	1	0	0	0	0	2943
ssc-miR-34c	ENSSSCT00000045109	CYTH1	Coding	1	-0.27	127	-13.09	0	1	0	0	0	0	0	1770
ssc-miR-34c	ENSSSCT00000072077	NPNT	Coding	1	-0.226	142	-22.48	0	1	0	0	0	0	0	1889
ssc-miR-34c	ENSSSCT00000002556	VTI1B	Coding	1	-0.229	153	-19.16	0	0	0	0	1	0	0	7136
ssc-miR-34c	ENSSSCT00000002555	ARG2	Coding	1	-0.261	134	-17.5	0	1	0	0	0	0	0	268
ssc-miR-34c	ENSSSCT00000002553	PLEKHH1	Coding	1	-0.431	120	-13.69	0	0	1	0	0	0	0	1721
ssc-miR-34c	ENSSSCT00000005279	CCDC9B	Coding	1	-0.272	125	-18.68	0	0	1	0	0	0	0	3324
ssc-miR-34c	ENSSSCT00000057618	NR2C2	Coding	1	-0.234	131	-17.52	0	0	1	0	0	0	0	5900
ssc-miR-34c	ENSSSCT00000068958	ALDH6A1	Coding	2	-0.955	258	-28.83	0	0	2	0	0	0	0	1966
ssc-miR-34c	ENSSSCT00000027298	NES	Coding	1	-0.253	130	-15.76	0	1	0	0	0	0	0	499
ssc-miR-34c	ENSSSCT00000068953	ENSSSCG00000043720	Coding	1	-0.234	128	-13.97	0	1	0	0	0	0	0	2279
ssc-miR-34c	ENSSSCT00000041484	DKC1	Coding	1	-0.309	127	-15.73	0	0	1	0	0	0	0	734
ssc-miR-34c	ENSSSCT00000054882	EPS8L2	Coding	1	-0.26	142	-14.36	0	0	0	0	1	0	0	801
ssc-miR-34c	ENSSSCT00000046451	STRN3	Coding	1	-0.477	145	-18.21	0	0	0	0	1	0	0	1481
ssc-miR-34c	ENSSSCT00000046455	MGLL	Coding	1	-0.271	155	-23.62	0	0	0	0	1	0	0	2419
ssc-miR-34c	ENSSSCT00000024928	THSD7A	Coding	1	-0.246	120	-15.5	0	1	0	0	0	0	0	1181
ssc-miR-34c	ENSSSCT00000040681	RER1	Coding	1	-0.229	149	-24.28	0	1	0	0	0	0	0	483
ssc-miR-34c	ENSSSCT00000040687	TNRC6A	Coding	1	-0.218	115	-10.68	1	0	0	0	0	0	0	1162
ssc-miR-34c	ENSSSCT00000071180	CACNB3	Coding	1	-0.299	155	-17.24	0	0	0	0	1	0	0	999
ssc-miR-34c	ENSSSCT00000071187	WDR1	Coding	1	-0.218	124	-13.98	0	1	0	0	0	0	0	2142
ssc-miR-34c	ENSSSCT00000029522	KLF16	Coding	1	-0.305	120	-19.52	0	0	1	0	0	0	0	1948
ssc-miR-34c	ENSSSCT00000042825	MAP3K13	Coding	1	-0.262	131	-11.43	0	0	1	0	0	0	0	1971
ssc-miR-34c	ENSSSCT00000030566	SUN1	Coding	1	-0.207	120	-16.11	1	0	0	0	0	0	0	3867
ssc-miR-34c	ENSSSCT00000090899	ENSSSCG00000049691	Coding	1	-0.307	120	-15.72	0	1	0	0	0	0	0	2323
ssc-miR-34c	ENSSSCT00000074119	ETFDH	Coding	1	-0.584	127	-16.71	0	0	1	0	0	0	0	1763
ssc-miR-34c	ENSSSCT00000073312	VPS26A	Coding	1	-0.327	121	-14.45	0	1	0	0	0	0	0	605
ssc-miR-34c	ENSSSCT00000039784	YTHDC1	Coding	1	-0.363	121	-17.68	0	0	1	0	0	0	0	769
ssc-miR-34c	ENSSSCT00000025036	CAPRIN2	Coding	1	-0.317	134	-28.43	0	1	0	0	0	0	0	346
ssc-miR-34c	ENSSSCT00000039838	ENSSSCG00000036115	Coding	1	-0.337	120	-13.12	0	0	1	0	0	0	0	2068
ssc-miR-34c	ENSSSCT00000003600	ZNF614	Coding	1	-0.304	144	-19.95	0	1	0	0	0	0	0	428
ssc-miR-34c	ENSSSCT00000081398	RPRD1A	Coding	1	-0.389	120	-14.33	0	0	1	0	0	0	0	2470
ssc-miR-34c	ENSSSCT00000067402	INTS11	Coding	1	-0.478	123	-13.14	0	0	1	0	0	0	0	261
ssc-miR-34c	ENSSSCT00000085349	ENSSSCG00000003253	Coding	1	-0.297	142	-12.53	0	0	0	0	1	0	0	1307
ssc-miR-34c	ENSSSCT00000085348	TMPPE	Coding	1	-0.311	152	-17.91	0	0	0	0	1	0	0	5302
ssc-miR-34c	ENSSSCT00000064726	CYP3A29	Coding	1	-0.239	134	-17.34	0	1	0	0	0	0	0	3708
ssc-miR-34c	ENSSSCT00000085432	ENSSSCG00000048187	Coding	1	-0.203	116	-10.85	1	0	0	0	0	0	0	873
ssc-miR-34c	ENSSSCT00000085341	LGR4	Coding	1	-0.297	161	-20.43	0	0	0	0	1	0	0	1912
ssc-miR-34c	ENSSSCT00000042359	ELAVL2	Coding	1	-0.264	120	-15.83	0	1	0	0	0	0	0	3162
ssc-miR-34c	ENSSSCT00000073859	H2AC6	Coding	1	-0.237	129	-23.72	0	1	0	0	0	0	0	2216
ssc-miR-34c	ENSSSCT00000073856	ENSSSCG00000041130	Coding	2	-0.672	262	-31.11	0	0	2	0	0	0	0	5232
ssc-miR-34c	ENSSSCT00000073854	SACM1L	Coding	1	-0.287	136	-19.34	0	1	0	0	0	0	0	1192
ssc-miR-34c	ENSSSCT00000047272	ZDHHC22	Coding	1	-0.21	141	-18.73	0	1	0	0	0	0	0	2305
ssc-miR-34c	ENSSSCT00000042357	NTAN1	Coding	1	-0.34	120	-13.85	0	0	1	0	0	0	0	157
ssc-miR-34c	ENSSSCT00000068409	RAB35	Coding	1	-0.227	104	-9.84	1	0	0	0	0	0	0	731
ssc-miR-34c	ENSSSCT00000012466	AMIGO3	Coding	1	-0.372	120	-14.35	0	0	1	0	0	0	0	990
ssc-miR-34c	ENSSSCT00000058480	CCDC85A	Coding	1	-0.397	145	-12.94	0	0	0	0	1	0	0	1723
ssc-miR-34c	ENSSSCT00000049308	ENSSSCG00000005255	Coding	1	-0.328	120	-13.58	0	0	1	0	0	0	0	2230
ssc-miR-34c	ENSSSCT00000087312	ENSSSCG00000042643	Coding	1	-0.336	127	-15.67	0	0	1	0	0	0	0	2682
ssc-miR-34c	ENSSSCT00000058488	SAP30L	Coding	1	-0.26	120	-12.87	0	1	0	0	0	0	0	3311
ssc-miR-34c	ENSSSCT00000045812	TRIT1	Coding	2	-0.612	220	-30.5	0	0	1	0	0	0	1	1916
ssc-miR-34c	ENSSSCT00000045811	NRDC	Coding	1	-0.284	147	-22.61	0	1	0	0	0	0	0	386
ssc-miR-34c	ENSSSCT00000038783	RALGPS2	Coding	2	-0.615	272	-28.64	0	0	1	0	0	1	0	3035
ssc-miR-34c	ENSSSCT00000042176	ESRP1	Coding	1	-0.267	120	-14.46	0	0	1	0	0	0	0	1360
ssc-miR-34c	ENSSSCT00000022560	POLR2G	Coding	2	-0.762	237	-28	0	0	1	0	0	0	1	473
ssc-miR-34c	ENSSSCT00000042170	SINHCAF	Coding	1	-0.206	113	-13.23	1	0	0	0	0	0	0	2158
ssc-miR-34c	ENSSSCT00000042683	KLK13	Coding	1	-0.284	120	-14.59	0	1	0	0	0	0	0	1231
ssc-miR-34c	ENSSSCT00000018075	HYAL4	Coding	1	-0.352	157	-16.09	0	0	0	0	1	0	0	2756
ssc-miR-34c	ENSSSCT00000018072	GPR37	Coding	1	-0.331	127	-14.98	0	1	0	0	0	0	0	518
ssc-miR-34c	ENSSSCT00000018070	POT1	Coding	1	-0.21	120	-16.32	0	0	1	0	0	0	0	3343
ssc-miR-34c	ENSSSCT00000031773	MARCHF7	Coding	1	-0.393	126	-15.99	0	0	1	0	0	0	0	2364
ssc-miR-34c	ENSSSCT00000064175	ZBTB5	Coding	1	-0.262	147	-15.8	0	0	0	0	1	0	0	889
ssc-miR-34c	ENSSSCT00000082379	COX7A2	Coding	1	-0.498	120	-14.68	0	0	1	0	0	0	0	144
ssc-miR-34c	ENSSSCT00000082375	ENSSSCG00000023195	Coding	1	-0.347	138	-15.39	0	1	0	0	0	0	0	2766
ssc-miR-34c	ENSSSCT00000043886	METTL24	Coding	1	-0.35	123	-14.93	0	1	0	0	0	0	0	4930
ssc-miR-34c	ENSSSCT00000060840	MTA2	Coding	1	-0.32	146	-17.68	0	0	0	0	1	0	0	637
ssc-miR-34c	ENSSSCT00000024746	SKA3	Coding	2	-0.526	270	-32.31	0	1	0	0	1	0	0	3557
ssc-miR-34c	ENSSSCT00000024743	ABCB8	Coding	2	-0.476	242	-28.66	0	0	0	0	1	0	1	1937
ssc-miR-34c	ENSSSCT00000032237	SRPK2	Coding	1	-0.374	139	-14.33	0	0	1	0	0	0	0	3915
ssc-miR-34c	ENSSSCT00000066316	ENSSSCG00000003045	Coding	1	-0.409	130	-17.49	0	0	1	0	0	0	0	3919
ssc-miR-34c	ENSSSCT00000088705	ZC3H4	Coding	1	-0.546	140	-17.33	0	0	1	0	0	0	0	2867
ssc-miR-34c	ENSSSCT00000088707	FCRLA	Coding	2	-0.465	247	-34.97	0	2	0	0	0	0	0	908
ssc-miR-34c	ENSSSCT00000088700	RUNX2	Coding	1	-0.227	120	-13.74	0	1	0	0	0	0	0	5521
ssc-miR-34c	ENSSSCT00000061255	ENSSSCG00000040820	Coding	1	-0.379	153	-17.84	0	0	0	0	1	0	0	1867
ssc-miR-34c	ENSSSCT00000010319	CBY2	Coding	1	-0.328	130	-17.75	0	0	1	0	0	0	0	459
ssc-miR-34c	ENSSSCT00000006927	ENSSSCG00000006320	Coding	1	-0.519	140	-14.45	0	0	1	0	0	0	0	898
ssc-miR-34c	ENSSSCT00000034695	CD44	Coding	1	-0.447	120	-12.39	0	0	1	0	0	0	0	153
ssc-miR-34c	ENSSSCT00000014155	ENSSSCG00000012950	Coding	1	-0.392	135	-18.06	0	0	1	0	0	0	0	2654
ssc-miR-34c	ENSSSCT00000043089	ZNF644	Coding	2	-0.874	243	-26.39	0	0	0	0	1	0	1	1509
ssc-miR-34c	ENSSSCT00000005475	ENSSSCG00000004963	Coding	1	-0.529	143	-14.16	0	0	1	0	0	0	0	1173
ssc-miR-34c	ENSSSCT00000036924	SIAH2	Coding	1	-0.215	112	-13.3	1	0	0	0	0	0	0	2838
ssc-miR-34c	ENSSSCT00000048230	SOX10	Coding	1	-0.255	140	-16.83	0	1	0	0	0	0	0	1223
ssc-miR-34c	ENSSSCT00000048943	ENSSSCG00000010006	Coding	1	-0.243	120	-12.83	0	1	0	0	0	0	0	2613
ssc-miR-34c	ENSSSCT00000036695	PLEKHA7	Coding	1	-0.203	130	-15.34	1	0	0	0	0	0	0	2835
ssc-miR-34c	ENSSSCT00000043228	SPAG9	Coding	2	-0.514	256	-34.69	0	1	1	0	0	0	0	2461
ssc-miR-34c	ENSSSCT00000043229	FAM171A1	Coding	1	-0.281	127	-15.69	0	1	0	0	0	0	0	902
ssc-miR-34c	ENSSSCT00000069464	ENSSSCG00000045948	Coding	1	-0.449	132	-11.46	0	0	1	0	0	0	0	2882
ssc-miR-34c	ENSSSCT00000037346	ETFDH	Coding	1	-0.584	127	-16.71	0	0	1	0	0	0	0	1763
ssc-miR-34c	ENSSSCT00000076601	ENSSSCG00000048081	Coding	2	-0.464	217	-26.37	0	1	0	0	0	0	1	1518
ssc-miR-34c	ENSSSCT00000037341	TAF3	Coding	1	-0.31	133	-11.79	0	0	1	0	0	0	0	2658
ssc-miR-34c	ENSSSCT00000059195	ZNF543	Coding	1	-0.226	135	-16.72	0	0	1	0	0	0	0	3999
ssc-miR-34c	ENSSSCT00000014566	SLC5A12	Coding	1	-0.351	152	-19.19	0	0	0	0	1	0	0	2656
ssc-miR-34c	ENSSSCT00000074639	STARD4	Coding	1	-0.37	133	-12.29	0	0	1	0	0	0	0	4179
ssc-miR-34c	ENSSSCT00000014563	LGR4	Coding	1	-0.297	161	-20.43	0	0	0	0	1	0	0	1912
ssc-miR-34c	ENSSSCT00000014568	MUC15	Coding	2	-0.664	279	-33.72	0	1	0	0	1	0	0	1302
ssc-miR-34c	ENSSSCT00000051420	MYCBP2	Coding	1	-0.329	147	-20.62	0	1	0	0	0	0	0	544
ssc-miR-34c	ENSSSCT00000051429	CAMK4	Coding	1	-0.366	157	-16.81	0	0	0	0	1	0	0	4231
ssc-miR-34c	ENSSSCT00000054108	FNDC3A	Coding	3	-0.729	335	-33.83	0	0	2	0	0	0	1	2214
ssc-miR-34c	ENSSSCT00000091445	PWWP3B	Coding	1	-0.368	120	-15.02	0	0	1	0	0	0	0	1711
ssc-miR-34c	ENSSSCT00000026710	RAP1GDS1	Coding	2	-0.544	273	-27.47	0	0	0	0	1	0	1	1666
ssc-miR-34c	ENSSSCT00000062725	ENOX1	Coding	1	-0.224	127	-15.89	0	1	0	0	0	0	0	449
ssc-miR-34c	ENSSSCT00000062720	PKNOX1	Coding	1	-0.345	120	-13.18	0	0	1	0	0	0	0	2847
ssc-miR-34c	ENSSSCT00000054366	PNRC2	Coding	1	-0.347	159	-19.63	0	0	0	0	1	0	0	1574
ssc-miR-34c	ENSSSCT00000054363	ENSSSCG00000010006	Coding	1	-0.243	120	-12.83	0	1	0	0	0	0	0	2613
ssc-miR-34c	ENSSSCT00000090245	GORASP2	Coding	1	-0.279	147	-15.72	0	0	0	0	1	0	0	960
ssc-miR-34c	ENSSSCT00000027040	TRMT5	Coding	1	-0.282	121	-11.89	0	0	1	0	0	0	0	5132
ssc-miR-34c	ENSSSCT00000015782	PPARGC1B	Coding	1	-0.311	153	-19.88	0	0	0	0	1	0	0	1498
ssc-miR-34c	ENSSSCT00000073208	ENSSSCG00000036342	Coding	1	-0.294	156	-17.27	0	0	0	0	1	0	0	2119
ssc-miR-34c	ENSSSCT00000015787	CSF1R	Coding	1	-0.287	140	-15.2	0	0	0	0	1	0	0	699
ssc-miR-34c	ENSSSCT00000004402	EXO5	Coding	2	-0.51	223	-26.08	0	1	0	0	0	0	1	2097
ssc-miR-34c	ENSSSCT00000004401	ZNF684	Coding	1	-0.326	148	-20.84	0	0	0	0	1	0	0	1729
ssc-miR-34c	ENSSSCT00000015789	PDGFRB	Coding	2	-0.404	223	-21.99	0	0	0	0	1	0	1	1661
ssc-miR-34c	ENSSSCT00000044021	RASSF7	Coding	1	-0.242	129	-13.12	0	1	0	0	0	0	0	444
ssc-miR-34c	ENSSSCT00000071515	GTF2IRD1	Coding	2	-0.422	183	-22.12	1	0	0	0	0	0	1	169
ssc-miR-34c	ENSSSCT00000071516	ENSSSCG00000049691	Coding	1	-0.269	120	-15.72	0	1	0	0	0	0	0	2591
ssc-miR-34c	ENSSSCT00000081951	AP1S2	Coding	1	-0.209	143	-17.46	0	0	0	0	0	1	0	1503
ssc-miR-34c	ENSSSCT00000002126	ULK3	Coding	3	-0.863	396	-49.02	0	0	0	1	1	0	1	1093
ssc-miR-34c	ENSSSCT00000002123	CPLX3	Coding	1	-0.334	124	-13.27	0	0	1	0	0	0	0	902
ssc-miR-34c	ENSSSCT00000063953	PDCD4	Coding	1	-0.351	120	-13.71	0	0	1	0	0	0	0	704
ssc-miR-34c	ENSSSCT00000013038	GRAMD1C	Coding	1	-0.289	153	-17.96	0	0	0	0	1	0	0	1573
ssc-miR-34c	ENSSSCT00000049156	VAPA	Coding	1	-0.21	120	-13.99	0	1	0	0	0	0	0	5616
ssc-miR-34c	ENSSSCT00000049150	LETM2	Coding	1	-0.209	123	-20.47	0	1	0	0	0	0	0	1312
ssc-miR-34c	ENSSSCT00000050481	CYP3A29	Coding	1	-0.239	134	-17.34	0	1	0	0	0	0	0	3708
ssc-miR-34c	ENSSSCT00000040142	PPIL2	Coding	2	-0.586	225	-29.02	0	0	0	0	1	0	1	2756
ssc-miR-34c	ENSSSCT00000045318	MYLK	Coding	1	-0.489	129	-18.28	0	0	1	0	0	0	0	1804
ssc-miR-34c	ENSSSCT00000040149	SEMA6B	Coding	1	-0.257	162	-18.35	0	0	0	0	1	0	0	2603
ssc-miR-34c	ENSSSCT00000045649	ENSSSCG00000039368	Coding	1	-0.527	151	-29.7	0	0	1	0	0	0	0	714
ssc-miR-34c	ENSSSCT00000032595	MET	Coding	3	-0.728	442	-55.12	0	1	0	0	1	1	0	1951
ssc-miR-34c	ENSSSCT00000074855	CD1E	Coding	1	-0.343	147	-19.57	0	0	0	0	1	0	0	2184
ssc-miR-34c	ENSSSCT00000058678	CAMK4	Coding	1	-0.369	157	-16.81	0	0	0	0	1	0	0	4582
ssc-miR-34c	ENSSSCT00000023903	PHF13	Coding	3	-0.932	343	-39.84	0	0	2	0	0	0	1	2324
ssc-miR-34c	ENSSSCT00000075322	ENSSSCG00000043744	Coding	2	-0.577	280	-35.54	0	1	0	0	1	0	0	2414
ssc-miR-34c	ENSSSCT00000060618	EXD2	Coding	3	-0.686	389	-52.44	0	1	1	0	0	0	1	3097
ssc-miR-34c	ENSSSCT00000060615	SPECC1	Coding	1	-0.21	131	-13.81	0	0	1	0	0	0	0	2602
ssc-miR-34c	ENSSSCT00000008434	HSPB1	Coding	1	-0.208	140	-15.52	0	0	0	0	0	0	1	138
ssc-miR-34c	ENSSSCT00000057280	KIN	Coding	1	-0.21	131	-17.4	0	0	1	0	0	0	0	2003
ssc-miR-34c	ENSSSCT00000057283	CTNNB1	Coding	1	-0.208	100	-10.91	1	0	0	0	0	0	0	1085
ssc-miR-34c	ENSSSCT00000059367	ARHGEF33	Coding	1	-0.47	123	-10.97	0	0	1	0	0	0	0	6383
ssc-miR-34c	ENSSSCT00000064766	UFD1	Coding	1	-0.277	120	-15.52	0	1	0	0	0	0	0	941
ssc-miR-34c	ENSSSCT00000046667	SLC35A5	Coding	1	-0.268	120	-11.27	0	1	0	0	0	0	0	4821
ssc-miR-34c	ENSSSCT00000025197	ENSSSCG00000015795	Coding	1	-0.237	131	-19.18	0	1	0	0	0	0	0	2754
ssc-miR-34c	ENSSSCT00000041818	ENSSSCG00000001456	Coding	1	-0.242	127	-17.09	0	1	0	0	0	0	0	986
ssc-miR-34c	ENSSSCT00000019205	ENSSSCG00000017643	Coding	1	-0.423	130	-15.72	0	0	1	0	0	0	0	159
ssc-miR-34c	ENSSSCT00000019204	MTMR4	Coding	1	-0.479	145	-18.23	0	0	1	0	0	0	0	2131
ssc-miR-34c	ENSSSCT00000053003	ENSSSCG00000034914	Coding	1	-0.229	129	-17.17	0	1	0	0	0	0	0	887
ssc-miR-34c	ENSSSCT00000029881	SACM1L	Coding	1	-0.287	136	-19.34	0	1	0	0	0	0	0	1548
ssc-miR-34c	ENSSSCT00000081706	FBXO34	Coding	1	-0.362	123	-15.21	0	0	0	0	0	0	1	1071
ssc-miR-34c	ENSSSCT00000017554	PARD3B	Coding	1	-0.3	133	-16.35	0	1	0	0	0	0	0	1494
ssc-miR-34c	ENSSSCT00000012782	ENSSSCG00000011676	Coding	2	-0.424	246	-30.26	0	1	0	0	0	0	1	494
ssc-miR-34c	ENSSSCT00000012787	PLS1	Coding	1	-0.231	101	-11.49	1	0	0	0	0	0	0	568
ssc-miR-34c	ENSSSCT00000057131	GABPA	Coding	2	-0.492	265	-29.35	1	1	0	0	0	0	0	3456
ssc-miR-34c	ENSSSCT00000006712	OTUD6B	Coding	1	-0.252	142	-20.4	0	1	0	0	0	0	0	2219
ssc-miR-34c	ENSSSCT00000006717	CALB1	Coding	2	-0.775	287	-31.52	0	1	0	0	1	0	0	1727
ssc-miR-34c	ENSSSCT00000010780	ACAD10	Coding	1	-0.465	142	-15.74	0	0	1	0	0	0	0	642
ssc-miR-34c	ENSSSCT00000053907	PDP2	Coding	1	-0.395	122	-14.13	0	0	1	0	0	0	0	2398
ssc-miR-34c	ENSSSCT00000056425	CPE	Coding	1	-0.429	120	-10.56	0	0	1	0	0	0	0	459
ssc-miR-34c	ENSSSCT00000043769	GNB1	Coding	1	-0.422	131	-12.43	0	0	1	0	0	0	0	1723
ssc-miR-34c	ENSSSCT00000053901	ENSSSCG00000007617	Coding	1	-0.227	131	-21.85	0	1	0	0	0	0	0	2263
ssc-miR-34c	ENSSSCT00000063005	ITLN2	Coding	1	-0.234	124	-15.5	0	1	0	0	0	0	0	420
ssc-miR-34c	ENSSSCT00000038375	GIT2	Coding	1	-0.219	147	-16.26	0	0	0	0	1	0	0	3029
ssc-miR-34c	ENSSSCT00000085880	COL12A1	Coding	1	-0.312	159	-18.48	0	0	0	0	0	1	0	1709
ssc-miR-34c	ENSSSCT00000022976	ARHGEF3	Coding	1	-0.442	120	-15.76	0	0	1	0	0	0	0	1846
ssc-miR-34c	ENSSSCT00000065490	WDR48	Coding	2	-0.49	217	-30.64	0	0	1	0	0	0	1	1805
ssc-miR-34c	ENSSSCT00000030692	RASSF4	Coding	1	-0.323	120	-17.13	0	0	1	0	0	0	0	1442
ssc-miR-34c	ENSSSCT00000074321	TMEM255A	Coding	1	-0.43	146	-14.85	0	0	0	0	1	0	0	2191
ssc-miR-34c	ENSSSCT00000052504	IGDCC4	Coding	1	-0.263	120	-10.47	0	1	0	0	0	0	0	2537
ssc-miR-34c	ENSSSCT00000054953	MLKL	Coding	1	-0.279	125	-13.77	0	0	1	0	0	0	0	2811
ssc-miR-34c	ENSSSCT00000037647	CHEK2	Coding	1	-0.2	125	-15.85	1	0	0	0	0	0	0	127
ssc-miR-34c	ENSSSCT00000074324	CMAS	Coding	1	-0.242	120	-15.4	0	1	0	0	0	0	0	797
ssc-miR-34c	ENSSSCT00000052503	CNPY4	Coding	2	-0.414	265	-30.8	0	2	0	0	0	0	0	1199
ssc-miR-34c	ENSSSCT00000054958	LRP10	Coding	1	-0.265	129	-12.19	0	0	1	0	0	0	0	1627
ssc-miR-34c	ENSSSCT00000074328	ENSSSCG00000028674	Coding	1	-0.206	100	-13.91	1	0	0	0	0	0	0	3769
ssc-miR-34c	ENSSSCT00000052509	CAGE1	Coding	2	-0.601	267	-34.84	0	0	1	0	0	1	0	643
ssc-miR-34c	ENSSSCT00000033082	CHTOP	Coding	2	-0.624	251	-28.19	0	0	0	0	1	0	1	2821
ssc-miR-34c	ENSSSCT00000062117	FAM83H	Coding	1	-0.495	152	-15.18	0	0	0	0	1	0	0	1786
ssc-miR-34c	ENSSSCT00000062110	SDSL	Coding	1	-0.217	120	-14.98	0	1	0	0	0	0	0	203
ssc-miR-34c	ENSSSCT00000034734	CD151	Coding	1	-0.291	149	-14.74	0	0	0	0	1	0	0	641
ssc-miR-34c	ENSSSCT00000059290	TIPRL	Coding	2	-0.848	227	-30.81	0	0	1	0	0	0	1	2080
ssc-miR-34c	ENSSSCT00000059291	ITGB8	Coding	1	-0.393	146	-19.42	0	0	1	0	0	0	0	4852
ssc-miR-34c	ENSSSCT00000059293	JDP2	Coding	2	-0.456	257	-28.75	0	0	0	0	1	0	1	983
ssc-miR-34c	ENSSSCT00000059297	KIF9	Coding	1	-0.223	120	-13.78	0	1	0	0	0	0	0	245
ssc-miR-34c	ENSSSCT00000016202	SPCS2	Coding	1	-0.355	120	-11.63	0	1	0	0	0	0	0	708
ssc-miR-34c	ENSSSCT00000011523	PYROXD2	Coding	1	-0.379	138	-19.38	0	0	1	0	0	0	0	972
ssc-miR-34c	ENSSSCT00000011252	VSIR	Coding	1	-0.347	120	-13.42	0	0	1	0	0	0	0	1678
ssc-miR-34c	ENSSSCT00000011253	PSAP	Coding	1	-0.276	121	-15.6	0	0	0	0	0	0	1	1009
ssc-miR-34c	ENSSSCT00000038190	NRROS	Coding	2	-0.634	224	-26.48	0	0	0	0	1	0	1	254
ssc-miR-34c	ENSSSCT00000069693	ENSSSCG00000042427	Coding	2	-0.548	209	-24.68	0	0	1	0	0	0	1	1260
ssc-miR-34c	ENSSSCT00000078382	SLC10A3	Coding	1	-0.2	160	-21.84	0	0	0	1	0	0	0	228
ssc-miR-34c	ENSSSCT00000055194	ZNF184	Coding	1	-0.428	148	-14.66	0	0	0	0	1	0	0	481
ssc-miR-34c	ENSSSCT00000073053	NEMF	Coding	2	-0.432	201	-24.11	1	0	0	0	0	0	1	3553
ssc-miR-34c	ENSSSCT00000044236	DERL1	Coding	1	-0.223	120	-15.12	0	1	0	0	0	0	0	7502
ssc-miR-34c	ENSSSCT00000044230	APCS	Coding	1	-0.242	147	-16.73	0	1	0	0	0	0	0	2318
ssc-miR-34c	ENSSSCT00000044232	ZW10	Coding	1	-0.225	120	-14.41	0	1	0	0	0	0	0	3252
ssc-miR-34c	ENSSSCT00000004659	ECHDC1	Coding	1	-0.288	120	-14.07	0	1	0	0	0	0	0	1216
ssc-miR-34c	ENSSSCT00000077743	CYTH1	Coding	1	-0.268	127	-13.09	0	1	0	0	0	0	0	1685
ssc-miR-34c	ENSSSCT00000077217	OXSR1	Coding	1	-0.43	133	-14.09	0	0	1	0	0	0	0	2669
ssc-miR-34c	ENSSSCT00000051858	ZNF454	Coding	1	-0.219	123	-20.19	0	1	0	0	0	0	0	2234
ssc-miR-34c	ENSSSCT00000051856	USP54	Coding	1	-0.445	136	-19.1	0	0	1	0	0	0	0	739
ssc-miR-34c	ENSSSCT00000038998	MYOF	Coding	1	-0.241	130	-11.12	0	1	0	0	0	0	0	4788
ssc-miR-34c	ENSSSCT00000015576	SLC12A2	Coding	1	-0.263	120	-11.69	0	0	1	0	0	0	0	3056
ssc-miR-34c	ENSSSCT00000087627	SEC14L5	Coding	1	-0.335	145	-19.27	0	0	0	0	1	0	0	3982
ssc-miR-34c	ENSSSCT00000064967	RNF34	Coding	3	-0.959	335	-47.06	0	0	2	0	0	0	1	1924
ssc-miR-34c	ENSSSCT00000049970	ENSSSCG00000013504	Coding	1	-0.215	138	-22.2	0	1	0	0	0	0	0	374
ssc-miR-34c	ENSSSCT00000049971	ELF2	Coding	1	-0.273	123	-18.51	0	1	0	0	0	0	0	1099
ssc-miR-34c	ENSSSCT00000049977	SPOCK1	Coding	1	-0.229	129	-23.56	0	1	0	0	0	0	0	3277
ssc-miR-34c	ENSSSCT00000050104	CACNA2D1	Coding	1	-0.228	141	-18.02	0	0	1	0	0	0	0	3975
ssc-miR-34c	ENSSSCT00000028848	CDH9	Coding	1	-0.55	143	-16.45	0	0	1	0	0	0	0	544
ssc-miR-34c	ENSSSCT00000009367	SLC35F6	Coding	1	-0.325	120	-13.37	0	0	1	0	0	0	0	2154
ssc-miR-34c	ENSSSCT00000074543	USP47	Coding	1	-0.2	135	-22.11	0	1	0	0	0	0	0	1378
ssc-miR-34c	ENSSSCT00000001592	GPSM3	Coding	1	-0.219	153	-13.83	0	0	0	1	0	0	0	656
ssc-miR-34c	ENSSSCT00000088050	LRRC7	Coding	2	-0.432	239	-33.33	0	0	0	0	0	1	1	1837
ssc-miR-34c	ENSSSCT00000030959	CDX4	Coding	1	-0.427	125	-15.75	0	0	1	0	0	0	0	2677
ssc-miR-34c	ENSSSCT00000023022	DCP1A	Coding	1	-0.296	120	-14.8	0	0	1	0	0	0	0	3763
ssc-miR-34c	ENSSSCT00000050811	PPARD	Coding	1	-0.236	149	-25.14	0	1	0	0	0	0	0	2313
ssc-miR-34c	ENSSSCT00000000975	LTA4H	Coding	1	-0.275	138	-17.71	0	1	0	0	0	0	0	158
ssc-miR-34c	ENSSSCT00000052759	ZNF644	Coding	2	-0.882	243	-26.39	0	0	0	0	1	0	1	1496
ssc-miR-34c	ENSSSCT00000002717	CPSF2	Coding	1	-0.214	100	-10.3	1	0	0	0	0	0	0	328
ssc-miR-34c	ENSSSCT00000017318	SCN2A	Coding	1	-0.405	123	-16.94	1	0	0	0	0	0	0	2476
ssc-miR-34c	ENSSSCT00000090658	GOLGA4	Coding	1	-0.247	120	-15.28	0	1	0	0	0	0	0	639
ssc-miR-34c	ENSSSCT00000017311	KCNH7	Coding	2	-0.767	240	-28.05	0	0	2	0	0	0	0	3265
ssc-miR-34c	ENSSSCT00000027452	CD40LG	Coding	1	-0.268	120	-13.99	0	1	0	0	0	0	0	810
ssc-miR-34c	ENSSSCT00000017315	COBLL1	Coding	1	-0.215	101	-15.16	1	0	0	0	0	0	0	1137
ssc-miR-34c	ENSSSCT00000032454	PRPF4	Coding	1	-0.321	136	-14.46	0	1	0	0	0	0	0	1902
ssc-miR-34c	ENSSSCT00000057459	NWD2	Coding	1	-0.26	155	-14.51	0	0	0	1	0	0	0	226
ssc-miR-34c	ENSSSCT00000034675	CEACAM16	Coding	1	-0.265	147	-14.79	0	0	0	0	1	0	0	3517
ssc-miR-34c	ENSSSCT00000005841	PIGO	Coding	2	-0.486	244	-34.61	0	1	0	0	0	0	1	3702
ssc-miR-34c	ENSSSCT00000079568	CADM2	Coding	1	-0.229	147	-20.19	0	0	0	0	0	1	0	542
ssc-miR-34c	ENSSSCT00000079569	ERBB4	Coding	1	-0.205	140	-17.45	0	1	0	0	0	0	0	1660
ssc-miR-34c	ENSSSCT00000070831	ALDH6A1	Coding	2	-0.783	258	-28.83	0	0	2	0	0	0	0	2821
ssc-miR-34c	ENSSSCT00000061382	ENSSSCG00000040854	Coding	1	-0.206	120	-16.37	0	1	0	0	0	0	0	2683
ssc-miR-34c	ENSSSCT00000075845	ENSSSCG00000041634	Coding	1	-0.33	141	-14.29	0	0	1	0	0	0	0	4103
ssc-miR-34c	ENSSSCT00000040445	ENSSSCG00000005738	Coding	1	-0.213	141	-17.8	0	0	0	0	1	0	0	865
ssc-miR-34c	ENSSSCT00000040444	FNDC3A	Coding	3	-0.731	335	-33.83	0	0	2	0	0	0	1	2212
ssc-miR-34c	ENSSSCT00000040335	HECW1	Coding	1	-0.255	120	-17.77	0	1	0	0	0	0	0	236
ssc-miR-34c	ENSSSCT00000072095	AMER3	Coding	1	-0.3	147	-14.07	0	0	0	0	1	0	0	2106
ssc-miR-34c	ENSSSCT00000061654	C4orf47	Coding	1	-0.232	127	-12.87	0	1	0	0	0	0	0	1706
ssc-miR-34c	ENSSSCT00000046478	NDRG4	Coding	1	-0.358	145	-15.29	0	0	0	0	1	0	0	1346
ssc-miR-34c	ENSSSCT00000046479	RNF145	Coding	1	-0.24	124	-17	0	1	0	0	0	0	0	1230
ssc-miR-34c	ENSSSCT00000041317	ENSSSCG00000021041	Coding	1	-0.269	134	-20.28	0	1	0	0	0	0	0	312
ssc-miR-34c	ENSSSCT00000046471	SMAD2	Coding	1	-0.238	145	-17.98	0	0	1	0	0	0	0	7639
ssc-miR-34c	ENSSSCT00000003449	ZC3H4	Coding	1	-0.546	140	-17.33	0	0	1	0	0	0	0	2867
ssc-miR-34c	ENSSSCT00000033857	AOAH	Coding	1	-0.305	142	-17.21	0	0	1	0	0	0	0	4486
ssc-miR-34c	ENSSSCT00000024904	PKP3	Coding	1	-0.329	155	-15.38	0	0	0	0	1	0	0	1000
ssc-miR-34c	ENSSSCT00000007285	HORMAD1	Coding	1	-0.317	137	-15.06	0	1	0	0	0	0	0	590
ssc-miR-34c	ENSSSCT00000065705	MDM2	Coding	1	-0.209	135	-19.65	0	1	0	0	0	0	0	2031
ssc-miR-34c	ENSSSCT00000085411	STOX2	Coding	1	-0.216	123	-16.7	0	1	0	0	0	0	0	1914
ssc-miR-34c	ENSSSCT00000008969	INPP4A	Coding	1	-0.28	124	-17.09	0	1	0	0	0	0	0	1584
ssc-miR-34c	ENSSSCT00000028275	SLC26A4	Coding	1	-0.215	120	-14.61	0	1	0	0	0	0	0	2519
ssc-miR-34c	ENSSSCT00000018921	EZH1	Coding	1	-0.3	136	-19.96	0	0	1	0	0	0	0	2330
ssc-miR-34c	ENSSSCT00000018922	ENSSSCG00000017383	Coding	1	-0.22	127	-11.35	0	0	1	0	0	0	0	3301
ssc-miR-34c	ENSSSCT00000018925	BECN1	Coding	1	-0.244	120	-15.45	0	1	0	0	0	0	0	196
ssc-miR-34c	ENSSSCT00000018924	PSME3	Coding	2	-0.756	208	-28.31	0	0	1	0	0	0	1	2138
ssc-miR-34c	ENSSSCT00000016785	PHTF2	Coding	2	-0.59	245	-33.43	0	1	0	0	0	0	1	2387
ssc-miR-34c	ENSSSCT00000051951	PHACTR1	Coding	1	-0.309	120	-16.18	0	1	0	0	0	0	0	3036
ssc-miR-34c	ENSSSCT00000079494	C2orf49	Coding	1	-0.501	123	-12.88	0	0	1	0	0	0	0	4426
ssc-miR-34c	ENSSSCT00000045780	SPAG9	Coding	2	-0.514	256	-34.69	0	1	1	0	0	0	0	2461
ssc-miR-34c	ENSSSCT00000084647	APTX	Coding	1	-0.278	139	-18.27	0	1	0	0	0	0	0	1562
ssc-miR-34c	ENSSSCT00000007750	FLRT3	Coding	1	-0.274	143	-16.11	0	1	0	0	0	0	0	1548
ssc-miR-34c	ENSSSCT00000012444	SLC25A20	Coding	1	-0.212	149	-17.88	0	0	0	0	0	1	0	762
ssc-miR-34c	ENSSSCT00000008966	CRACDL	Coding	1	-0.528	128	-14.47	0	0	1	0	0	0	0	669
ssc-miR-34c	ENSSSCT00000039109	NEDD4	Coding	2	-0.77	264	-36.83	0	1	1	0	0	0	0	2910
ssc-miR-34c	ENSSSCT00000042378	HDAC6	Coding	1	-0.334	143	-16.01	0	0	0	0	1	0	0	336
ssc-miR-34c	ENSSSCT00000012449	NDUFAF3	Coding	1	-0.476	140	-20.06	0	0	1	0	0	0	0	1262
ssc-miR-34c	ENSSSCT00000041170	TBC1D13	Coding	2	-0.437	251	-30.49	0	2	0	0	0	0	0	2402
ssc-miR-34c	ENSSSCT00000055943	DLGAP1	Coding	1	-0.22	138	-24.64	0	1	0	0	0	0	0	2917
ssc-miR-34c	ENSSSCT00000049367	ABR	Coding	1	-0.284	147	-18.39	0	0	0	0	1	0	0	3438
ssc-miR-34c	ENSSSCT00000045680	ENSSSCG00000034735	Coding	1	-0.475	160	-20.18	0	0	0	0	1	0	0	1551
ssc-miR-34c	ENSSSCT00000049363	GRPEL2	Coding	1	-0.378	143	-16.79	0	0	0	0	1	0	0	3082
ssc-miR-34c	ENSSSCT00000045877	PLEKHA7	Coding	1	-0.206	130	-15.34	1	0	0	0	0	0	0	1335
ssc-miR-34c	ENSSSCT00000011063	SLC7A4	Coding	1	-0.295	120	-11.84	0	1	0	0	0	0	0	247
ssc-miR-34c	ENSSSCT00000011061	LRRC74B	Coding	1	-0.223	123	-18.88	0	1	0	0	0	0	0	640
ssc-miR-34c	ENSSSCT00000024767	SRRT	Coding	2	-0.628	255	-28.64	0	1	0	0	0	0	1	112
ssc-miR-34c	ENSSSCT00000047439	SQSTM1	Coding	1	-0.242	135	-18.39	0	1	0	0	0	0	0	737
ssc-miR-34c	ENSSSCT00000031758	PPEF1	Coding	2	-0.712	266	-29.84	0	0	1	0	1	0	0	412
ssc-miR-34c	ENSSSCT00000005908	XPA	Coding	2	-0.684	255	-27.27	0	0	2	0	0	0	0	3430
ssc-miR-34c	ENSSSCT00000066427	MED1	Coding	1	-0.484	122	-13.39	0	0	1	0	0	0	0	678
ssc-miR-34c	ENSSSCT00000066132	ATAD2B	Coding	3	-0.76	327	-42.41	0	1	1	0	0	0	1	3445
ssc-miR-34c	ENSSSCT00000071588	ENSSSCG00000023228	Coding	1	-0.325	156	-17.33	0	0	0	0	1	0	0	790
ssc-miR-34c	ENSSSCT00000006903	XCL1	Coding	2	-0.69	257	-28.82	0	0	0	0	1	0	1	652
ssc-miR-34c	ENSSSCT00000077024	ATRNL1	Coding	1	-0.281	155	-17.68	0	0	0	0	1	0	0	4481
ssc-miR-34c	ENSSSCT00000054081	DYNLT1	Coding	1	-0.222	142	-24.16	0	1	0	0	0	0	0	338
ssc-miR-34c	ENSSSCT00000048967	SMARCE1	Coding	1	-0.271	158	-25.56	0	1	0	0	0	0	0	1074
ssc-miR-34c	ENSSSCT00000012865	GHSR	Coding	1	-0.356	120	-10	0	0	1	0	0	0	0	4759
ssc-miR-34c	ENSSSCT00000012863	FNDC3B	Coding	1	-0.561	120	-11.84	0	0	1	0	0	0	0	2976
ssc-miR-34c	ENSSSCT00000055565	TMEM130	Coding	1	-0.2	136	-21	0	1	0	0	0	0	0	1185
ssc-miR-34c	ENSSSCT00000087010	TMEM192	Coding	1	-0.2	120	-19.14	0	1	0	0	0	0	0	2604
ssc-miR-34c	ENSSSCT00000087012	AHRR	Coding	1	-0.456	132	-15.42	0	0	1	0	0	0	0	3385
ssc-miR-34c	ENSSSCT00000070795	LRRC49	Coding	1	-0.254	129	-16.11	0	1	0	0	0	0	0	2102
ssc-miR-34c	ENSSSCT00000062252	ENSSSCG00000036257	Coding	1	-0.201	160	-25.52	0	0	0	1	0	0	0	1219
ssc-miR-34c	ENSSSCT00000062706	FGD6	Coding	2	-0.707	286	-31.29	0	1	0	0	1	0	0	1005
ssc-miR-34c	ENSSSCT00000014541	EIF3M	Coding	1	-0.244	124	-14.57	0	1	0	0	0	0	0	1925
ssc-miR-34c	ENSSSCT00000051447	ENSSSCG00000003986	Coding	1	-0.239	137	-17.25	0	1	0	0	0	0	0	663
ssc-miR-34c	ENSSSCT00000080899	KATNB1	Coding	1	-0.215	150	-22.07	0	0	0	0	1	0	0	3974
ssc-miR-34c	ENSSSCT00000080544	ZNF48	Coding	1	-0.238	149	-21.13	0	0	0	0	0	1	0	871
ssc-miR-34c	ENSSSCT00000037362	ARRDC1	Coding	1	-0.285	121	-14.17	0	0	1	0	0	0	0	1958
ssc-miR-34c	ENSSSCT00000001362	MOG	Coding	1	-0.369	155	-14.6	0	0	0	0	1	0	0	4640
ssc-miR-34c	ENSSSCT00000026266	STUM	Coding	1	-0.36	129	-16.17	0	0	1	0	0	0	0	1003
ssc-miR-34c	ENSSSCT00000071686	ENSSSCG00000037478	Coding	1	-0.298	145	-13.89	0	0	0	0	1	0	0	2257
ssc-miR-34c	ENSSSCT00000071680	ENSSSCG00000041162	Coding	1	-0.383	120	-13.88	0	0	1	0	0	0	0	1954
ssc-miR-34c	ENSSSCT00000036018	RING1	Coding	1	-0.221	126	-12.59	0	1	0	0	0	0	0	692
ssc-miR-34c	ENSSSCT00000076080	ENSSSCG00000011553	Coding	1	-0.222	143	-14.63	0	0	0	1	0	0	0	1247
ssc-miR-34c	ENSSSCT00000001101	RIPK1	Coding	1	-0.336	157	-21.24	0	0	0	0	1	0	0	5108
ssc-miR-34c	ENSSSCT00000088182	ENSSSCG00000043933	Coding	1	-0.388	134	-15.5	0	0	1	0	0	0	0	1578
ssc-miR-34c	ENSSSCT00000088181	ENSSSCG00000040016	Coding	1	-0.285	124	-15.47	0	1	0	0	0	0	0	4129
ssc-miR-34c	ENSSSCT00000052865	SMAP1	Coding	1	-0.339	137	-13.23	0	0	1	0	0	0	0	1607
ssc-miR-34c	ENSSSCT00000044003	BNC2	Coding	1	-0.369	122	-14.2	0	0	1	0	0	0	0	1078
ssc-miR-34c	ENSSSCT00000055388	KITLG	Coding	2	-0.653	240	-23.8	0	1	1	0	0	0	0	4618
ssc-miR-34c	ENSSSCT00000073006	ENSSSCG00000041534	Coding	1	-0.285	135	-15.69	0	0	1	0	0	0	0	3689
ssc-miR-34c	ENSSSCT00000049567	CTNND2	Coding	1	-0.211	147	-21.54	0	0	0	0	0	1	0	1605
ssc-miR-34c	ENSSSCT00000044006	C8orf34	Coding	1	-0.263	120	-18.48	0	1	0	0	0	0	0	3296
ssc-miR-34c	ENSSSCT00000077973	OPA1	Coding	3	-0.899	375	-46.41	0	0	1	0	1	0	1	5404
ssc-miR-34c	ENSSSCT00000033992	ENSSSCG00000024163	Coding	1	-0.212	120	-12.47	0	1	0	0	0	0	0	1292
ssc-miR-34c	ENSSSCT00000050715	HPF1	Coding	1	-0.205	153	-20.8	0	0	0	0	1	0	0	4700
ssc-miR-34c	ENSSSCT00000040786	STARD8	Coding	1	-0.264	120	-13	0	0	1	0	0	0	0	1441
ssc-miR-34c	ENSSSCT00000071539	INTS11	Coding	1	-0.462	123	-13.14	0	0	1	0	0	0	0	277
ssc-miR-34c	ENSSSCT00000055631	YTHDF3	Coding	1	-0.305	136	-14.74	0	0	1	0	0	0	0	2940
ssc-miR-34c	ENSSSCT00000057847	METTL25	Coding	1	-0.387	123	-17.63	0	0	1	0	0	0	0	1428
ssc-miR-34c	ENSSSCT00000058117	SPCS2	Coding	1	-0.355	120	-11.63	0	1	0	0	0	0	0	708
ssc-miR-34c	ENSSSCT00000058736	ENSSSCG00000034027	Coding	1	-0.459	153	-16.76	0	0	0	0	1	0	0	1677
ssc-miR-34c	ENSSSCT00000063075	PTP4A2	Coding	1	-0.215	130	-22.16	0	1	0	0	0	0	0	1964
ssc-miR-34c	ENSSSCT00000058731	G2E3	Coding	1	-0.524	145	-21.08	0	0	1	0	0	0	0	3920
ssc-miR-34c	ENSSSCT00000005081	TCF12	Coding	1	-0.288	126	-13.58	0	1	0	0	0	0	0	3936
ssc-miR-34c	ENSSSCT00000063079	ENSSSCG00000036224	Coding	1	-0.215	122	-18.91	0	0	1	0	0	0	0	2367
ssc-miR-34c	ENSSSCT00000023253	SLC35C1	Coding	2	-0.408	275	-43.68	0	1	1	0	0	0	0	2584
ssc-miR-34c	ENSSSCT00000058650	SCN2A	Coding	1	-0.405	123	-16.94	1	0	0	0	0	0	0	2476
ssc-miR-34c	ENSSSCT00000058657	VPS8	Coding	1	-0.521	136	-11.65	0	0	1	0	0	0	0	5517
ssc-miR-34c	ENSSSCT00000049175	SLC34A1	Coding	1	-0.208	149	-17.94	0	0	0	0	0	1	0	502
ssc-miR-34c	ENSSSCT00000078130	ENSSSCG00000031349	Coding	1	-0.215	137	-16.75	0	1	0	0	0	0	0	435
ssc-miR-34c	ENSSSCT00000040166	TRIM35	Coding	2	-0.492	228	-27.54	0	0	0	0	1	0	1	2783
ssc-miR-34c	ENSSSCT00000002100	SNX33	Coding	1	-0.31	147	-15.29	0	0	0	0	1	0	0	1356
ssc-miR-34c	ENSSSCT00000002101	IMP3	Coding	1	-0.257	122	-15.99	0	1	0	0	0	0	0	528
ssc-miR-34c	ENSSSCT00000072139	ARL4A	Coding	1	-0.243	144	-22.21	0	1	0	0	0	0	0	4637
ssc-miR-34c	ENSSSCT00000041783	PKP4	Coding	1	-0.442	154	-16.98	0	0	0	0	1	0	0	758
ssc-miR-34c	ENSSSCT00000041780	NIPSNAP2	Coding	1	-0.257	122	-16.63	0	1	0	0	0	0	0	1017
ssc-miR-34c	ENSSSCT00000064704	BARX2	Coding	3	-0.872	365	-45	0	0	1	0	1	0	1	694
ssc-miR-34c	ENSSSCT00000079358	PTGES3	Coding	1	-0.322	120	-10.37	0	0	1	0	0	0	0	1063
ssc-miR-34c	ENSSSCT00000031102	ARMC10	Coding	1	-0.308	123	-12.17	0	0	1	0	0	0	0	4516
ssc-miR-34c	ENSSSCT00000075303	PIBF1	Coding	1	-0.284	120	-17.25	0	0	1	0	0	0	0	2995
ssc-miR-34c	ENSSSCT00000060677	ENSSSCG00000017177	Coding	1	-0.286	123	-14.91	0	0	1	0	0	0	0	2593
ssc-miR-34c	ENSSSCT00000048775	ENSSSCG00000001341	Coding	2	-0.486	252	-32.24	0	0	0	1	0	0	1	1185
ssc-miR-34c	ENSSSCT00000004887	CCN6	Coding	1	-0.234	124	-16.33	0	1	0	0	0	0	0	1884
ssc-miR-34c	ENSSSCT00000048778	NONO	Coding	1	-0.318	147	-16.72	0	0	0	0	1	0	0	885
ssc-miR-34c	ENSSSCT00000070498	AMN1	Coding	1	-0.299	131	-13.59	0	0	1	0	0	0	0	3098
ssc-miR-34c	ENSSSCT00000012273	SGO1	Coding	3	-1.124	395	-51.61	0	1	2	0	0	0	0	1136
ssc-miR-34c	ENSSSCT00000039373	PLEKHA7	Coding	1	-0.203	130	-15.34	1	0	0	0	0	0	0	2835
ssc-miR-34c	ENSSSCT00000076966	PDP1	Coding	1	-0.235	135	-15.13	0	1	0	0	0	0	0	3783
ssc-miR-34c	ENSSSCT00000025179	IGDCC4	Coding	1	-0.263	120	-10.47	0	1	0	0	0	0	0	2537
ssc-miR-34c	ENSSSCT00000006734	CA3	Coding	1	-0.301	120	-16.59	0	1	0	0	0	0	0	853
ssc-miR-34c	ENSSSCT00000006738	E2F5	Coding	3	-1.211	392	-44.72	0	0	1	0	1	0	1	647
ssc-miR-34c	ENSSSCT00000019263	TADA2A	Coding	2	-0.856	221	-29.75	0	0	1	0	0	0	1	672
ssc-miR-34c	ENSSSCT00000019262	TADA2A	Coding	2	-0.88	221	-29.75	0	0	1	0	0	0	1	631
ssc-miR-34c	ENSSSCT00000053928	TTC17	Coding	1	-0.389	152	-18.42	0	0	0	0	1	0	0	399
ssc-miR-34c	ENSSSCT00000082585	E2F3	Coding	1	-0.217	146	-16.95	0	1	0	0	0	0	0	839
ssc-miR-34c	ENSSSCT00000082581	POF1B	Coding	1	-0.434	128	-14.68	0	0	1	0	0	0	0	1770
ssc-miR-34c	ENSSSCT00000043927	USP54	Coding	1	-0.443	136	-19.1	0	0	1	0	0	0	0	745
ssc-miR-34c	ENSSSCT00000056156	KDM4C	Coding	1	-0.223	144	-13.23	0	0	0	0	1	0	0	2809
ssc-miR-34c	ENSSSCT00000043920	FBXO34	Coding	1	-0.362	123	-15.21	0	0	0	0	0	0	1	1067
ssc-miR-34c	ENSSSCT00000056155	ENSSSCG00000022634	Coding	1	-0.216	121	-13.12	0	0	1	0	0	0	0	4780
ssc-miR-34c	ENSSSCT00000067613	COL11A2	Coding	1	-0.267	144	-11.86	0	0	0	0	1	0	0	998
ssc-miR-34c	ENSSSCT00000081586	SLC10A3	Coding	1	-0.2	160	-21.84	0	0	0	1	0	0	0	229
ssc-miR-34c	ENSSSCT00000004269	ZYG11B	Coding	2	-0.474	238	-28.19	0	1	0	0	0	0	1	4689
ssc-miR-34c	ENSSSCT00000083727	ASGR2	Coding	1	-0.216	143	-18.38	0	0	0	0	1	0	0	2927
ssc-miR-34c	ENSSSCT00000004266	ECHDC2	Coding	1	-0.243	131	-18.8	0	1	0	0	0	0	0	550
ssc-miR-34c	ENSSSCT00000034401	IL23R	Coding	1	-0.244	122	-19.51	0	1	0	0	0	0	0	2537
ssc-miR-34c	ENSSSCT00000018130	LRRN3	Coding	1	-0.258	150	-16.11	0	0	0	0	1	0	0	1836
ssc-miR-34c	ENSSSCT00000018135	KIAA0895	Coding	1	-0.212	139	-16.77	0	1	0	0	0	0	0	436
ssc-miR-34c	ENSSSCT00000053657	NAV3	Coding	1	-0.449	152	-17.23	0	0	0	0	1	0	0	2533
ssc-miR-34c	ENSSSCT00000062134	GHR	Coding	1	-0.416	120	-12.03	0	0	1	0	0	0	0	833
ssc-miR-34c	ENSSSCT00000067944	TXNRD2	Coding	1	-0.289	161	-18.31	0	0	0	0	1	0	0	1847
ssc-miR-34c	ENSSSCT00000069819	RALGPS2	Coding	2	-0.615	272	-28.64	0	0	1	0	0	1	0	3028
ssc-miR-34c	ENSSSCT00000016228	CAPN5	Coding	2	-0.709	240	-25.66	0	0	2	0	0	0	0	2341
ssc-miR-34c	ENSSSCT00000037198	TOM1	Coding	2	-0.622	245	-34.24	0	0	0	0	1	0	1	678
ssc-miR-34c	ENSSSCT00000037196	DDX39B	Coding	2	-0.746	226	-21.61	0	0	1	0	0	0	1	2755
ssc-miR-34c	ENSSSCT00000042522	IPO11	Coding	1	-0.201	152	-18.37	0	0	0	1	0	0	0	1351
ssc-miR-34c	ENSSSCT00000028953	ENSSSCG00000020988	Coding	1	-0.2	115	-11.15	1	0	0	0	0	0	0	253
ssc-miR-34c	ENSSSCT00000018356	C9	Coding	2	-0.788	205	-20.25	0	0	1	0	0	0	1	1296
ssc-miR-34c	ENSSSCT00000015558	PRDM6	Coding	1	-0.318	148	-15.07	0	1	0	0	0	0	0	847
ssc-miR-34c	ENSSSCT00000088374	INVS	Coding	3	-0.651	358	-45.08	0	1	1	0	0	0	1	2198
ssc-miR-34c	ENSSSCT00000018350	LIFR	Coding	1	-0.256	128	-18.43	0	1	0	0	0	0	0	545
ssc-miR-34c	ENSSSCT00000052411	PAFAH2	Coding	1	-0.21	157	-24.31	0	0	0	0	1	0	0	2406
ssc-miR-34c	ENSSSCT00000046365	KANSL3	Coding	1	-0.21	152	-24.23	0	0	0	0	0	1	0	2423
ssc-miR-34c	ENSSSCT00000058881	ENSSSCG00000037399	Coding	1	-0.293	121	-18.3	0	1	0	0	0	0	0	1343
ssc-miR-34c	ENSSSCT00000028860	TP73	Coding	1	-0.354	137	-21.8	0	0	1	0	0	0	0	715
ssc-miR-34c	ENSSSCT00000063665	ENSSSCG00000005738	Coding	1	-0.213	141	-17.8	0	0	0	0	1	0	0	863
ssc-miR-34c	ENSSSCT00000055711	DNASE1L3	Coding	1	-0.235	120	-12.27	0	1	0	0	0	0	0	3927
ssc-miR-34c	ENSSSCT00000015888	MGAT1	Coding	1	-0.318	133	-16.3	0	0	1	0	0	0	0	1635
ssc-miR-34c	ENSSSCT00000087353	PPP1R3B	Coding	1	-0.239	120	-15.65	0	1	0	0	0	0	0	3753
ssc-miR-34c	ENSSSCT00000049991	MGAT1	Coding	1	-0.331	133	-16.3	0	0	1	0	0	0	0	1068
ssc-miR-34c	ENSSSCT00000069609	NAGPA	Coding	2	-0.687	284	-35.23	0	0	1	0	1	0	0	543
ssc-miR-34c	ENSSSCT00000070478	CCT3	Coding	1	-0.335	123	-12.98	0	0	1	0	0	0	0	225
ssc-miR-34c	ENSSSCT00000036714	KANSL3	Coding	3	-0.774	418	-54.36	0	0	0	0	1	1	1	3272
ssc-miR-34c	ENSSSCT00000036711	GPR149	Coding	1	-0.207	130	-15.01	0	1	0	0	0	0	0	3129
ssc-miR-34c	ENSSSCT00000080951	ENSSSCG00000042004	Coding	1	-0.308	124	-13.17	0	1	0	0	0	0	0	1007
ssc-miR-34c	ENSSSCT00000009348	RBKS	Coding	1	-0.456	173	-26.42	0	0	1	0	0	0	0	779
ssc-miR-34c	ENSSSCT00000039704	PPIF	Coding	1	-0.202	141	-17.87	0	1	0	0	0	0	0	859
ssc-miR-34c	ENSSSCT00000076141	PCSK1	Coding	1	-0.212	122	-15.88	0	0	1	0	0	0	0	2648
ssc-miR-34c	ENSSSCT00000063910	KLHL41	Coding	1	-0.541	142	-18.25	0	0	1	0	0	0	0	1878
ssc-miR-34c	ENSSSCT00000031923	FEM1B	Coding	1	-0.315	120	-12.68	0	1	0	0	0	0	0	2422
ssc-miR-34c	ENSSSCT00000031290	METAP2	Coding	1	-0.202	114	-10.34	1	0	0	0	0	0	0	3328
ssc-miR-34c	ENSSSCT00000063447	PHACTR1	Coding	1	-0.309	120	-16.18	0	1	0	0	0	0	0	3036
ssc-miR-34c	ENSSSCT00000091324	LDLR	Coding	1	-0.23	120	-12.62	0	1	0	0	0	0	0	1674
ssc-miR-34c	ENSSSCT00000063449	ENSSSCG00000006156	Coding	1	-0.451	159	-19.7	0	0	0	0	1	0	0	2601
ssc-miR-34c	ENSSSCT00000014680	ENSSSCG00000013436	Coding	1	-0.258	157	-23.66	0	0	0	0	1	0	0	3394
ssc-miR-34c	ENSSSCT00000072308	TPM4	Coding	1	-0.325	122	-10.41	0	0	1	0	0	0	0	1358
ssc-miR-34c	ENSSSCT00000017378	MAP3K20	Coding	1	-0.256	160	-20.28	0	0	0	0	0	1	0	1560
ssc-miR-34c	ENSSSCT00000002739	ASB2	Coding	1	-0.329	143	-15.13	0	0	0	0	1	0	0	610
ssc-miR-34c	ENSSSCT00000051387	MRPS30	Coding	1	-0.275	150	-19.59	0	1	0	0	0	0	0	3009
ssc-miR-34c	ENSSSCT00000017377	RAPGEF4	Coding	1	-0.271	120	-17.59	0	1	0	0	0	0	0	1802
ssc-miR-34c	ENSSSCT00000005105	GNB5	Coding	1	-0.277	128	-15.54	0	0	1	0	0	0	0	2410
ssc-miR-34c	ENSSSCT00000002730	ENSSSCG00000002459	Coding	1	-0.509	120	-10.01	0	0	1	0	0	0	0	2238
ssc-miR-34c	ENSSSCT00000002596	DPF3	Coding	2	-0.451	267	-35.62	0	1	1	0	0	0	0	5515
ssc-miR-34c	ENSSSCT00000080376	PTGES3	Coding	1	-0.322	120	-10.37	0	0	1	0	0	0	0	1063
ssc-miR-34c	ENSSSCT00000054449	PAPOLG	Coding	2	-0.542	237	-27.06	0	1	0	0	0	0	1	4794
ssc-miR-34c	ENSSSCT00000001648	RING1	Coding	1	-0.221	126	-12.59	0	1	0	0	0	0	0	318
ssc-miR-34c	ENSSSCT00000075825	ENSSSCG00000044444	Coding	1	-0.274	120	-14.33	0	1	0	0	0	0	0	2726
ssc-miR-34c	ENSSSCT00000075821	MACO1	Coding	1	-0.28	121	-16.05	0	1	0	0	0	0	0	1768
ssc-miR-34c	ENSSSCT00000001640	COL11A2	Coding	1	-0.265	144	-11.86	0	0	0	0	1	0	0	1007
ssc-miR-34c	ENSSSCT00000050834	MICU1	Coding	1	-0.33	120	-13.62	0	0	1	0	0	0	0	812
ssc-miR-34c	ENSSSCT00000050832	IKBKB	Coding	1	-0.292	120	-17.02	0	1	0	0	0	0	0	1330
ssc-miR-34c	ENSSSCT00000062621	ARRDC1	Coding	1	-0.283	121	-14.17	0	0	1	0	0	0	0	1967
ssc-miR-34c	ENSSSCT00000048160	MAGI1	Coding	1	-0.25	130	-13.63	0	1	0	0	0	0	0	1731
ssc-miR-34c	ENSSSCT00000065722	PAPOLG	Coding	2	-0.542	237	-27.06	0	1	0	0	0	0	1	4873
ssc-miR-34c	ENSSSCT00000030529	C7H6orf125	Coding	1	-0.255	153	-20.43	0	0	0	0	1	0	0	2824
ssc-miR-34c	ENSSSCT00000057381	ROPN1L	Coding	1	-0.214	128	-20.57	0	1	0	0	0	0	0	4788
ssc-miR-34c	ENSSSCT00000028780	ENSSSCG00000030709	Coding	1	-0.218	154	-19.09	0	0	0	0	0	1	0	2481
ssc-miR-34c	ENSSSCT00000070816	CAMSAP1	Coding	1	-0.4	137	-13.98	0	0	1	0	0	0	0	811
ssc-miR-34c	ENSSSCT00000070818	TMEM255A	Coding	1	-0.429	146	-14.85	0	0	0	0	1	0	0	2192
ssc-miR-34c	ENSSSCT00000079509	ENSSSCG00000048690	Coding	1	-0.207	109	-10.75	1	0	0	0	0	0	0	1142
ssc-miR-34c	ENSSSCT00000016420	NNMT	Coding	1	-0.221	121	-17.8	0	1	0	0	0	0	0	345
ssc-miR-34c	ENSSSCT00000067375	MYC	Coding	1	-0.304	125	-14.84	0	1	0	0	0	0	0	526
ssc-miR-34c	ENSSSCT00000029783	STK38L	Coding	1	-0.222	171	-27.5	0	0	0	0	0	1	0	3539
ssc-miR-34c	ENSSSCT00000074154	HOOK3	Coding	1	-0.244	141	-16.9	0	1	0	0	0	0	0	4534
ssc-miR-34c	ENSSSCT00000074158	SLC27A4	Coding	1	-0.373	120	-10.13	0	0	1	0	0	0	0	1126
ssc-miR-34c	ENSSSCT00000018903	HROB	Coding	1	-0.306	157	-23.76	0	0	0	0	1	0	0	549
ssc-miR-34c	ENSSSCT00000049691	SLC39A10	Coding	1	-0.229	121	-14.85	0	0	0	0	0	0	1	1789
ssc-miR-34c	ENSSSCT00000018906	MPP2	Coding	1	-0.291	150	-22.55	0	0	0	0	1	0	0	2322
ssc-miR-34c	ENSSSCT00000041378	TRIM41	Coding	2	-0.642	235	-30.15	0	0	0	0	1	0	1	998
ssc-miR-34c	ENSSSCT00000050520	COPZ1	Coding	1	-0.373	154	-17.37	0	0	0	0	1	0	0	1294
ssc-miR-34c	ENSSSCT00000050529	ENSSSCG00000016263	Coding	1	-0.265	120	-16.12	0	0	1	0	0	0	0	5269
ssc-miR-34c	ENSSSCT00000045500	ATP5F1A	Coding	1	-0.426	120	-15.21	0	0	1	0	0	0	0	734
ssc-miR-34c	ENSSSCT00000045855	PID1	Coding	1	-0.434	132	-13.34	0	0	1	0	0	0	0	5781
ssc-miR-34c	ENSSSCT00000045502	GRM1	Coding	3	-0.942	393	-44.78	0	2	1	0	0	0	0	3678
ssc-miR-34c	ENSSSCT00000042317	ADAMTSL3	Coding	1	-0.367	123	-16.23	0	0	1	0	0	0	0	2053
ssc-miR-34c	ENSSSCT00000047236	GRIK3	Coding	1	-0.252	120	-12.16	0	0	1	0	0	0	0	4380
ssc-miR-34c	ENSSSCT00000073893	CAPSL	Coding	2	-0.482	278	-33.44	0	1	0	0	1	0	0	4039
ssc-miR-34c	ENSSSCT00000012424	NME6	Coding	2	-0.687	303	-39.98	0	0	0	0	2	0	0	356
ssc-miR-34c	ENSSSCT00000041191	TIAL1	Coding	1	-0.23	120	-16.21	0	1	0	0	0	0	0	4642
ssc-miR-34c	ENSSSCT00000041195	VPS53	Coding	1	-0.222	136	-16.68	0	0	1	0	0	0	0	2779
ssc-miR-34c	ENSSSCT00000049342	ENSSSCG00000031589	Coding	1	-0.236	120	-11.23	0	0	1	0	0	0	0	2452
ssc-miR-34c	ENSSSCT00000008996	SMYD1	Coding	1	-0.304	150	-17.46	0	0	0	0	1	0	0	982
ssc-miR-34c	ENSSSCT00000085293	ENSSSCG00000021041	Coding	1	-0.25	134	-20.28	0	1	0	0	0	0	0	687
ssc-miR-34c	ENSSSCT00000081247	HCLS1	Coding	1	-0.414	124	-13.67	0	0	1	0	0	0	0	2619
ssc-miR-34c	ENSSSCT00000081244	ERLEC1	Coding	1	-0.304	133	-14.95	0	1	0	0	0	0	0	2407
ssc-miR-34c	ENSSSCT00000006690	ESRP1	Coding	2	-0.504	242	-33	0	1	1	0	0	0	0	1581
ssc-miR-34c	ENSSSCT00000006691	VIRMA	Coding	1	-0.354	130	-14.74	0	0	1	0	0	0	0	1783
ssc-miR-34c	ENSSSCT00000031736	TEX38	Coding	2	-0.582	296	-31.32	0	0	0	0	2	0	0	2290
ssc-miR-34c	ENSSSCT00000064131	AKAP9	Coding	1	-0.322	136	-16.55	0	1	0	0	0	0	0	1748
ssc-miR-34c	ENSSSCT00000041992	TSPAN14	Coding	2	-0.855	271	-33.73	0	0	1	0	1	0	0	1399
ssc-miR-34c	ENSSSCT00000000200	LMBR1L	Coding	1	-0.361	156	-19.1	0	0	0	0	1	0	0	532
ssc-miR-34c	ENSSSCT00000060800	UBA5	Coding	1	-0.232	120	-13.52	0	1	0	0	0	0	0	1723
ssc-miR-34c	ENSSSCT00000086924	DNAJC13	Coding	1	-0.265	120	-16.1	0	1	0	0	0	0	0	908
ssc-miR-34c	ENSSSCT00000086925	PEF1	Coding	1	-0.384	143	-16.6	0	0	0	0	1	0	0	680
ssc-miR-34c	ENSSSCT00000008199	CBLN4	Coding	1	-0.369	142	-22.13	0	0	1	0	0	0	0	1118
ssc-miR-34c	ENSSSCT00000014112	PTPRCAP	Coding	1	-0.344	120	-12.86	0	0	1	0	0	0	0	235
ssc-miR-34c	ENSSSCT00000036961	DAG1	Coding	1	-0.278	146	-19.06	0	0	0	0	1	0	0	2399
ssc-miR-34c	ENSSSCT00000036969	SQSTM1	Coding	1	-0.24	135	-18.39	0	1	0	0	0	0	0	751
ssc-miR-34c	ENSSSCT00000032274	VDR	Coding	1	-0.23	152	-17.96	0	0	0	0	1	0	0	2380
ssc-miR-34c	ENSSSCT00000022788	GART	Coding	1	-0.274	120	-21.84	0	0	1	0	0	0	0	1451
ssc-miR-34c	ENSSSCT00000066402	VPS53	Coding	1	-0.222	136	-16.68	0	0	1	0	0	0	0	2779
ssc-miR-34c	ENSSSCT00000066401	ENSSSCG00000034664	Coding	1	-0.232	145	-14.11	0	0	0	0	1	0	0	2248
ssc-miR-34c	ENSSSCT00000038656	TMEM164	Coding	2	-0.422	281	-27.29	0	0	1	0	1	0	0	4236
ssc-miR-34c	ENSSSCT00000025781	NFATC3	Coding	1	-0.202	144	-18.04	0	0	0	0	0	1	0	2082
ssc-miR-34c	ENSSSCT00000010354	PCDH17	Coding	1	-0.31	132	-22.94	0	1	0	0	0	0	0	2890
ssc-miR-34c	ENSSSCT00000070269	PXK	Coding	1	-0.296	122	-13.87	0	1	0	0	0	0	0	1312
ssc-miR-34c	ENSSSCT00000025788	COG3	Coding	1	-0.28	123	-21.95	0	1	0	0	0	0	0	1774
ssc-miR-34c	ENSSSCT00000010359	TDRD3	Coding	1	-0.2	101	-12.58	1	0	0	0	0	0	0	232
ssc-miR-34c	ENSSSCT00000051623	ACSL4	Coding	2	-0.548	253	-37.29	0	0	0	0	1	0	1	2725
ssc-miR-34c	ENSSSCT00000043266	ENSSSCG00000007617	Coding	1	-0.227	131	-21.85	0	1	0	0	0	0	0	3061
ssc-miR-34c	ENSSSCT00000065263	SIX5	Coding	1	-0.329	162	-18.69	0	0	0	0	1	0	0	636
ssc-miR-34c	ENSSSCT00000065268	MIGA1	Coding	1	-0.557	130	-14.55	0	0	1	0	0	0	0	3836
ssc-miR-34c	ENSSSCT00000052266	EIF3J	Coding	1	-0.26	128	-15.76	0	0	1	0	0	0	0	2087
ssc-miR-34c	ENSSSCT00000033270	FGFR2	Coding	1	-0.359	150	-15.64	0	0	0	0	1	0	0	1667
ssc-miR-34c	ENSSSCT00000062270	ESRP1	Coding	2	-0.503	242	-33	0	1	1	0	0	0	0	1588
ssc-miR-34c	ENSSSCT00000059482	PIP5K1A	Coding	1	-0.224	150	-20.41	0	0	0	0	1	0	0	1640
ssc-miR-34c	ENSSSCT00000059486	SHOC2	Coding	1	-0.478	125	-13.2	0	0	1	0	0	0	0	2041
ssc-miR-34c	ENSSSCT00000089839	SUV39H1	Coding	1	-0.288	120	-14.08	0	0	1	0	0	0	0	520
ssc-miR-34c	ENSSSCT00000036382	COL11A2	Coding	1	-0.265	144	-11.86	0	0	0	0	1	0	0	1006
ssc-miR-34c	ENSSSCT00000080567	GSTZ1	Coding	2	-0.564	285	-36.4	0	1	0	0	1	0	0	1376
ssc-miR-34c	ENSSSCT00000054143	PPP1R13L	Coding	2	-0.666	241	-24	0	0	0	0	1	0	1	529
ssc-miR-34c	ENSSSCT00000054637	ENSSSCG00000017643	Coding	1	-0.423	130	-15.72	0	0	1	0	0	0	0	159
ssc-miR-34c	ENSSSCT00000004197	LRRC7	Coding	2	-0.432	239	-33.33	0	0	0	0	0	1	1	1617
ssc-miR-34c	ENSSSCT00000037387	NEB	Coding	1	-0.492	120	-10.45	0	0	1	0	0	0	0	539
ssc-miR-34c	ENSSSCT00000026203	ENSSSCG00000026512	Coding	1	-0.213	152	-17.89	0	0	0	0	0	1	0	474
ssc-miR-34c	ENSSSCT00000001349	PPP1R11	Coding	2	-0.645	292	-36.22	0	0	0	0	2	0	0	914
ssc-miR-34c	ENSSSCT00000005265	RAD51	Coding	1	-0.43	122	-19.85	0	0	1	0	0	0	0	6652
ssc-miR-34c	ENSSSCT00000002548	MPP5	Coding	1	-0.242	120	-11.96	0	1	0	0	0	0	0	2447
ssc-miR-34c	ENSSSCT00000073242	WDFY1	Coding	1	-0.316	153	-18.07	0	0	0	0	1	0	0	4444
ssc-miR-34c	ENSSSCT00000052843	CEP89	Coding	3	-0.899	404	-51.46	0	1	1	0	1	0	0	2754
ssc-miR-34c	ENSSSCT00000049503	SEC16A	Coding	1	-0.36	120	-10.07	0	0	1	0	0	0	0	1485
ssc-miR-34c	ENSSSCT00000023496	ENSSSCG00000028802	Coding	1	-0.328	120	-15.01	0	0	1	0	0	0	0	1340
ssc-miR-34c	ENSSSCT00000013072	ALCAM	Coding	1	-0.217	138	-15.55	0	1	0	0	0	0	0	2395
ssc-miR-34c	ENSSSCT00000023490	MIS18BP1	Coding	1	-0.226	114	-15.46	1	0	0	0	0	0	0	742
ssc-miR-34c	ENSSSCT00000040818	CRK	Coding	1	-0.248	120	-15.11	0	1	0	0	0	0	0	1540
ssc-miR-34c	ENSSSCT00000027281	WARS2	Coding	1	-0.238	122	-13.64	0	0	1	0	0	0	0	2181
ssc-miR-34c	ENSSSCT00000040763	ZNF484	Coding	1	-0.323	147	-17.38	0	0	0	0	1	0	0	1415
ssc-miR-34c	ENSSSCT00000040815	CNOT6L	Coding	1	-0.338	147	-22.19	0	0	1	0	0	0	0	2451
ssc-miR-34c	ENSSSCT00000040764	IRF4	Coding	1	-0.267	120	-14.16	0	0	1	0	0	0	0	2875
ssc-miR-34c	ENSSSCT00000061791	STOML2	Coding	2	-0.686	228	-23.83	0	0	0	0	1	0	1	745
ssc-miR-34c	ENSSSCT00000002695	ZC3H14	Coding	1	-0.484	120	-11.32	0	0	1	0	0	0	0	915
ssc-miR-34c	ENSSSCT00000080746	UFD1	Coding	1	-0.277	120	-15.52	0	1	0	0	0	0	0	875
ssc-miR-34c	ENSSSCT00000090755	ROCK2	Coding	1	-0.272	120	-18.06	0	1	0	0	0	0	0	965
ssc-miR-34c	ENSSSCT00000058757	GRHL3	Coding	1	-0.336	147	-15.27	0	0	0	0	1	0	0	614
ssc-miR-34c	ENSSSCT00000086219	AP4M1	Coding	1	-0.254	120	-16.99	0	1	0	0	0	0	0	5408
ssc-miR-34c	ENSSSCT00000068946	SLC25A27	Coding	2	-0.719	276	-32.18	0	1	0	0	1	0	0	1548
ssc-miR-34c	ENSSSCT00000024205	SH3BP5L	Coding	1	-0.216	120	-15.68	0	1	0	0	0	0	0	1449
ssc-miR-34c	ENSSSCT00000053460	SNAP25	Coding	1	-0.323	124	-14.15	0	0	1	0	0	0	0	1161
ssc-miR-34c	ENSSSCT00000072117	TPM3	Coding	1	-0.318	142	-16.14	0	1	0	0	0	0	0	1986
ssc-miR-34c	ENSSSCT00000005311	IGF1R	Coding	1	-0.379	123	-14.87	0	0	0	0	0	0	1	1981
ssc-miR-34c	ENSSSCT00000005312	IGF1R	Coding	1	-0.379	123	-14.87	0	0	0	0	0	0	1	1981
ssc-miR-34c	ENSSSCT00000047492	ELAVL2	Coding	1	-0.264	120	-15.83	0	1	0	0	0	0	0	2429
ssc-miR-34c	ENSSSCT00000048370	DDX58	Coding	2	-0.718	248	-25.73	0	0	0	0	1	0	1	1584
ssc-miR-34c	ENSSSCT00000009806	RASSF6	Coding	1	-0.264	120	-11.93	0	0	1	0	0	0	0	4299
ssc-miR-34c	ENSSSCT00000032805	CENPI	Coding	1	-0.352	123	-11.88	0	0	1	0	0	0	0	2232
ssc-miR-34c	ENSSSCT00000075365	TPM4	Coding	1	-0.325	122	-10.41	0	0	1	0	0	0	0	1358
ssc-miR-34c	ENSSSCT00000075490	ZNF543	Coding	1	-0.25	150	-14.9	0	0	0	1	0	0	0	4673
ssc-miR-34c	ENSSSCT00000075492	INPP5K	Coding	1	-0.335	157	-20.7	0	0	0	0	1	0	0	1449
ssc-miR-34c	ENSSSCT00000060656	FASTKD1	Coding	1	-0.407	132	-21.92	0	0	1	0	0	0	0	387
ssc-miR-34c	ENSSSCT00000088207	POLK	Coding	1	-0.201	104	-12.1	1	0	0	0	0	0	0	364
ssc-miR-34c	ENSSSCT00000048752	HS1BP3	Coding	1	-0.202	136	-21.82	0	1	0	0	0	0	0	2698
ssc-miR-34c	ENSSSCT00000012210	AKR1C2	Coding	1	-0.359	125	-15.46	0	0	1	0	0	0	0	2341
ssc-miR-34c	ENSSSCT00000068876	ZNF512	Coding	1	-0.414	137	-15.99	0	0	1	0	0	0	0	1683
ssc-miR-34c	ENSSSCT00000006754	STMN2	Coding	1	-0.232	124	-18.02	0	1	0	0	0	0	0	1296
ssc-miR-34c	ENSSSCT00000006750	ENSSSCG00000006156	Coding	1	-0.451	159	-19.7	0	0	0	0	1	0	0	2667
ssc-miR-34c	ENSSSCT00000054532	COPS3	Coding	1	-0.28	120	-13.99	0	0	1	0	0	0	0	2977
ssc-miR-34c	ENSSSCT00000046621	MAU2	Coding	1	-0.388	120	-13.76	0	0	1	0	0	0	0	3431
ssc-miR-34c	ENSSSCT00000013927	TMEM185A	Coding	2	-0.704	227	-34.5	0	0	1	0	0	0	1	1388
ssc-miR-34c	ENSSSCT00000014325	ENSSSCG00000013105	Coding	1	-0.248	131	-16.45	0	1	0	0	0	0	0	2208
ssc-miR-34c	ENSSSCT00000019532	EFNB3	Coding	1	-0.3	134	-19.72	0	0	1	0	0	0	0	1832
ssc-miR-34c	ENSSSCT00000019242	APPBP2	Coding	1	-0.225	120	-10.01	0	0	1	0	0	0	0	4670
ssc-miR-34c	ENSSSCT00000067587	HMGN1	Coding	1	-0.296	158	-18.17	0	0	0	0	1	0	0	2396
ssc-miR-34c	ENSSSCT00000081030	ENSSSCG00000045839	Coding	1	-0.405	140	-21.88	0	0	1	0	0	0	0	5585
ssc-miR-34c	ENSSSCT00000081744	RBBP9	Coding	1	-0.354	136	-15.37	0	0	1	0	0	0	0	5532
ssc-miR-34c	ENSSSCT00000081035	ENSSSCG00000042110	Coding	1	-0.249	137	-21.63	0	1	0	0	0	0	0	887
ssc-miR-34c	ENSSSCT00000029331	PTCH1	Coding	1	-0.216	120	-13.62	0	1	0	0	0	0	0	2452
ssc-miR-34c	ENSSSCT00000037813	SHANK2	Coding	1	-0.231	120	-16.44	0	0	1	0	0	0	0	1688
ssc-miR-34c	ENSSSCT00000089241	GAPT	Coding	1	-0.292	121	-14.13	0	1	0	0	0	0	0	1173
ssc-miR-34c	ENSSSCT00000017595	ERBB4	Coding	1	-0.205	140	-17.45	0	1	0	0	0	0	0	1660
ssc-miR-34c	ENSSSCT00000061291	ENSSSCG00000036138	Coding	1	-0.323	120	-12.61	0	1	0	0	0	0	0	2705
ssc-miR-34c	ENSSSCT00000061522	CTNND1	Coding	2	-0.726	220	-28.18	0	0	1	0	0	0	1	423
ssc-miR-34c	ENSSSCT00000053418	ADH1C	Coding	1	-0.256	121	-17.52	0	0	1	0	0	0	0	3430
ssc-miR-34c	ENSSSCT00000008697	ENSSSCG00000007935	Coding	1	-0.251	126	-16.34	0	1	0	0	0	0	0	418
ssc-miR-34c	ENSSSCT00000011749	ABRAXAS2	Coding	1	-0.219	120	-14.04	0	1	0	0	0	0	0	1708
ssc-miR-34c	ENSSSCT00000015180	IL12RB1	Coding	1	-0.24	120	-12.46	0	1	0	0	0	0	0	892
ssc-miR-34c	ENSSSCT00000015182	MPV17L2	Coding	1	-0.285	143	-12.67	0	0	0	0	1	0	0	425
ssc-miR-34c	ENSSSCT00000037973	CAPN3	Coding	1	-0.201	151	-17.05	0	0	0	1	0	0	0	608
ssc-miR-34c	ENSSSCT00000089790	DENND4C	Coding	1	-0.244	125	-15.87	0	1	0	0	0	0	0	1158
ssc-miR-34c	ENSSSCT00000087999	ENSSSCG00000010212	Coding	1	-0.529	138	-15.31	0	0	1	0	0	0	0	2384
ssc-miR-34c	ENSSSCT00000042502	TOM1	Coding	2	-0.622	245	-34.24	0	0	0	0	1	0	1	678
ssc-miR-34c	ENSSSCT00000047571	SLC9C1	Coding	1	-0.529	120	-12.86	0	0	1	0	0	0	0	442
ssc-miR-34c	ENSSSCT00000065187	RHOH	Coding	1	-0.277	135	-18.75	0	1	0	0	0	0	0	2890
ssc-miR-34c	ENSSSCT00000065186	ENSSSCG00000011676	Coding	2	-0.424	246	-30.26	0	1	0	0	0	0	1	855
ssc-miR-34c	ENSSSCT00000047578	NAGPA	Coding	2	-0.687	284	-35.23	0	0	1	0	1	0	0	543
ssc-miR-34c	ENSSSCT00000018117	FOXP2	Coding	1	-0.422	140	-16.42	0	0	1	0	0	0	0	2069
ssc-miR-34c	ENSSSCT00000018110	MET	Coding	3	-0.728	442	-55.12	0	1	0	0	1	1	0	1951
ssc-miR-34c	ENSSSCT00000018111	MET	Coding	3	-0.725	442	-55.12	0	1	0	0	1	1	0	1960
ssc-miR-34c	ENSSSCT00000018113	CAV2	Coding	1	-0.235	129	-14.16	0	1	0	0	0	0	0	2096
ssc-miR-34c	ENSSSCT00000068651	SNAP47	Coding	1	-0.232	124	-19.28	0	1	0	0	0	0	0	1837
ssc-miR-34c	ENSSSCT00000034776	ENSSSCG00000002720	Coding	1	-0.229	120	-15.86	0	0	1	0	0	0	0	2097
ssc-miR-34c	ENSSSCT00000034777	FYB1	Coding	1	-0.205	135	-17.56	0	1	0	0	0	0	0	665
ssc-miR-34c	ENSSSCT00000016248	NARS2	Coding	1	-0.202	162	-21.86	0	0	0	1	0	0	0	527
ssc-miR-34c	ENSSSCT00000011569	NOLC1	Coding	1	-0.273	120	-16.8	0	1	0	0	0	0	0	1675
ssc-miR-34c	ENSSSCT00000011564	ARMH3	Coding	1	-0.364	159	-19.85	0	0	0	0	1	0	0	2711
ssc-miR-34c	ENSSSCT00000011291	AP3M1	Coding	2	-0.48	208	-29.76	0	1	0	0	0	0	1	1991
ssc-miR-34c	ENSSSCT00000011292	ADK	Coding	1	-0.202	100	-16.58	1	0	0	0	0	0	0	1958
ssc-miR-34c	ENSSSCT00000016241	ALG8	Coding	3	-0.643	349	-48.25	0	2	0	0	0	0	1	1373
ssc-miR-34c	ENSSSCT00000015459	MBLAC2	Coding	1	-0.246	145	-19.91	0	0	1	0	0	0	0	3147
ssc-miR-34c	ENSSSCT00000007403	SYT6	Coding	1	-0.211	120	-15.27	0	1	0	0	0	0	0	767
ssc-miR-34c	ENSSSCT00000069389	KYNU	Coding	1	-0.33	140	-26.29	0	0	1	0	0	0	0	3689
ssc-miR-34c	ENSSSCT00000007407	DCLRE1B	Coding	1	-0.336	136	-17.87	0	1	0	0	0	0	0	3715
ssc-miR-34c	ENSSSCT00000069838	CHI3L2	Coding	1	-0.388	144	-20.87	0	0	0	0	1	0	0	617
ssc-miR-34c	ENSSSCT00000015537	CDO1	Coding	1	-0.349	131	-19.57	0	0	1	0	0	0	0	4848
ssc-miR-34c	ENSSSCT00000088357	LYPLAL1	Coding	1	-0.22	143	-15.7	0	1	0	0	0	0	0	4523
ssc-miR-34c	ENSSSCT00000010168	TNFRSF19	Coding	1	-0.236	120	-11.8	0	0	1	0	0	0	0	3211
ssc-miR-34c	ENSSSCT00000078208	ETS1	Coding	1	-0.276	143	-17.84	0	1	0	0	0	0	0	3404
ssc-miR-34c	ENSSSCT00000087198	MRE11	Coding	1	-0.516	120	-16.65	0	0	1	0	0	0	0	3218
ssc-miR-34c	ENSSSCT00000044906	CIAO2A	Coding	1	-0.359	137	-15.54	0	1	0	0	0	0	0	367
ssc-miR-34c	ENSSSCT00000082075	ENSSSCG00000040719	Coding	1	-0.292	120	-12.22	0	0	1	0	0	0	0	3189
ssc-miR-34c	ENSSSCT00000067964	AKT1S1	Coding	1	-0.201	123	-15.71	0	1	0	0	0	0	0	918
ssc-miR-34c	ENSSSCT00000053678	CDON	Coding	2	-0.712	284	-35.54	0	1	1	0	0	0	0	3033
ssc-miR-34c	ENSSSCT00000008032	TTI1	Coding	1	-0.381	132	-19.84	0	0	1	0	0	0	0	1556
ssc-miR-34c	ENSSSCT00000018386	PARP8	Coding	1	-0.526	137	-12.35	0	0	1	0	0	0	0	4483
ssc-miR-34c	ENSSSCT00000055736	ACSL3	Coding	1	-0.272	121	-15.94	0	0	1	0	0	0	0	2288
ssc-miR-34c	ENSSSCT00000055735	ENSSSCG00000038900	Coding	1	-0.202	120	-11.76	0	1	0	0	0	0	0	3054
ssc-miR-34c	ENSSSCT00000063605	ENSSSCG00000036177	Coding	1	-0.257	141	-19.17	0	0	1	0	0	0	0	4980
ssc-miR-34c	ENSSSCT00000064921	MILR1	Coding	2	-0.43	251	-29.56	0	2	0	0	0	0	0	4166
ssc-miR-34c	ENSSSCT00000063608	POF1B	Coding	1	-0.434	128	-14.68	0	0	1	0	0	0	0	1772
ssc-miR-34c	ENSSSCT00000084591	ENSSSCG00000041237	Coding	1	-0.262	120	-15.07	0	1	0	0	0	0	0	1840
ssc-miR-34c	ENSSSCT00000043673	LRRTM2	Coding	1	-0.406	136	-12.05	0	0	1	0	0	0	0	4053
ssc-miR-34c	ENSSSCT00000036736	NAB1	Coding	1	-0.267	139	-20.83	0	1	0	0	0	0	0	4085
ssc-miR-34c	ENSSSCT00000037035	ARMCX3	Coding	2	-0.462	232	-21.89	1	1	0	0	0	0	0	6575
ssc-miR-34c	ENSSSCT00000043678	CHEK2	Coding	1	-0.2	125	-15.85	1	0	0	0	0	0	0	138
ssc-miR-34c	ENSSSCT00000005121	TRPM7	Coding	2	-0.726	274	-36.26	0	1	1	0	0	0	0	1348
ssc-miR-34c	ENSSSCT00000076128	ENSSSCG00000015084	Coding	2	-0.72	271	-31.38	0	0	1	0	1	0	0	247
ssc-miR-34c	ENSSSCT00000054288	ENSSSCG00000005247	Coding	1	-0.25	120	-15.04	0	1	0	0	0	0	0	2761
ssc-miR-34c	ENSSSCT00000076124	ENSSSCG00000008942	Coding	1	-0.256	131	-18.86	0	1	0	0	0	0	0	2107
ssc-miR-34c	ENSSSCT00000009630	BEND4	Coding	1	-0.362	151	-18.78	0	0	0	0	1	0	0	649
ssc-miR-34c	ENSSSCT00000009636	GNPDA2	Coding	1	-0.241	140	-19.2	0	1	0	0	0	0	0	1015
ssc-miR-34c	ENSSSCT00000056823	MED28	Coding	1	-0.513	133	-15.58	0	0	1	0	0	0	0	1745
ssc-miR-34c	ENSSSCT00000056828	ERMP1	Coding	3	-1.062	351	-39.81	0	0	2	0	0	0	1	3819
ssc-miR-34c	ENSSSCT00000080359	TDRKH	Coding	1	-0.403	133	-19.85	0	0	1	0	0	0	0	1835
ssc-miR-34c	ENSSSCT00000057419	LAX1	Coding	1	-0.238	120	-14.63	0	1	0	0	0	0	0	2116
ssc-miR-34c	ENSSSCT00000023069	METTL1	Coding	1	-0.209	127	-16.08	0	1	0	0	0	0	0	5098
ssc-miR-34c	ENSSSCT00000035555	ENSSSCG00000012586	Coding	4	-1.262	432	-66.13	0	0	1	0	1	0	2	3785
ssc-miR-34c	ENSSSCT00000067034	SNW1	Coding	2	-0.579	266	-34.77	0	2	0	0	0	0	0	736
ssc-miR-34c	ENSSSCT00000071478	SUPV3L1	Coding	1	-0.284	131	-12.52	0	1	0	0	0	0	0	3875
ssc-miR-34c	ENSSSCT00000027946	GSE1	Coding	1	-0.203	100	-8.86	1	0	0	0	0	0	0	1024
ssc-miR-34c	ENSSSCT00000027948	PAPOLA	Coding	1	-0.376	128	-12.57	0	1	0	0	0	0	0	242
ssc-miR-34c	ENSSSCT00000075806	ACSBG1	Coding	1	-0.53	136	-14.13	0	0	1	0	0	0	0	4004
ssc-miR-34c	ENSSSCT00000067354	CYP19A1	Coding	1	-0.42	126	-14.26	0	0	1	0	0	0	0	771
ssc-miR-34c	ENSSSCT00000067350	PCCA	Coding	1	-0.318	151	-20	0	0	0	0	1	0	0	3553
ssc-miR-34c	ENSSSCT00000035144	TBC1D9B	Coding	1	-0.279	120	-12.38	0	1	0	0	0	0	0	354
ssc-miR-34c	ENSSSCT00000040592	NPNT	Coding	2	-0.508	293	-38.19	0	1	0	0	1	0	0	2573
ssc-miR-34c	ENSSSCT00000040597	CSAD	Coding	1	-0.264	150	-15.6	0	0	0	0	1	0	0	948
ssc-miR-34c	ENSSSCT00000040598	PIK3AP1	Coding	2	-0.586	222	-24.1	0	1	0	0	0	0	1	2221
ssc-miR-34c	ENSSSCT00000016748	TMEM196	Coding	1	-0.213	141	-14.91	0	1	0	0	0	0	0	2764
ssc-miR-34c	ENSSSCT00000001933	PTCHD4	Coding	1	-0.227	141	-16.93	0	0	1	0	0	0	0	2902
ssc-miR-34c	ENSSSCT00000047815	C5orf24	Coding	1	-0.427	120	-12.04	0	0	1	0	0	0	0	4085
ssc-miR-34c	ENSSSCT00000079787	ECHDC2	Coding	1	-0.243	131	-18.8	0	1	0	0	0	0	0	551
ssc-miR-34c	ENSSSCT00000018962	NKIRAS2	Coding	1	-0.319	125	-12.82	0	0	1	0	0	0	0	1708
ssc-miR-34c	ENSSSCT00000050508	IKBIP	Coding	1	-0.281	120	-14.96	0	1	0	0	0	0	0	2424
ssc-miR-34c	ENSSSCT00000050502	BICC1	Coding	1	-0.447	139	-16.52	0	0	1	0	0	0	0	1426
ssc-miR-34c	ENSSSCT00000081482	ENSSSCG00000038144	Coding	1	-0.38	120	-15.24	0	0	1	0	0	0	0	2956
ssc-miR-34c	ENSSSCT00000042338	TSPAN14	Coding	2	-0.863	271	-33.73	0	0	1	0	1	0	0	1483
ssc-miR-34c	ENSSSCT00000042991	SAFB	Coding	1	-0.214	112	-11.21	1	0	0	0	0	0	0	3420
ssc-miR-34c	ENSSSCT00000042996	LRP10	Coding	1	-0.224	129	-12.19	0	0	1	0	0	0	0	2006
ssc-miR-34c	ENSSSCT00000042995	SLC16A5	Coding	2	-0.612	241	-32.5	0	0	1	0	0	0	1	1142
ssc-miR-34c	ENSSSCT00000084508	ENSSSCG00000042744	Coding	1	-0.431	155	-17.69	0	0	0	0	1	0	0	4865
ssc-miR-34c	ENSSSCT00000084509	TOPORS	Coding	1	-0.325	133	-15.84	0	0	1	0	0	0	0	1576
ssc-miR-34c	ENSSSCT00000039723	FGGY	Coding	1	-0.516	132	-12.06	0	0	1	0	0	0	0	2309
ssc-miR-34c	ENSSSCT00000055901	POF1B	Coding	1	-0.434	128	-14.68	0	0	1	0	0	0	0	1770
ssc-miR-34c	ENSSSCT00000055904	ACACA	Coding	1	-0.292	148	-16.25	0	0	0	0	1	0	0	1616
[truncated: 83,524 more rows]
