# Supplementary material for: Transcriptome Analysis of miRNA and mRNA in Porcine Skeletal Muscle following Glaesserella parasuis Challenge
Source: Genes (Basel). 2024 Mar 13;15(3):359. doi: 10.3390/genes15030359 (PMC10970282; doi:10.3390/genes15030359)
Supplement: Supplementary file 1 [file genes-15-00359-s001.zip › Table S5.xlsx]

## Sheet: Table S5
Table S5. The upregulated DE miRNAs and their upregulated DE targets between the two groups.
Track_id	Gene_Name	Control-1_FPKM	Control-2_FPKM	Control-3_FPKM	Treated-1_FPKM	Treated-2_FPKM	Treated-3_FPKM	log2FC	Fold_Change	p_value	q_value
ENSSSCG00000003673	CEP192	4.50065	2.98661	3.59778	11.5088	8.49815	11.6971	1.30108	2.46413	0.00244056	0.110114
ENSSSCG00000023235	MAN1C1	1.09874	0.255832	0.602664	1.42146	1.90297	2.06959	0.784272	1.72222	0.029906	0.193084
ENSSSCG00000015558	SMG7	3.92303	2.23732	2.81242	4.22558	5.89243	4.98322	0.608823	1.52502	0.044394	0.219563
ENSSSCG00000003805	PDE4B	4.16509	5.01043	5.02177	8.77511	10.4808	9.3411	0.878044	1.83788	0.000928012	0.0988291
ENSSSCG00000031580	LLPH	7.71377	7.47626	5.93493	21.9598	13.1695	12.1711	1.02148	2.03	0.0198771	0.170513
ENSSSCG00000007786	RNF40	2.58917	1.87167	2.36547	4.6754	3.75302	3.47975	0.600212	1.51594	0.0128365	0.152577
ENSSSCG00000024761	SNX13	7.46419	4.73632	5.26953	9.9762	8.33474	10.5069	0.651162	1.57043	0.0278652	0.188548
ENSSSCG00000004154	TNFAIP3	0.723835	0.435887	1.04934	6.20583	2.37424	3.98756	1.52645	2.88075	0.0119379	0.150449
ENSSSCG00000010319	SAMD8	3.69817	3.28934	3.75433	6.14448	6.66007	5.86431	0.657069	1.57688	0.000567018	0.0935845
ENSSSCG00000006879	PTBP2	7.96459	6.71487	6.6322	14.1332	9.81269	11.5807	0.654486	1.57405	0.0146551	0.15492
ENSSSCG00000039290	MTPN	14.1507	12.9918	9.8174	22.8297	23.671	26.294	0.935615	1.91271	0.00407338	0.120368
ENSSSCG00000004382	SEC63	8.88989	9.26107	10.7246	17.2978	13.123	14.6414	0.588111	1.50328	0.0111377	0.146941
ENSSSCG00000029606	AOX1	0.317999	0.634511	0.679046	0.923231	1.91126	1.37843	0.62678	1.54411	0.0377666	0.206896
ENSSSCG00000013523	SAFB2	2.16895	2.42222	2.85597	7.84909	4.07955	5.63093	0.94447	1.92448	0.0183395	0.166552
ENSSSCG00000007484	ZNF217	1.32985	0.922531	0.849099	2.09388	1.96984	2.47513	0.648933	1.56801	0.00626211	0.130339
ENSSSCG00000003461	RSC1A1	7.63459	5.52129	4.97708	24.9556	10.3912	51.3007	1.84062	3.58164	0.0483787	0.225685
ENSSSCG00000040157	AP3D1	4.46028	4.14047	4.39391	13.0274	9.31243	8.19865	1.04524	2.0637	0.00471316	0.122232
ENSSSCG00000000806	SCAF11	7.04603	7.26572	6.64751	18.2339	8.8135	13.9204	0.823051	1.76914	0.0446333	0.219808
ENSSSCG00000016846	WDR70	1.45437	1.25235	1.47125	2.01342	3.48332	2.67163	0.620121	1.537	0.0222164	0.175484
ENSSSCG00000004414	CD164	52.8211	66.5122	48.6517	168.331	108.582	84.6938	1.04658	2.06563	0.0297286	0.193047
ENSSSCG00000009864	MED13L	6.53739	5.30549	5.2626	11.041	9.93347	13.0856	0.87976	1.84007	0.00309185	0.114235
ENSSSCG00000022126	EGFR	3.62054	2.73848	2.85216	7.03095	4.08163	4.9421	0.621884	1.53888	0.0450608	0.220253
ENSSSCG00000010627	PDCD4	10.4651	5.89912	6.33584	16.7348	12.0033	11.774	0.781301	1.71868	0.0479915	0.225074
ENSSSCG00000029082	KMT2E	10.8409	10.065	13.475	22.0941	20.0246	15.3231	0.687727	1.61074	0.0221566	0.175484
ENSSSCG00000033176	SAP30L	2.92126	2.87507	3.55485	8.07202	6.0292	5.05973	0.827031	1.77403	0.0112427	0.147666
ENSSSCG00000026087	GKAP1	9.32808	12.5455	16.0498	54.2904	28.0808	32.3417	1.49676	2.82208	0.013002	0.152577
ENSSSCG00000012639	THOC2	8.69975	9.47928	11.8792	49.3728	14.8763	39.8024	1.54653	2.92113	0.042503	0.216005
ENSSSCG00000034725	UBE2R2	10.3612	9.49713	11.7668	22.2495	15.6999	19.5716	0.797062	1.73756	0.00787629	0.13695
ENSSSCG00000017014	PANK3	4.51805	4.40406	4.75462	8.22973	6.74224	9.63811	0.715762	1.64235	0.00611741	0.129652
ENSSSCG00000001009	RIPK1	0.846725	0.640482	0.612843	1.81727	0.996645	1.97361	0.591798	1.50712	0.0358046	0.203763
ENSSSCG00000000587	AEBP2	6.79072	4.91732	6.47589	11.8701	8.25165	9.05234	0.598724	1.51438	0.0339294	0.200403
ENSSSCG00000039953	PNRC1	20.8073	19.7464	14.3137	126.42	39.8355	82.1088	1.98795	3.96673	0.016966	0.162315
ENSSSCG00000015201	MSANTD2	1.77095	1.79732	2.42476	3.42708	3.95254	3.60366	0.642291	1.56081	0.00434268	0.120368
ENSSSCG00000010996	BAG1	27.5525	24.0527	28.573	60.4611	34.1968	43.1095	0.724447	1.65227	0.0415031	0.213685
ENSSSCG00000017301	TLK2	5.14099	3.7476	3.95551	7.79404	6.54227	7.39484	0.648776	1.56784	0.00801296	0.137036
ENSSSCG00000007812	XPO6	2.16059	2.23326	1.92041	5.49598	3.9516	2.86117	0.685709	1.60849	0.0362436	0.204328
ENSSSCG00000035221	ENTR1	1.38562	0.887522	1.21263	3.00279	2.30075	1.7262	0.618023	1.53477	0.0305033	0.193398
ENSSSCG00000036855	SLC25A36	7.72659	5.00632	5.50939	11.2177	8.63372	9.08607	0.59962	1.51532	0.0368461	0.205172
ENSSSCG00000005060	KTN1	23.2109	33.9807	37.9261	75.6773	47.0648	60.5978	0.927902	1.90251	0.0310354	0.194936
ENSSSCG00000004050	WTAP	14.1003	11.482	11.8938	31.0628	17.3431	20.6107	0.795593	1.73579	0.0349857	0.202702
ENSSSCG00000038948	ETS2	6.84289	9.17047	8.05053	48.4063	18.0141	34.7995	1.84726	3.59816	0.0116036	0.149419
ENSSSCG00000008337	AAK1	1.36904	1.2585	0.932046	3.85073	4.46979	1.91269	0.967415	1.95533	0.0297276	0.193047
ENSSSCG00000015435	NAMPT	13.3303	13.9462	12.1019	69.1694	22.1594	66.921	1.76589	3.40084	0.0287841	0.190829
ENSSSCG00000037277	RFK	2.97529	3.08381	2.49116	5.99443	4.52009	4.89069	0.668218	1.58911	0.00565395	0.127548
ENSSSCG00000027434	OLFM2	0.769357	0.673758	1.14808	2.41001	4.18916	2.89598	1.14597	2.21294	0.00542322	0.126732
ENSSSCG00000025653	THOC1	8.64833	8.84732	7.85462	15.2147	12.6407	12.2078	0.59865	1.5143	0.00438915	0.120381
ENSSSCG00000038158	THAP5	11.022	8.04386	10.0375	28.1708	14.8692	25.5348	1.11851	2.17123	0.0200528	0.170905
ENSSSCG00000004717	UBR1	3.47069	2.84409	2.34959	5.70086	7.41564	4.65985	0.823685	1.76992	0.0158523	0.159059
ENSSSCG00000012631	LONRF3	0.83008	1.58481	1.2819	10.6834	3.53809	9.7215	1.90624	3.7483	0.0142553	0.15492
ENSSSCG00000005582	STRBP	0.792316	1.62422	1.54921	2.79873	2.15592	2.56753	0.61158	1.52793	0.0341383	0.20087
ENSSSCG00000013598	KANK3	0.829891	1.5624	1.24277	2.14469	2.75237	2.58619	0.669545	1.59057	0.0140393	0.15492
ENSSSCG00000032474	CXCL10	9.03404	2.41872	0.623583	188.548	17.4343	31.6838	3.66726	12.7044	0.0443501	0.219563
ENSSSCG00000027779	TMEM259	11.9064	12.0028	10.0526	19.4226	21.6617	16.2592	0.702166	1.62695	0.00697392	0.134924
ENSSSCG00000004595	ADAM10	4.63983	3.78452	2.72828	5.53711	6.1121	6.92482	0.624255	1.54141	0.0309826	0.194915
ENSSSCG00000030617	INTS12	4.49827	2.88178	2.73046	6.97618	4.89774	6.97201	0.745252	1.67627	0.0314255	0.195825
ENSSSCG00000014244	PHAX	13.138	10.7834	12.5044	23.521	16.8937	20.0234	0.678567	1.60055	0.0114128	0.148908
ENSSSCG00000038383	DYNC2LI1	1.23607	1.40365	1.87243	2.81854	3.5237	2.97477	0.717644	1.64449	0.00529624	0.12597
ENSSSCG00000003654	MACF1	1.83859	1.73831	2.07129	7.34028	3.85307	3.70515	0.998642	1.99812	0.0215089	0.173554
ENSSSCG00000030154	RSBN1	3.87716	3.3248	3.88546	10.4115	5.28754	8.61117	0.914151	1.88446	0.0251764	0.182064
ENSSSCG00000016207	RETREG2	6.03608	5.06552	6.29325	21.2217	9.8288	12.8328	1.13958	2.20318	0.0224269	0.176103
ENSSSCG00000037481	SYF2	25.5044	15.5368	18.9689	68.2552	33.2217	53.1072	1.291	2.44697	0.0225557	0.176227
ENSSSCG00000004576	RORA	5.90883	6.46195	3.25431	55.5373	10.7421	23.2578	2.06607	4.18744	0.0423686	0.215786
ENSSSCG00000006871	SLC35A3	1.34266	1.07008	1.26405	2.18273	3.43973	1.7137	0.60142	1.51721	0.0495187	0.227369
ENSSSCG00000003645	UTP11	35.4947	27.3682	26.6108	74.6001	45.9785	50.917	0.896468	1.8615	0.0216303	0.173977
ENSSSCG00000009766	ATP6V0A2	2.47231	1.38657	1.5713	4.01565	2.56756	3.60499	0.650412	1.56962	0.0426323	0.216005
ENSSSCG00000012642	STAG2	17.7831	14.5858	14.4861	28.8927	22.6349	34.4725	0.822256	1.76817	0.0130019	0.152577
ENSSSCG00000037465	SERP1	9.37534	15.2463	10.8293	32.2784	25.7415	26.2439	1.20132	2.2995	0.00520246	0.124997
ENSSSCG00000004726	LRRC57	5.78599	5.83298	5.32735	10.5897	9.5185	10.5629	0.754797	1.68739	0.000203049	0.0795331
ENSSSCG00000030507	SMNDC1	3.56308	4.2382	3.18022	6.98322	6.95203	7.2591	0.797207	1.73773	0.00116285	0.104137
ENSSSCG00000000512	TBC1D15	5.9302	5.16294	5.1028	23.55	8.48051	16.9654	1.33459	2.52204	0.0308184	0.194296
ENSSSCG00000013177	MED19	2.90947	2.43587	2.22316	5.64377	5.8099	3.60315	0.755378	1.68807	0.0195552	0.169466
ENSSSCG00000017033	SLU7	10.9506	7.66678	7.37424	32.5718	14.8788	23.1632	1.29749	2.45802	0.0212283	0.172844
ENSSSCG00000010029	DRG1	5.80942	4.60813	5.70677	10.7281	9.34012	7.4075	0.664361	1.58487	0.0162214	0.160027
ENSSSCG00000029226	UBC	113.612	125.801	134.356	564.432	182.853	526.351	1.6002	3.03184	0.0389592	0.209335
ENSSSCG00000004989	FBXO33	4.01661	3.28646	2.42021	6.69826	4.96444	5.47744	0.671917	1.59319	0.0255729	0.182404
ENSSSCG00000008637	TAF1B	4.90378	3.82703	4.66208	11.8029	6.54285	7.24871	0.767855	1.70274	0.0381108	0.208086
ENSSSCG00000011013	WAC	13.0393	11.5403	14.7117	34.2946	18.8642	30.0566	0.992215	1.98924	0.0208797	0.172172
ENSSSCG00000012037	PAXBP1	5.79849	4.95116	5.92048	11.1946	9.43029	10.9858	0.814956	1.75924	0.00118977	0.105018
ENSSSCG00000028168	TAF7	16.4027	15.6982	18.9234	30.8165	26.4808	24.9606	0.657018	1.57682	0.00485791	0.122232
ENSSSCG00000007732	SBDS	38.43	36.2636	35.4284	195.618	87.254	85.9024	1.60542	3.04284	0.0147134	0.155292
ENSSSCG00000004367	POPDC3	31.9745	27.834	28.6403	63.4838	44.0129	52.0834	0.816949	1.76168	0.00712187	0.136201
ENSSSCG00000006785	RAP1A	14.5633	14.4061	12.8949	38.4389	19.2754	25.647	0.892373	1.85623	0.0345628	0.201861
ENSSSCG00000006870	MFSD14A	11.1003	8.52549	7.06462	19.383	13.4672	17.8492	0.860023	1.81507	0.0191228	0.168367
ENSSSCG00000036835	OSBPL2	1.39891	0.938906	0.98225	2.26297	2.44714	2.05258	0.632283	1.55002	0.00452528	0.120616
ENSSSCG00000022659	CLTC	12.9075	12.4202	11.9429	21.1546	22.4169	14.814	0.587974	1.50313	0.0306184	0.193551
ENSSSCG00000017202	H3-5	125.288	95.6438	83.8235	158.148	162.596	154.924	0.657117	1.57693	0.018129	0.166126
ENSSSCG00000015789	SNX25	1.39747	1.21756	1.87312	6.79172	2.8961	4.38172	1.13964	2.20327	0.0211284	0.172557
ENSSSCG00000031262	TXNIP	628.311	454.564	276.446	1350.09	860.128	859.504	1.21794	2.32614	0.0400288	0.211591
ENSSSCG00000005073	ARID4A	7.89758	7.16421	8.60559	14.9766	12.491	15.9963	0.797456	1.73803	0.00269906	0.110824
ENSSSCG00000038913	HERC4	2.89203	2.38687	2.35256	3.7	5.98088	3.73118	0.604175	1.52011	0.0397416	0.211095
ENSSSCG00000015329	PPP1R9A	1.40193	2.18572	1.44575	2.57986	4.06115	2.63834	0.60552	1.52153	0.0444617	0.219563
ENSSSCG00000031103	TBK1	1.52829	0.452711	1.8368	2.41797	3.51571	3.91868	0.955064	1.93867	0.0473862	0.22451
ENSSSCG00000004249	CEP85L	11.7263	11.7765	10.8221	43.1131	25.1578	28.1005	1.37557	2.5947	0.00411164	0.120368
ENSSSCG00000000816	SENP1	1.21721	1.04967	0.662336	2.08053	2.39164	1.80631	0.652164	1.57152	0.0113608	0.148558
ENSSSCG00000032214	SOCS6	3.10001	2.62854	3.56368	5.14326	4.61799	7.178	0.685198	1.60792	0.0223519	0.176098
ENSSSCG00000016956	MAST4	1.06211	0.652876	0.957216	3.94473	1.73284	2.8292	0.985143	1.97951	0.0207209	0.172172
ENSSSCG00000014794	NUP98	6.5836	4.61764	4.72578	8.20568	9.68582	7.44726	0.589438	1.50466	0.0263503	0.184383
ENSSSCG00000037216	PPP4R2	5.38083	5.74735	7.37848	11.6333	10.4143	11.52	0.774448	1.71054	0.00383477	0.120368
ENSSSCG00000001201	ZKSCAN8	2.91533	2.12461	2.11151	4.57797	4.06952	3.73297	0.604636	1.52059	0.00947079	0.141894
ENSSSCG00000006845	STXBP3	4.38291	4.92675	4.89133	8.03416	7.28458	9.42456	0.684505	1.60715	0.00302132	0.113022
ENSSSCG00000039947	KCNJ2	8.48747	6.92699	7.88258	17.4272	18.4492	16.9271	1.08856	2.12662	0.000197234	0.0795331
ENSSSCG00000015940	UBR3	18.7828	18.3767	15.4438	44.1451	30.8025	33.1866	0.987009	1.98207	0.00493035	0.122232
ENSSSCG00000016266	CAB39	37.2897	33.8398	34.106	179.271	67.7856	154.07	1.78654	3.44988	0.0146439	0.15492
ENSSSCG00000026644	DDX46	8.87004	9.86277	9.29745	38.9822	15.4765	17.7978	1.16251	2.23846	0.0439776	0.219073
ENSSSCG00000000071	ST13	86.2018	73.6069	74.5593	195.3	180.534	143.191	1.1286	2.18646	0.00174896	0.106003
ENSSSCG00000006194	NCOA2	1.69373	1.32427	1.20533	2.7277	2.37973	3.61189	0.691057	1.61447	0.0119497	0.150449
ENSSSCG00000035098	MED4	29.4943	30.9005	32.0927	84.4937	43.2944	47.8492	0.840883	1.79115	0.0475061	0.224628
ENSSSCG00000032648	RBL2	3.86593	5.16446	2.89266	14.176	10.5944	9.30993	1.31919	2.49527	0.00643728	0.130523
ENSSSCG00000027857	DMXL1	2.88647	3.14516	2.31204	6.73926	3.80408	4.76505	0.668728	1.58967	0.0396284	0.210727
ENSSSCG00000008099	ZC3H8	2.50607	2.86243	3.38782	5.7735	5.47503	4.366	0.661923	1.58219	0.00893439	0.138635
ENSSSCG00000005459	ECPAS	23.4345	21.822	23.9984	57.7048	52.0759	37.8389	1.03929	2.05521	0.00481011	0.122232
ENSSSCG00000027806	SAMHD1	3.47935	3.1841	1.95773	8.58288	8.65651	4.86543	1.09717	2.13934	0.0220154	0.175484
ENSSSCG00000004516	MBD1	1.19087	1.09751	1.43285	3.6635	2.3113	2.34524	0.736031	1.66559	0.0134362	0.153904
ENSSSCG00000011434	PPM1M	1.67022	1.43293	1.41976	22.9307	6.22168	13.5782	2.44145	5.43186	0.00834867	0.137729
ENSSSCG00000012134	PIGA	1.6935	1.98096	2.57835	6.70695	4.40556	4.37724	0.987639	1.98294	0.00921749	0.140057
ENSSSCG00000008989	CNOT6L	2.97455	3.34528	2.23817	5.71481	4.47947	4.34112	0.604367	1.52031	0.0208437	0.172172
ENSSSCG00000028466	UTP3	5.24337	5.35152	3.40601	9.98989	7.95311	6.90526	0.718136	1.64506	0.0312991	0.195712
ENSSSCG00000008478	SOS1	3.80216	3.09945	3.66462	11.0569	5.40856	11.2719	1.12273	2.17759	0.0237708	0.179435
ENSSSCG00000002852	PLEKHF1	5.11688	3.00527	2.70522	19.585	5.85033	16.1921	1.5797	2.98909	0.0431259	0.216654
ENSSSCG00000001520	LEMD2	1.76566	3.23892	2.5683	8.82027	4.85514	5.44858	1.0493	2.06952	0.0225533	0.176227
ENSSSCG00000012283	ZNF81	0.542212	0.73965	0.469872	1.97451	1.30138	1.28723	0.663088	1.58347	0.0100707	0.14395
ENSSSCG00000010494	SORBS1	4.69105	3.10299	3.27798	28.5982	11.7222	27.4138	2.24765	4.74907	0.00605333	0.129652
ENSSSCG00000005084	PPM1A	7.22256	5.48132	5.11752	11.5147	8.14702	13.1104	0.769576	1.70477	0.0277534	0.188115
ENSSSCG00000013242	ACP2	2.60424	1.91816	2.53098	6.7017	5.03799	6.81933	1.09716	2.13932	0.00209994	0.10744
ENSSSCG00000009466	UCHL3	16.0898	16.4253	15.2831	31.7023	22.0105	22.6075	0.624414	1.54158	0.019669	0.169466
ENSSSCG00000015071	SIK3	3.57838	2.83285	2.59433	6.60312	4.29543	7.65692	0.822072	1.76794	0.025431	0.182194
ENSSSCG00000037594	PNISR	18.9414	18.1855	24.7962	38.017	34.0087	38.5258	0.817223	1.76201	0.0048891	0.122232
ENSSSCG00000011458	ACTR8	7.86674	6.38079	5.19036	13.8269	8.80425	11.6676	0.72814	1.6565	0.0337363	0.199997
ENSSSCG00000031498	PPP2R3C	6.80279	6.34036	6.30951	21.7337	10.8546	12.5678	1.04221	2.05938	0.0223466	0.176098
ENSSSCG00000007284	NCOA6	3.46811	2.82355	3.25027	5.79539	5.29046	5.64481	0.65594	1.57564	0.000897235	0.0988291
ENSSSCG00000003648	RRAGC	8.31572	9.03473	7.71555	14.8424	11.0591	13.7092	0.595408	1.5109	0.0105596	0.14395
ENSSSCG00000007840	POLR3E	3.39712	2.48709	2.26816	4.76847	5.43924	4.51222	0.676885	1.59868	0.00976188	0.143379
ENSSSCG00000040265	UBFD1	8.80604	8.35351	7.4333	23.3353	13.6318	11.4632	0.840115	1.79019	0.0478691	0.225074
ENSSSCG00000006155	ZBTB10	4.60536	3.97395	4.86019	16.364	7.0852	8.99867	1.0343	2.04812	0.0370403	0.205172
ENSSSCG00000015714	CCDC93	1.44962	1.23065	1.36533	3.5141	2.2037	2.21372	0.615453	1.53204	0.0218551	0.17456
ENSSSCG00000008529	YPEL5	2.3311	1.66488	1.57677	11.289	3.2631	6.87147	1.39073	2.62212	0.0384744	0.208921
ENSSSCG00000006277	SPIDR	0.444289	0.537747	0.0443994	3.89168	0.999867	3.44437	1.40945	2.65637	0.0337372	0.199997
ENSSSCG00000030857	LENG8	4.93179	4.8392	5.33415	9.21144	10.1931	7.89231	0.737274	1.66702	0.00201335	0.107196
ENSSSCG00000010156	ARID4B	9.8203	8.40467	9.89787	22.2077	12.6917	17.5545	0.803478	1.7453	0.0254672	0.182268
ENSSSCG00000024081	NRBF2	4.05676	2.77	3.04632	5.29118	4.59598	6.44924	0.588475	1.50366	0.0282617	0.189472
ENSSSCG00000008388	REL	1.02795	0.916517	1.28625	2.76167	2.27528	1.64296	0.624553	1.54173	0.019754	0.169827
ENSSSCG00000022492	AMPD3	1.42934	1.05707	0.272764	83.0608	7.12252	31.8159	3.9275	15.2158	0.0182081	0.166441
ENSSSCG00000016866	GHR	16.2822	13.1694	12.937	42.3536	30.9452	57.1426	1.52012	2.86815	0.00480636	0.122232
ENSSSCG00000039701	DCAF5	9.36708	7.03463	8.35243	15.2577	15.3629	13.6357	0.773774	1.70974	0.0028731	0.111859
ENSSSCG00000011474	PXK	4.91852	3.93463	4.7209	13.278	6.3619	8.99973	0.884423	1.84603	0.0371174	0.205414
ENSSSCG00000013312	HIPK3	24.8873	23.5768	22.2167	39.0599	43.4604	30.5671	0.642797	1.56135	0.0137131	0.154383
ENSSSCG00000012076	MX2	1.62732	0.805621	0.665901	3.53371	2.91996	2.08118	0.930874	1.90643	0.0230611	0.177709
ENSSSCG00000003730	RNF138	2.50688	1.94462	1.89709	5.84889	3.03874	5.57169	0.867722	1.82478	0.0289317	0.191062
ENSSSCG00000025768	CALM1	99.6759	114.518	118.262	367.713	285.262	275.128	1.4644	2.75949	0.000635352	0.0935845
ENSSSCG00000002352	ZNF410	0.892695	1.45136	0.974558	2.06543	2.89399	1.83205	0.627878	1.54529	0.0251896	0.182064
ENSSSCG00000004730	TMEM87A	5.8878	4.47823	3.73395	9.40047	7.44436	9.49133	0.788964	1.72783	0.0136805	0.15438
ENSSSCG00000025942	MCCC1	14.1569	12.4225	11.9963	30.7159	16.8759	39.0605	1.03422	2.04801	0.0426049	0.216005
ENSSSCG00000013838	AKAP8L	1.60354	1.82368	1.75025	4.66238	2.47907	3.11312	0.667575	1.5884	0.0330835	0.198948
ENSSSCG00000002558	CEP170B	0.187209	0.122287	0.173908	1.3071	0.566323	0.790481	0.682824	1.60528	0.0146011	0.15492
ENSSSCG00000011103	PARD3	6.38737	5.25879	4.87827	13.9091	10.6985	8.80613	0.884572	1.84622	0.0116672	0.150074
ENSSSCG00000001070	FAM8A1	11.2036	8.91394	9.93512	17.0402	19.0003	23.3051	0.909561	1.87847	0.00401191	0.120368
ENSSSCG00000006303	DCAF6	31.6466	27.9906	29.093	56.5949	41.2519	41.7656	0.623155	1.54024	0.0157451	0.158402
ENSSSCG00000004926	PDCD7	3.31553	3.3455	2.62419	5.36565	4.44188	5.70986	0.591326	1.50663	0.00905018	0.13912
ENSSSCG00000032527	FOSL2	3.9731	2.60111	2.18771	27.6696	12.2541	18.8959	2.3497	5.09719	0.00328237	0.115823
ENSSSCG00000035824	PBRM1	8.24141	8.76188	9.3149	15.0074	12.7736	14.2964	0.619229	1.53605	0.00142024	0.106003
ENSSSCG00000017785	NUFIP2	4.62445	5.57708	5.2316	9.97483	6.90553	9.81228	0.674942	1.59653	0.0158642	0.159059
ENSSSCG00000012163	RPS6KA3	11.2806	9.61562	9.93931	21.1339	20.3778	43.6286	1.29608	2.45561	0.0211235	0.172557
ENSSSCG00000015504	CACYBP	13.3523	13.009	12.9248	31.4033	43.0623	18.3568	1.10108	2.14515	0.0335955	0.199839
ENSSSCG00000031077	KPNA4	21.5565	20.5968	21.5557	42.6337	33.6952	38.0716	0.809479	1.75258	0.00116061	0.104137
ENSSSCG00000017274	NOL11	4.47658	3.57524	3.48028	8.19791	5.87744	7.41253	0.748335	1.67985	0.00835996	0.137729
ENSSSCG00000004652	COPS2	20.1669	19.8053	21.3552	43.1806	34.4445	30.922	0.781385	1.71878	0.00527353	0.125936
ENSSSCG00000014907	CREBZF	9.39045	6.28457	6.95252	21.3878	12.3352	13.8493	0.96023	1.94562	0.0250747	0.182064
ENSSSCG00000039336	GNA13	7.47675	5.35063	5.53192	16.7136	8.66199	11.7106	0.876382	1.83577	0.0373022	0.205667
ENSSSCG00000025206	RNF19B	2.25937	2.63434	1.9866	10.0087	3.65607	6.61096	1.15432	2.2258	0.0351855	0.202839
ENSSSCG00000022661	FCHO2	3.3549	2.20338	3.27617	7.3032	4.39894	7.13389	0.870578	1.8284	0.0246517	0.181637
ENSSSCG00000010025	LIMK2	2.98809	2.37907	2.55272	5.90827	4.09127	3.79552	0.605596	1.52161	0.027113	0.186231
ENSSSCG00000020663	KMT2C	2.25019	2.21693	2.18386	3.50576	5.0373	3.72753	0.649925	1.56909	0.00769524	0.13695
ENSSSCG00000014177	CHD1	3.54592	4.20383	5.2483	10.125	6.44197	8.76373	0.817078	1.76183	0.0195331	0.169466
ENSSSCG00000009414	ZC3H13	5.6492	4.94183	7.05066	9.36375	11.9391	9.57273	0.718739	1.64574	0.0117933	0.150387
ENSSSCG00000005011	NEMF	4.53067	4.88435	5.69444	11.2332	7.97986	6.6421	0.648697	1.56775	0.0392927	0.210114
ENSSSCG00000015743	PTPN4	6.24773	4.78904	3.78373	8.2671	13.2165	18.2326	1.21937	2.32845	0.025551	0.18239
ENSSSCG00000008377	CCT4	24.285	23.2575	23.7826	41.6635	55.3575	31.3819	0.785587	1.72379	0.0274122	0.187198
ENSSSCG00000001004	SLC22A23	1.35464	1.73885	1.66181	7.58066	6.81256	3.27851	1.35417	2.5565	0.0135753	0.15438
ENSSSCG00000000406	PTGES3	60.6636	43.2877	56.1685	151.864	97.1737	105.333	1.11783	2.1702	0.0101665	0.14395
ENSSSCG00000013083	CPSF7	2.51193	2.42542	2.37085	7.55979	6.58325	4.00361	1.00057	2.00079	0.0131139	0.152577
ENSSSCG00000016981	CPEB4	10.2343	5.87843	7.70867	12.8809	13.9204	12.5205	0.68565	1.60843	0.0303629	0.193184
ENSSSCG00000032531	SMG1	1.49062	1.56397	1.29198	2.83945	3.46226	3.1164	0.756194	1.68903	0.000672928	0.0935845
ENSSSCG00000009334	HSPH1	3.2416	3.95283	4.54372	12.8668	20.9833	12.2578	1.70565	3.26176	0.00273851	0.110863
ENSSSCG00000008138	GCC2	3.1345	3.6737	4.26908	8.60617	6.84162	5.53239	0.757632	1.69071	0.0162362	0.160027
ENSSSCG00000012434	ATRX	9.65724	12.6836	15.0957	30.7742	19.7659	23.1764	0.921572	1.89418	0.0209015	0.172172
ENSSSCG00000010872	AKT3	1.80172	1.59607	1.7117	5.96759	2.38917	5.46662	0.984255	1.97829	0.0412304	0.213264
ENSSSCG00000036731	TSPAN31	27.103	31.8497	37.1764	113.73	59.2777	54.3863	1.14735	2.21506	0.0320357	0.197339
ENSSSCG00000005356	DCAF10	4.34092	3.64509	3.96517	10.2129	8.7778	7.73874	0.98646	1.98132	0.00116168	0.104137
ENSSSCG00000023630	CPM	3.12684	2.74089	1.65093	17.3566	7.2347	22.4759	2.14604	4.42612	0.012354	0.151666
ENSSSCG00000017421	ACLY	3.32337	3.79611	3.61214	7.60777	12.3065	5.79654	1.00835	2.01161	0.0246543	0.181637
ENSSSCG00000013522	SAFB	9.73021	8.17599	9.48779	22.6843	12.7587	16.3849	0.818597	1.76369	0.0261649	0.184383
ENSSSCG00000022866	NXF1	1.94731	2.37864	2.77375	7.95772	3.64879	5.60926	0.957545	1.942	0.0305903	0.193477
ENSSSCG00000001971	HECTD1	19.4972	17.529	15.7025	33.2186	24.3761	36.624	0.788209	1.72693	0.0145995	0.15492
ENSSSCG00000035410	IWS1	7.94109	9.63049	10.0921	17.1571	14.3807	12.634	0.617529	1.53424	0.0156464	0.158373
ENSSSCG00000003830	MYSM1	3.00564	3.18823	2.7901	6.32076	5.05197	4.96662	0.685233	1.60796	0.00273418	0.110863
ENSSSCG00000015569	SWT1	1.92599	1.34168	1.08979	3.71438	2.73205	4.1354	0.885894	1.84791	0.0110732	0.146745
ENSSSCG00000010523	HOGA1	0.360747	1.01758	0.73326	2.42347	1.82956	1.31775	0.746083	1.67723	0.0323572	0.197891
ENSSSCG00000001207	PGBD1	0.142202	0.080069	0.525656	8.49121	2.1076	1.48347	1.76079	3.38884	0.0463871	0.222468
ENSSSCG00000028902	RB1CC1	10.2682	10.1152	10.1247	44.7558	17.4448	22.2902	1.27278	2.41627	0.0317336	0.196602
ENSSSCG00000017272	HELZ	3.677	2.04552	2.78096	5.47067	4.70345	5.86291	0.744516	1.67541	0.0188891	0.168367
ENSSSCG00000010451	IFIT2	2.41507	2.00849	2.0547	4.32092	3.98919	5.36334	0.809427	1.75252	0.00250071	0.11062
ENSSSCG00000010679	EIF3A	42.7669	36.7789	34.6694	98.2487	51.7857	61.4872	0.824216	1.77057	0.0449833	0.220253
ENSSSCG00000008298	DUSP11	4.38116	4.30022	6.97645	14.0455	9.69907	12.0754	1.06991	2.09931	0.0111868	0.147096
ENSSSCG00000029760	CIPC	5.0085	6.25767	4.88412	14.8231	8.07847	8.28234	0.792521	1.7321	0.0468971	0.223717
ENSSSCG00000036326	LATS2	2.90561	2.50734	2.74673	5.59607	3.71297	5.9775	0.693131	1.61679	0.0191079	0.168367
ENSSSCG00000004203	L3MBTL3	1.80426	1.84636	1.39729	2.65792	3.65071	3.72428	0.69014	1.61344	0.008552	0.137729
ENSSSCG00000000509	ZFC3H1	1.65167	2.02929	2.69379	6.09372	4.10843	4.63084	0.927265	1.90167	0.00935291	0.140842
ENSSSCG00000010952	TUT7	1.57604	1.58209	1.61348	9.45316	3.6708	5.55596	1.40089	2.64065	0.0141741	0.15492
ENSSSCG00000037732	SINHCAF	0.544576	0.566027	0.49071	1.53154	1.93686	1.22252	0.732055	1.661	0.00344125	0.117079
ENSSSCG00000002655	MAP1LC3B	21.7271	15.1228	14.9459	74.9172	29.9309	42.4166	1.37501	2.59369	0.0291824	0.191647
ENSSSCG00000017339	NMT1	6.44401	5.7039	6.22999	18.7771	10.7954	9.6799	0.92922	1.90425	0.0291558	0.191647
ENSSSCG00000022915	DDX27	4.77021	3.28597	3.04646	9.66558	7.23606	6.54963	0.909449	1.87833	0.0140368	0.15492
ENSSSCG00000004390	SESN1	50.0645	25.8292	25.5722	199.017	81.1647	198.335	2.16388	4.4812	0.014947	0.155943
ENSSSCG00000008180	EIF5B	18.835	20.1731	25.6198	66.3672	41.0682	44.3935	1.17483	2.25766	0.00889843	0.138635
ENSSSCG00000029715	OLFM1	0.908326	1.19283	1.07753	5.97257	12.3085	5.91769	2.06876	4.19527	0.00288678	0.111884
ENSSSCG00000016929	PDE4D	6.95521	9.73524	8.56531	16.4404	22.6981	20.4237	1.14606	2.21309	0.00319066	0.114293
ENSSSCG00000011546	MTMR14	1.55678	1.30089	1.33808	5.03248	3.14634	3.93119	1.0549	2.07757	0.00295745	0.11278
ENSSSCG00000003362	CEP104	1.08684	0.84079	0.779251	4.29899	1.61057	2.37951	0.92466	1.89824	0.039288	0.210114
ENSSSCG00000012663	ENOX2	0.691582	1.19887	0.620891	2.0774	1.90021	1.32344	0.59407	1.5095	0.0324346	0.19798
ENSSSCG00000017555	LUC7L3	19.0322	19.7242	27.4851	45.1651	31.5932	39.5407	0.788966	1.72784	0.0224577	0.176103
ENSSSCG00000040749	C16orf70	1.21091	0.848573	0.958112	2.29968	2.50921	2.23382	0.742066	1.67257	0.000904899	0.0988291
ENSSSCG00000011672	RASA2	1.32911	1.1859	1.91451	2.84884	2.83828	3.31106	0.700555	1.62513	0.00700078	0.135002
ENSSSCG00000031456	ARL5B	2.68583	2.8742	2.6987	5.21114	6.05611	4.74775	0.751274	1.68328	0.00109343	0.104137
ENSSSCG00000008412	PSME4	10.783	11.0935	6.55447	94.8362	17.0102	82.7429	2.35634	5.12068	0.0428252	0.2163
ENSSSCG00000035673	HBP1	14.1692	9.85657	6.94878	25.9435	15.1708	31.7088	1.14816	2.21631	0.047235	0.224423
ENSSSCG00000011783	EIF2B5	6.23425	5.04174	5.43105	10.7349	11.9946	6.66015	0.685029	1.60773	0.0493781	0.227311
ENSSSCG00000025744	KDSR	4.33139	3.2364	3.10144	9.32249	7.62961	7.76704	1.02521	2.03525	0.00210863	0.10744
ENSSSCG00000031332	NAA30	4.67136	4.9312	4.5195	8.30003	9.18321	9.38559	0.801771	1.74324	0.000154816	0.0795331
ENSSSCG00000033811	CBFB	13.8683	10.6986	7.3488	23.9266	17.1122	18.5731	0.868433	1.82568	0.0355898	0.203494
ENSSSCG00000026829	MYNN	4.35883	3.70781	2.56677	6.0743	5.90673	6.97549	0.704857	1.62998	0.0188563	0.168367
ENSSSCG00000015299	STEAP4	1.39658	0.397556	0.6497	1.98992	2.92045	1.91503	0.876183	1.83551	0.0306991	0.193922
ENSSSCG00000009592	NFIL3	2.44697	3.1444	2.77942	88.4637	19.9738	30.1398	3.35993	10.2669	0.00592922	0.129555
ENSSSCG00000016518	TRIM24	4.59048	4.42696	4.95047	18.2309	6.39288	15.5414	1.23446	2.35293	0.045407	0.221251
ENSSSCG00000029059	SSRP1	26.4751	17.13	22.0368	38.579	39.2949	27.6012	0.663653	1.58409	0.0486303	0.226299
ENSSSCG00000014012	GFPT2	1.05391	1.22168	0.760503	1.89916	2.24822	2.91219	0.732415	1.66142	0.0102011	0.14395
ENSSSCG00000012411	PHKA1	14.9092	14.5432	17.6694	27.8586	28.4899	38.2659	0.951893	1.93441	0.00453493	0.120616
ENSSSCG00000016986	CREBRF	3.63287	3.46457	2.55719	24.7877	6.86217	20.0726	1.95322	3.87239	0.0227689	0.176897
ENSSSCG00000011727	PTX3	3.52942	4.83641	1.8677	178.338	30.9466	88.636	4.24194	18.9214	0.00562187	0.127548
ENSSSCG00000040595	BRAP	3.60947	2.11346	2.44977	7.98247	4.52941	4.93326	0.857815	1.81229	0.0361088	0.204328
ENSSSCG00000001878	PTPN9	1.70952	1.93182	3.00802	3.47424	3.6599	4.9456	0.65368	1.57318	0.0382986	0.20863
ENSSSCG00000011284	NKTR	5.28572	5.24667	6.51779	12.2465	9.04356	11.4296	0.828657	1.77603	0.00514204	0.124921
ENSSSCG00000006177	UBE2W	3.31152	2.62762	2.6598	4.60582	6.85163	5.38322	0.765071	1.69945	0.00936898	0.140904
ENSSSCG00000011000	DNAJA1	30.0569	24.2233	28.6278	49.0357	80.8374	63.9862	1.17308	2.25492	0.00638094	0.130339
ENSSSCG00000012556	RBM41	1.0443	0.756536	1.58614	6.4459	3.00212	4.65672	1.39401	2.62808	0.010348	0.14395
ENSSSCG00000003809	JAK1	29.2285	27.8716	25.7186	134.225	53.7313	73.7005	1.52245	2.87279	0.016941	0.162285
ENSSSCG00000009084	SPATA5	4.52469	3.65338	2.64484	5.77402	8.17558	5.7304	0.719492	1.6466	0.0344098	0.201516
ENSSSCG00000010148	ERO1B	1.28625	0.994103	1.32587	2.53768	1.95486	2.56731	0.604745	1.52071	0.00589804	0.129555
ENSSSCG00000007927	PPL	0.894982	1.4873	0.682127	3.99088	3.32099	2.74685	1.11643	2.16809	0.00554906	0.127548
ENSSSCG00000014901	PCF11	6.58374	8.41157	7.96814	15.2798	11.2588	14.7181	0.764321	1.69857	0.00873734	0.138635
ENSSSCG00000036491	PCNP	16.3481	14.5658	15.7706	28.3029	23.8495	28.6339	0.750805	1.68273	0.00134345	0.106003
ENSSSCG00000010174	EXOC8	4.56178	3.34492	2.45502	7.05759	5.19865	5.50892	0.653717	1.57322	0.0466723	0.223005
ENSSSCG00000012287	TFE3	2.36191	2.60306	3.03446	8.37932	4.54791	4.06614	0.810478	1.75379	0.0478124	0.225074
ENSSSCG00000016194	USP37	2.00387	1.64761	1.81449	3.08142	4.76181	2.87491	0.675123	1.59673	0.0226085	0.17629
ENSSSCG00000035335	FGL1	0.061224	0	0	0.388459	2.31402	1.48097	1.14241	2.2075	0.0366928	0.205081
ENSSSCG00000015603	LPGAT1	3.37239	4.47416	3.45404	7.27839	5.73568	7.24018	0.702558	1.62739	0.00794753	0.13695
ENSSSCG00000015754	MCPH1	0.969295	0.556972	0.918743	2.24289	1.9615	1.70657	0.714495	1.64091	0.00550022	0.127422
ENSSSCG00000030067	GINM1	17.8098	15.1571	17.6245	73.8987	25.8045	45.9821	1.35289	2.55423	0.0357135	0.20375
ENSSSCG00000011803	EIF4A2	340.324	305.987	309.162	526.658	717.863	572.092	0.913915	1.88415	0.00299576	0.11278
ENSSSCG00000013492	APBA3	0.919481	1.09652	0.586252	1.96237	2.51212	1.40627	0.657188	1.57701	0.0291449	0.191647
ENSSSCG00000007240	HCK	0.57668	0.558916	0.20433	1.71203	1.68607	1.50698	0.875053	1.83408	0.00267465	0.110824
ENSSSCG00000016062	NABP1	0.902992	0.473952	0.575658	10.2369	2.75473	7.17456	2.09537	4.27335	0.0122283	0.151666
ENSSSCG00000015570	IVNS1ABP	26.1511	17.9035	12.6803	44.0589	46.5528	54.6462	1.36195	2.57033	0.010483	0.14395
ENSSSCG00000008583	ITSN2	3.06567	3.35546	3.81378	7.33313	6.68337	7.38007	0.88469	1.84637	0.000408627	0.0879753
ENSSSCG00000002787	E2F4	6.72443	4.36004	5.34933	11.1342	9.11101	7.48036	0.661571	1.5818	0.0361303	0.204328
ENSSSCG00000009777	KMT5A	3.92558	3.14392	4.40898	12.6321	7.66119	7.68548	1.07182	2.10208	0.0119012	0.150449
ENSSSCG00000000939	ACSS3	1.71487	1.88286	2.40998	5.35156	3.35411	4.61597	0.846959	1.79871	0.0108165	0.145297
ENSSSCG00000039962	HSPB1	193.353	193.256	103.092	624.715	521.203	255.479	1.47149	2.77307	0.0408559	0.213038
ENSSSCG00000001950	PSMA6	18.3648	15.6731	16.3547	35.8823	25.0517	20.9533	0.637486	1.55562	0.0499097	0.227441
ENSSSCG00000030241	TSC22D3	26.5474	21.3712	19.3833	140.329	35.5575	117.934	1.87076	3.65726	0.0404629	0.212159
ENSSSCG00000017513	NPEPPS	15.7909	17.1356	18.5576	43.1556	30.7855	37.4474	1.05987	2.08474	0.00219334	0.107572
ENSSSCG00000011978	CPOX	4.07108	4.41587	3.42293	5.64182	10.8557	6.82733	0.781038	1.71837	0.0412507	0.213264
ENSSSCG00000028516	LARP4	7.94709	6.93434	7.78737	15.5677	12.5681	11.6391	0.729107	1.65761	0.00479433	0.122232
ENSSSCG00000017100	MTRR	2.17301	2.11766	2.20395	5.76945	3.73555	3.71113	0.750826	1.68276	0.0123677	0.151666
ENSSSCG00000009384	INTS6	6.72283	6.44599	5.63456	13.5136	9.87201	10.6873	0.757715	1.69081	0.00587601	0.129463
ENSSSCG00000008559	TMEM214	4.82833	3.93176	4.17779	6.72327	7.25292	8.03083	0.650485	1.5697	0.00256656	0.11062
ENSSSCG00000011357	SHISA5	11.8339	7.56549	7.34638	14.5796	15.9223	13.5067	0.686507	1.60938	0.0312585	0.195609
ENSSSCG00000023306	ELMO2	4.64855	4.05585	3.12217	7.6296	11.1499	6.53728	0.915657	1.88643	0.0200051	0.170796
ENSSSCG00000034418	CREBL2	3.33455	1.92147	1.93513	4.18835	4.86645	4.35204	0.710617	1.6365	0.0222379	0.175484
ENSSSCG00000029518	RIOK3	39.8696	39.578	37.5466	88.4251	77.6666	61.787	0.929522	1.90464	0.0035755	0.118179
ENSSSCG00000037066	GADD45A	8.48107	7.38837	4.55119	1348.93	41.2881	408.09	5.23029	37.5384	0.024345	0.181052
ENSSSCG00000036075	WASHC3	5.39473	4.14394	5.07499	33.9788	11.6403	18.1221	1.80096	3.48452	0.014572	0.15492
ENSSSCG00000017543	CALCOCO2	28.7751	26.3343	21.8678	66.1199	59.398	53.351	1.18847	2.27911	0.00112955	0.104137
ENSSSCG00000037209	TLNRD1	1.41129	1.15945	2.17564	9.95031	2.96256	5.50973	1.3648	2.57541	0.0398418	0.211263
ENSSSCG00000001549	FKBP5	16.0401	7.13256	11.0507	140.876	50.3502	83.3379	2.84109	7.16562	0.00559614	0.127548
ENSSSCG00000022839	IFFO2	1.14663	0.794584	0.734641	2.76888	7.66899	2.92266	1.42049	2.67677	0.0242998	0.181001
ENSSSCG00000009182	ADH1C	0.0879398	0	0.199054	0.778801	1.73467	1.25989	1.02501	2.03497	0.00624561	0.130339
ENSSSCG00000024048	MMRN2	3.99752	3.33196	4.56701	6.93935	5.46392	6.94792	0.586291	1.50138	0.0152967	0.157374
ENSSSCG00000006860	SLC30A7	1.22165	1.33352	1.15986	3.34107	3.18209	1.78495	0.724951	1.65284	0.025099	0.182064
ENSSSCG00000017940	GPS2	28.0425	23.9524	30.594	57.9459	44.103	39.2599	0.741656	1.67209	0.0178184	0.1649
ENSSSCG00000005386	STX17	3.87301	3.23882	3.81856	5.69201	8.56164	4.91478	0.642315	1.56083	0.0418613	0.214562
ENSSSCG00000015411	PTPN12	6.95303	5.82612	8.90879	12.8684	11.06	10.6139	0.617465	1.53418	0.0239946	0.180318
ENSSSCG00000004691	EIF3J	55.8377	55.3743	67.6816	137.729	95.2885	89.0378	0.816762	1.76145	0.0191112	0.168367
ENSSSCG00000000068	EP300	7.66982	5.69616	6.48971	9.41222	10.699	11.582	0.605855	1.52188	0.0106587	0.144271
ENSSSCG00000025514	RUFY3	2.60883	2.76268	2.51998	11.09	7.2432	6.97019	1.35156	2.55189	0.00226698	0.107572
ENSSSCG00000038682	TAF1D	20.3352	19.9733	22.5435	53.0172	29.4539	33.1197	0.804511	1.74655	0.035598	0.203494
ENSSSCG00000035945	FDX1	4.04148	4.69235	3.58838	10.1721	5.81384	8.38456	0.813245	1.75716	0.0232663	0.177898
ENSSSCG00000006365	DEDD	14.4833	11.5259	13.4699	22.4391	19.0978	19.8835	0.603208	1.51909	0.00577433	0.128789
ENSSSCG00000002831	IRX3	4.07257	4.329	2.28541	42.1574	7.50718	20.835	2.16538	4.48583	0.0387568	0.209198
ENSSSCG00000010744	DHX32	2.19808	1.80849	2.0244	4.86544	3.74625	2.66593	0.636518	1.55457	0.0352238	0.202839
ENSSSCG00000040439	TMED5	16.9247	16.9824	16.2452	48.2715	31.2155	30.6452	1.05859	2.08289	0.00723585	0.136201
ENSSSCG00000017066	GEMIN5	2.56886	1.77092	2.04892	6.55837	3.76678	5.54436	0.989072	1.98491	0.0114487	0.149212
ENSSSCG00000017731	PSMD11	42.9308	38.0486	43.3535	234.833	103.485	84.5585	1.59743	3.02603	0.0240113	0.180329
ENSSSCG00000013644	KRI1	4.02004	2.68981	2.37188	6.80867	6.84784	4.83685	0.839256	1.78913	0.0199839	0.170796
ENSSSCG00000013764	RFX1	2.23567	1.549	2.32355	4.56507	2.79165	3.8479	0.633287	1.5511	0.0352823	0.202856
ENSSSCG00000015044	NKAPD1	9.30003	8.75737	9.57545	20.3802	13.1945	15.6805	0.750614	1.68251	0.0128111	0.152577
ENSSSCG00000024437	AP2M1	20.0362	16.4968	20.5017	36.4159	31.6598	22.6747	0.623364	1.54046	0.0455321	0.221674
ENSSSCG00000002455	GOLGA5	5.05055	4.28459	4.39828	10.6572	7.52173	9.17896	0.850154	1.80269	0.00414362	0.120368
ENSSSCG00000004610	CCPG1	14.7218	14.4975	16.354	41.7163	23.072	32.9884	1.01571	2.02189	0.0144883	0.15492
ENSSSCG00000033146	CD163	2.20045	1.63151	0.844074	7.2717	7.76171	8.55064	1.82598	3.54547	0.00161375	0.106003
ENSSSCG00000004509	LIPG	0.10929	0	0.0561394	2.10831	0.642992	2.08911	1.2504	2.37908	0.0153799	0.157534
ENSSSCG00000031530	DERL2	2.95912	2.15484	2.13771	4.79823	4.44766	3.66151	0.636528	1.55458	0.0117433	0.150377
ENSSSCG00000029849	S1PR1	10.6152	8.34982	9.35641	23.4343	15.2741	16.2816	0.87039	1.82816	0.0129552	0.152577
ENSSSCG00000000019	NUP50	5.71571	5.31589	5.85602	10.0189	7.9205	9.7056	0.618476	1.53525	0.00371189	0.119886
ENSSSCG00000011500	KBTBD8	3.17008	2.17682	1.48355	3.53985	4.64998	4.17786	0.671061	1.59224	0.0459079	0.22209
ENSSSCG00000006340	UAP1	3.13055	2.30426	2.32075	9.93922	5.76285	5.98551	1.17042	2.25078	0.00914703	0.139699
ENSSSCG00000040631	LPL	39.9607	32.1697	43.3514	48.2123	73.8022	75.9314	0.744195	1.67504	0.037595	0.206607
ENSSSCG00000001984	KHNYN	2.65219	1.84978	1.24361	3.46802	3.58243	3.21361	0.628455	1.54591	0.0380418	0.207998
ENSSSCG00000010849	WDR26	4.96506	3.75384	2.90715	9.00432	5.31713	7.43771	0.755642	1.68838	0.0447744	0.219835
ENSSSCG00000005373	NANS	13.7822	10.6706	12.8777	25.9924	20.1332	17.9656	0.725311	1.65326	0.016286	0.160062
ENSSSCG00000009432	DGKD	2.4426	1.87814	1.35311	16.6743	3.5048	8.13147	1.65423	3.14755	0.0488767	0.226755
ENSSSCG00000024445	METTL3	2.18044	1.70614	2.01347	5.33935	2.83094	3.59024	0.701238	1.6259	0.0348291	0.202317
ENSSSCG00000008398	PPP4R3B	19.9187	21.0734	22.1626	37.0099	30.2499	33.3083	0.643295	1.56189	0.0021987	0.107572
ENSSSCG00000029570	PXDN	5.14996	4.69887	5.42677	10.3813	7.27034	9.19823	0.697147	1.6213	0.00845508	0.137729
ENSSSCG00000012322	KDM5C	4.17899	4.37331	5.00363	9.55997	8.14233	7.25323	0.751246	1.68325	0.00346745	0.117079
ENSSSCG00000038417	LRRC8D	2.67326	1.93959	2.07384	5.01354	3.79593	4.36294	0.740111	1.6703	0.00554838	0.127548
ENSSSCG00000003101	HIF3A	1.48194	0.64692	1.04518	2.032	4.65554	2.49711	0.947543	1.92859	0.0419992	0.214741
ENSSSCG00000038437	EHMT1	3.7322	3.71512	3.17662	6.16096	6.41195	4.98557	0.589785	1.50502	0.00631703	0.130339
ENSSSCG00000003354	CCNL2	7.57317	7.65536	6.53868	21.5572	13.807	10.7876	0.938396	1.9164	0.0290635	0.191505
ENSSSCG00000021206	IL1RAP	1.75197	0.523128	0.745315	3.39898	3.89481	4.43944	1.33363	2.52036	0.00810671	0.137729
ENSSSCG00000037158	MTURN	7.53648	4.69024	6.22093	26.3793	16.0908	16.8376	1.52423	2.87634	0.00522092	0.125186
ENSSSCG00000010143	MTR	2.52192	1.62498	1.82702	3.96812	5.5261	3.51863	0.828953	1.7764	0.0152209	0.157004
ENSSSCG00000010569	OGA	16.2602	13.8314	13.2088	23.4557	21.9457	32.3126	0.787191	1.72571	0.0135024	0.153917
ENSSSCG00000040037	MTSS2	3.06887	3.6887	3.4574	8.71855	5.3804	6.57653	0.821969	1.76782	0.0115434	0.149294
ENSSSCG00000000633	YBX3	1658.69	1757.66	1793.54	4650.8	2762.84	3160.16	0.985305	1.97973	0.0123684	0.151666
ENSSSCG00000014956	ANKRD49	5.706	5.80447	5.52281	13.0515	9.53465	10.0228	0.818239	1.76325	0.00327939	0.115823
ENSSSCG00000016248	AGFG1	10.5171	9.54225	7.6104	19.184	15.7208	14.2917	0.767829	1.70271	0.0109771	0.146064
ENSSSCG00000004639	USP8	8.0976	7.36772	8.69503	13.5525	14.0902	12.0634	0.652875	1.5723	0.00173762	0.106003
ENSSSCG00000010897	ZBTB41	1.9061	1.85869	1.85266	4.12865	2.43205	4.17683	0.647658	1.56662	0.0296417	0.193047
ENSSSCG00000008591	ATAD2B	3.14476	2.28925	2.22897	7.8386	5.74881	6.3754	1.10702	2.154	0.00244989	0.110115
ENSSSCG00000032119	CRCP	7.91588	5.0774	5.05298	12.4229	10.2906	8.97508	0.734841	1.66421	0.0300916	0.193084
ENSSSCG00000016958	PIK3R1	10.5408	8.23906	11.3169	30.0379	81.5203	43.1909	2.14311	4.41714	0.00764614	0.136875
ENSSSCG00000016498	MKRN1	6.41523	6.62176	5.23835	11.4632	8.04325	10.7229	0.635305	1.55327	0.0194928	0.169466
ENSSSCG00000008959	CXCL2	1.55096	1.29706	0.804137	7.70871	5.19686	4.83935	1.63256	3.10062	0.00217479	0.107572
ENSSSCG00000026082	DNAJC3	4.62858	3.00166	3.11389	6.00975	5.30768	7.95555	0.698461	1.62277	0.0325863	0.19798
ENSSSCG00000002804	CSNK2A2	4.04328	5.1194	4.09809	7.64241	8.7959	5.49138	0.601476	1.51727	0.0382765	0.20863
ENSSSCG00000016211	ATG9A	4.63271	4.28318	3.48424	7.86812	7.35804	7.93022	0.770131	1.70542	0.00168168	0.106003
ENSSSCG00000001002	PRPF4B	5.74688	5.26841	6.05248	11.9613	7.8513	8.96091	0.645952	1.56477	0.0191177	0.168367
ENSSSCG00000015867	PRPF40A	13.2054	15.3805	14.1458	29.5876	23.1808	20.8596	0.732581	1.66161	0.00921085	0.140057
ENSSSCG00000000263	TNS2	2.31917	2.57577	2.09523	6.13198	4.18583	4.09765	0.786527	1.72492	0.00955523	0.142437
ENSSSCG00000021664	MAU2	5.45809	4.13962	4.58876	11.8432	8.57081	7.73646	0.844442	1.79557	0.0119949	0.150767
ENSSSCG00000016005	SESTD1	2.10299	1.7471	1.5253	8.43189	3.08718	6.03453	1.21836	2.32682	0.0285921	0.190201
ENSSSCG00000032261	CCDC117	8.32433	6.95252	7.48268	10.7224	22.0002	15.4433	0.939091	1.91732	0.0312288	0.195575
ENSSSCG00000010184	AGT	3.46477	1.81554	4.45343	143.004	23.1022	52.8338	3.80411	13.9686	0.00883568	0.138635
ENSSSCG00000010949	DAPK1	0.66789	0.882375	0.785853	2.97781	2.1223	2.55605	0.992555	1.98971	0.000922795	0.0988291
ENSSSCG00000038973	PPP1R12A	10.429	13.9379	20.1076	33.6883	24.2318	28.4247	0.945758	1.9262	0.0305396	0.193398
ENSSSCG00000000708	TNFRSF1A	7.78389	6.92493	5.92034	18.4694	9.82875	17.6239	1.00897	2.01248	0.025296	0.182121
ENSSSCG00000014038	FAM193B	3.12694	2.65567	2.54066	7.62451	5.90532	4.09546	0.835378	1.78432	0.0221556	0.175484
ENSSSCG00000014882	RSF1	8.16727	9.81287	10.0095	16.8722	12.1571	15.0493	0.596667	1.51222	0.0180525	0.165579
ENSSSCG00000026851	RMC1	2.48214	2.40348	2.691	5.78899	5.28386	5.75699	0.906744	1.87481	5.50764e-05	0.0656662
ENSSSCG00000029594	WBP1L	7.26428	6.81895	5.15569	13.4956	13.9516	11.2843	0.914241	1.88458	0.00436236	0.120368
ENSSSCG00000026753	OSBPL11	6.86217	4.1399	5.0821	8.51444	11.8856	17.7915	1.07619	2.10846	0.0326078	0.19798
ENSSSCG00000005215	JAK2	1.42251	1.09105	1.20969	3.26939	2.0917	2.14892	0.630904	1.54853	0.0180552	0.165579
ENSSSCG00000028031	HDAC11	1.47772	0.958642	0.619954	2.14064	2.44763	2.32573	0.731838	1.66075	0.0157303	0.158389
ENSSSCG00000000645	GABARAPL1	14.9011	7.24125	7.88303	136.673	22.5447	143.693	2.88477	7.38589	0.0340926	0.200801
ENSSSCG00000010741	EDRF1	2.6423	2.12686	2.52252	3.73075	5.7868	3.83112	0.65033	1.56953	0.0230943	0.177816
ENSSSCG00000017476	MSL1	7.31027	7.45382	6.01331	15.9438	10.2513	15.1538	0.881305	1.84204	0.0127295	0.152577
ENSSSCG00000006755	DENND2C	8.4404	8.56988	7.34723	19.8255	12.6055	12.2915	0.773393	1.70929	0.0244455	0.1814
ENSSSCG00000023400	ZNF598	2.43681	2.25568	2.51977	6.60131	4.49805	4.36751	0.836638	1.78588	0.00716642	0.136201
ENSSSCG00000006939	ZNHIT6	2.42035	1.86374	1.95559	5.16615	3.19435	3.19138	0.634917	1.55285	0.03452	0.201811
ENSSSCG00000034730	PIAS2	5.7328	5.49693	4.4682	13.4997	7.21922	10.6661	0.846389	1.79799	0.0297319	0.193047
ENSSSCG00000006471	ISG20L2	4.77982	5.28902	4.9448	12.0866	7.58511	7.48027	0.713495	1.63977	0.0268671	0.185661
ENSSSCG00000035537	RUNX1	0.94027	1.09684	0.863487	5.67074	2.54153	8.28974	1.61846	3.07047	0.017015	0.162315
ENSSSCG00000010357	WAPL	5.33111	4.0771	4.99016	14.1587	9.05752	8.84878	0.987722	1.98305	0.0116016	0.149419
ENSSSCG00000012981	RELA	8.0351	6.50685	6.5935	13.8478	10.9163	10.0136	0.639911	1.55823	0.0145975	0.15492
ENSSSCG00000010706	SAMD4B	1.34823	1.86847	2.36138	8.46896	5.35341	4.78875	1.31436	2.48692	0.00763054	0.136875
ENSSSCG00000006762	AP4B1	2.16884	1.13232	1.61964	3.4993	2.702	3.51319	0.695468	1.61941	0.0216445	0.173977
ENSSSCG00000026001	DNAJC1	11.6978	10.5194	10.8956	43.4151	24.7612	33.5714	1.50225	2.83285	0.00287668	0.111859
ENSSSCG00000006202	CSPP1	3.3196	3.44822	4.55517	11.7995	7.24001	12.0779	1.23059	2.34662	0.00742643	0.136875
ENSSSCG00000008382	USP34	4.2656	4.63275	4.13727	9.21111	7.47157	6.34007	0.686351	1.60921	0.00875348	0.138635
ENSSSCG00000002377	EIF2B2	3.67795	3.26077	4.85357	9.26734	7.82351	8.1928	0.94518	1.92543	0.00330845	0.116396
ENSSSCG00000014156	ARRDC3	71.6965	75.2306	44.2045	185.089	96.7164	266.232	1.42594	2.68689	0.0431438	0.216654
ENSSSCG00000009794	MLXIP	4.73647	2.70023	3.40212	8.60824	8.454	14.7193	1.31123	2.48153	0.0123645	0.151666
ENSSSCG00000044078	ING4	0.696569	2.37069	1.06484	6.28114	4.25057	4.40523	1.37643	2.59626	0.0141393	0.15492
ENSSSCG00000040888	KCTD13	1.89898	1.03146	1.6971	3.45156	2.96129	2.5822	0.663885	1.58434	0.0213846	0.172905
ENSSSCG00000011684	U2SURP	11.946	12.5673	15.3015	29.3836	22.6555	17.5103	0.738714	1.66869	0.0325265	0.19798
ENSSSCG00000012399	FOXO4	6.83117	5.85177	4.7465	10.9857	12.6827	10.4805	0.870086	1.82777	0.00440124	0.120433
ENSSSCG00000026098	CMYA5	69.2755	100.567	87.7143	140.081	146.4	137.03	0.726827	1.65499	0.00995334	0.14395
ENSSSCG00000015074	SIDT2	2.4409	1.75822	1.92851	4.05618	3.6095	4.54969	0.739459	1.66955	0.00381892	0.120368
ENSSSCG00000011027	KIF5B	27.4738	30.7427	31.6715	63.8229	42.4592	45.4826	0.716256	1.64291	0.0190333	0.168367
ENSSSCG00000028287	C2orf68	2.18432	2.49926	2.06886	5.16946	3.04523	4.39239	0.658852	1.57883	0.0248869	0.18205
ENSSSCG00000012770	CCNQ	1.37217	2.12891	2.18841	5.45772	3.66242	3.95795	0.885715	1.84768	0.0113368	0.148408
ENSSSCG00000015480	PRRC2C	15.661	17.6676	19.963	44.7569	30.0945	32.2938	0.953683	1.93681	0.00832915	0.137729
ENSSSCG00000014337	ETF1	13.2609	15.2822	15.1263	35.4608	25.5274	23.4432	0.886162	1.84825	0.00894707	0.138635
ENSSSCG00000005227	PUM3	10.4332	8.73709	8.60972	16.8406	14.2938	16.1891	0.710751	1.63666	0.00246377	0.110268
ENSSSCG00000034771	CCNDBP1	4.18826	3.91883	3.51884	9.43862	5.18278	6.5616	0.693762	1.6175	0.0380876	0.208056
ENSSSCG00000022070	ZNF143	2.88961	2.25926	2.45679	5.21438	3.42804	4.38529	0.5859	1.50097	0.0216887	0.173977
ENSSSCG00000038026	RAB12	51.5658	40.0597	47.911	180.667	64.5971	112.37	1.22594	2.33908	0.0487401	0.226299
ENSSSCG00000003670	RLF	3.94302	3.63136	2.90893	7.82036	5.57645	5.78522	0.712313	1.63843	0.0132616	0.152941
ENSSSCG00000025703	REV3L	3.7491	4.38127	3.82062	19.0778	16.3362	10.5536	1.67623	3.19592	0.00239181	0.110014
ENSSSCG00000009310	POLR1D	35.7057	51.7504	33.2809	74.8491	79.5992	52.136	0.763665	1.6978	0.046927	0.223769
ENSSSCG00000035400	YPEL2	5.88264	5.24186	3.29693	8.07877	12.515	7.88135	0.85384	1.8073	0.0403982	0.212028
ENSSSCG00000000156	FBXO7	5.47908	4.87752	4.16837	8.37059	6.92147	7.99899	0.587654	1.5028	0.00791378	0.13695
ENSSSCG00000010329	ZMIZ1	5.20245	4.0411	3.59501	9.89637	7.03008	8.60768	0.849577	1.80197	0.00931755	0.140842
ENSSSCG00000014255	SLC12A2	18.1547	15.5497	15.2462	42.6331	25.7161	75.9268	1.374	2.59189	0.0372029	0.205419
ENSSSCG00000033272	DNAJB6	9.12581	7.13485	6.86797	38.187	19.108	21.7113	1.59576	3.02253	0.00733135	0.136567
ENSSSCG00000017403	STAT3	4.99814	5.49922	5.10659	36.7688	8.90385	23.103	1.7477	3.35823	0.0371426	0.205419
ENSSSCG00000024388	BNIP3	33.3392	20.1279	16.0118	275.727	78.1506	74.1705	2.35321	5.10958	0.0262645	0.184383
ENSSSCG00000039080	TRIB2	5.06402	3.59764	4.48139	7.5178	9.31808	7.15808	0.743368	1.67408	0.0089516	0.138635
ENSSSCG00000008587	SF3B6	14.0834	12.3091	10.6033	36.3923	20.9287	21.2131	0.989018	1.98483	0.0231361	0.177816
ENSSSCG00000012713	ATP11C	1.11139	1.9956	1.21687	5.07802	2.58688	3.23412	0.906277	1.8742	0.0298952	0.193084
ENSSSCG00000033228	SPAG9	6.8613	5.71456	6.89274	13.6353	8.08208	10.2412	0.61418	1.53069	0.0450911	0.220253
ENSSSCG00000017607	TMEM100	1.54693	1.67456	1.6673	3.8303	3.95429	2.79505	0.773823	1.70979	0.00342714	0.117079
ENSSSCG00000006267	PCMTD1	23.4068	15.1691	20.6127	72.7844	27.0002	61.009	1.30294	2.46732	0.0487026	0.226299
ENSSSCG00000037451	PPFIA1	1.08731	1.92422	1.56097	3.37402	2.50854	2.65437	0.614358	1.53088	0.0233119	0.177934
ENSSSCG00000008449	SLC3A1	0.817166	0.531832	0.896021	1.40687	3.09293	1.97849	0.824983	1.77151	0.0269119	0.185661
ENSSSCG00000014372	IK	22.4154	16.0806	17.7719	46.7966	26.224	35.9334	0.892773	1.85674	0.0299799	0.193084
ENSSSCG00000008443	EPAS1	16.25	10.712	15.9205	25.2881	20.6273	24.8687	0.701702	1.62642	0.0258607	0.183292
ENSSSCG00000021478	CWC25	4.6752	4.28564	4.84492	10.7657	6.40284	8.69524	0.755977	1.68878	0.0189827	0.168367
ENSSSCG00000003682	ANKRD12	7.44895	8.80142	12.6774	38.7831	17.5968	31.5399	1.46991	2.77004	0.0191715	0.168398
ENSSSCG00000047083	H2BC21	4.28063	2.93169	2.00419	8.50452	8.25253	10.2898	1.33086	2.51552	0.00613108	0.129652
ENSSSCG00000017773	SUPT6H	4.05591	3.16544	2.90738	14.515	7.92526	7.06302	1.25405	2.38511	0.0162068	0.160027
ENSSSCG00000004318	RRAGD	14.1246	15.2804	15.387	35.3357	21.2362	24.6544	0.786973	1.72545	0.0211314	0.172557
ENSSSCG00000026585	PROCR	1.50964	1.26998	0.790322	2.4404	1.92464	2.99437	0.659475	1.57951	0.0274045	0.187198
ENSSSCG00000031892	HSBP1	44.0736	32.3204	32.8003	68.1148	56.7912	47.6165	0.645187	1.56394	0.03411	0.200804
ENSSSCG00000010302	USP54	3.33031	1.74783	2.26474	8.26555	8.44157	6.05725	1.33009	2.51419	0.00476595	0.122232
ENSSSCG00000001898	ULK3	1.90054	1.57652	1.38948	5.80657	3.88822	3.17008	0.985956	1.98063	0.0115962	0.149419
ENSSSCG00000012841	PNPLA2	37.322	25.648	18.6316	61.7324	43.5013	88.4607	1.21298	2.31816	0.0395427	0.210482
ENSSSCG00000017091	TNIP1	5.45852	5.64335	4.42556	9.3793	7.89809	7.62377	0.591522	1.50684	0.00863201	0.138452
ENSSSCG00000044340	EEA1	5.56586	9.00354	9.39989	25.9078	13.1249	14.3957	1.03289	2.04612	0.0457441	0.221797
ENSSSCG00000038718	ADRM1	20.8126	22.2079	22.2907	87.4603	56.2216	36.2608	1.33324	2.51967	0.0210347	0.172293
ENSSSCG00000007030	IKBKB	1.69031	1.69484	1.03011	8.85955	3.98695	3.85288	1.33966	2.53092	0.0206456	0.172172
ENSSSCG00000001342	TRIM39	1.09957	0.973939	1.20104	2.92444	2.98744	2.49305	0.861025	1.81633	0.000336352	0.0845961
ENSSSCG00000009876	DDX54	3.76121	3.46036	3.60055	6.9938	6.60251	4.47707	0.58949	1.50471	0.0271837	0.186454
ENSSSCG00000030395	ASB5	77.2687	17.0463	12.5888	323.699	86.77	196.222	2.73132	6.64062	0.0461545	0.222459
ENSSSCG00000037663	PKNOX1	0.875618	0.776668	0.473289	1.6998	1.91389	1.35776	0.639212	1.55748	0.00985696	0.143673
ENSSSCG00000034733	CMAS	8.17065	9.80294	9.1603	18.8554	15.3942	13.5127	0.743522	1.67426	0.00746733	0.136875
ENSSSCG00000008562	SLC35F6	1.90942	1.86142	1.26183	4.50874	2.55982	3.32783	0.724072	1.65184	0.0287851	0.190829
ENSSSCG00000011243	GOLGA4	6.52732	6.44706	8.37553	29.526	12.5443	16.2932	1.25534	2.38723	0.0260303	0.183639
ENSSSCG00000017382	EZH1	4.96573	3.27005	3.03151	8.79893	7.56802	8.06082	0.962986	1.94934	0.00649264	0.131295
ENSSSCG00000013315	EIF3M	32.8524	28.9057	25.8563	45.3793	43.8672	43.5941	0.590351	1.50561	0.00383871	0.120368
ENSSSCG00000013284	TTC17	4.74086	3.18082	3.13025	6.62042	6.99072	6.74682	0.750172	1.68199	0.00874673	0.138635
ENSSSCG00000012583	ACSL4	9.05769	8.23147	7.5064	109.522	18.5402	55.8644	2.42689	5.37734	0.0294379	0.192469
ENSSSCG00000016855	FYB1	1.18012	0.765614	0.268841	2.22432	1.95039	1.69198	0.796827	1.73728	0.0291312	0.191647
ENSSSCG00000010576	NOLC1	11.9983	7.01413	7.51833	18.8425	18.771	12.4555	0.85753	1.81193	0.04066	0.212485
ENSSSCG00000002505	PAPOLA	18.4651	15.4389	13.667	27.4566	28.5314	21.9212	0.679035	1.60107	0.0145207	0.15492
ENSSSCG00000011951	NFKBIZ	0.849265	0.893633	0.436952	4.61658	2.37076	2.75509	1.2735	2.41747	0.00781864	0.13695
ENSSSCG00000000382	SMARCC2	9.59556	6.50283	7.08818	19.3609	13.3309	15.4178	0.965777	1.95312	0.0102432	0.14395
ENSSSCG00000036136	BHLHE40	22.3207	29.8082	13.2044	54.6793	53.3707	46.5865	1.27309	2.41678	0.018946	0.168367
ENSSSCG00000034484	SPEN	4.25947	4.09271	3.5927	7.62386	7.07504	5.61514	0.634961	1.5529	0.007974	0.137036
ENSSSCG00000008162	IL1R1	3.50152	2.7909	2.5131	5.83703	5.15822	4.88136	0.682113	1.60449	0.00529035	0.12597
ENSSSCG00000017584	PPP1R9B	4.82164	3.75806	4.6682	7.06124	9.31143	5.59011	0.60093	1.51669	0.0445218	0.219563
ENSSSCG00000023174	USP53	4.4142	3.66865	3.37221	8.20409	7.25754	8.31671	0.893231	1.85733	0.00111308	0.104137
ENSSSCG00000009300	WASF3	1.26057	1.36843	1.79426	3.60143	2.95223	2.05042	0.630224	1.54781	0.0326316	0.19798
ENSSSCG00000042910	AGO4	6.87161	4.05251	4.16435	70.5556	12.1143	52.5001	2.64443	6.25247	0.0279618	0.188878
ENSSSCG00000017406	STAT5B	8.14603	7.69973	6.23214	19.8429	26.4455	11.6002	1.21561	2.32238	0.0242788	0.181001
ENSSSCG00000003564	GPATCH3	1.45084	1.20128	1.07445	3.91133	2.56412	1.94344	0.734272	1.66356	0.0316968	0.196584
ENSSSCG00000026781	ANKLE2	5.87658	4.83495	4.8452	13.2084	12.6327	9.37266	1.03291	2.04614	0.00315059	0.114235
ENSSSCG00000016406	ESYT2	4.23948	3.75892	3.29187	8.79434	7.73449	4.76418	0.734708	1.66406	0.0408473	0.213038
ENSSSCG00000030354	MAP3K2	0.823684	0.678069	0.806315	2.62801	2.03106	2.23635	0.895554	1.86032	0.000453594	0.0907243
ENSSSCG00000001849	ANPEP	0.626002	0.313352	0.210428	3.4528	4.33828	3.83294	1.82463	3.54216	0.000247273	0.0802354
ENSSSCG00000016501	KDM7A	5.36577	3.95136	3.98328	8.93799	5.99144	11.5131	0.822885	1.76894	0.0388598	0.209198
ENSSSCG00000010648	CCDC186	8.74872	8.59856	10.534	27.4491	18.6302	26.435	1.2758	2.42133	0.00257794	0.11062
ENSSSCG00000032622	SLC39A14	4.46896	3.68381	3.72548	12.2086	5.71001	8.32585	0.923849	1.89717	0.0337976	0.200161
ENSSSCG00000022227	BRD4	8.71875	7.80703	9.34635	42.4985	17.5382	21.5591	1.45349	2.73871	0.0184008	0.166552
ENSSSCG00000037267	MAX	6.81825	4.19974	3.80286	20.5015	8.02752	30.5968	1.65774	3.15522	0.0453668	0.221147
ENSSSCG00000005917	HSF1	3.43856	4.50221	3.49144	7.80729	8.59728	6.19256	0.823517	1.76971	0.00663321	0.132048
ENSSSCG00000001907	UBL7	10.7963	11.7877	11.5913	16.7183	17.995	18.819	0.604079	1.52001	0.00051627	0.0927057
ENSSSCG00000013033	BAD	3.35603	3.40248	2.42957	5.32314	8.33487	4.34031	0.753612	1.68601	0.0471867	0.224284
ENSSSCG00000036059	HSPB3	6.41244	7.41664	4.96435	26.0304	10.332	13.4766	1.19164	2.28413	0.0409452	0.213264
ENSSSCG00000001027	BMP6	0.505711	0.464616	0.492262	2.26323	0.90814	1.94344	0.825835	1.77256	0.0254026	0.182194
ENSSSCG00000015835	DUSP26	44.7562	30.5527	26.7091	132.853	61.5573	90.244	1.41846	2.67301	0.0209274	0.172172
ENSSSCG00000046439	GNG10	75.3453	76.9019	73.5186	154.676	107.567	94.3919	0.621017	1.53796	0.0429721	0.21637
ENSSSCG00000017693	AATF	0.881305	0.787442	0.556041	2.15155	1.53324	1.27775	0.599048	1.51472	0.0201845	0.171286
ENSSSCG00000007736	TMEM248	11.5218	7.06053	7.69321	14.5088	12.8279	13.4452	0.606634	1.5227	0.0398447	0.211263
ENSSSCG00000036438	GPX3	21.6309	13.6277	12.2539	155.753	103.113	192.363	3.16344	8.95965	0.000863253	0.096269
ENSSSCG00000013403	GALNT18	1.09527	0.669657	0.606822	2.13448	1.63494	1.99124	0.711946	1.63801	0.00723175	0.136201
ENSSSCG00000008550	SLC5A6	1.02006	1.08911	1.74569	14.8627	3.47324	5.67096	1.78411	3.44405	0.0327927	0.198159
ENSSSCG00000022957	PARP4	0.612763	1.04426	0.906727	2.65623	1.45171	1.74363	0.656006	1.57571	0.0302279	0.193084
ENSSSCG00000009791	RSRC2	20.2342	18.366	21.8883	53.78	27.6585	40.4908	0.930294	1.90566	0.0291685	0.191647
ENSSSCG00000022178	NUMB	2.45516	2.16406	2.16125	5.34028	5.05107	4.33695	0.855575	1.80948	0.000561512	0.0935845
ENSSSCG00000035478	RMND5A	24.7128	21.084	20.4971	47.4377	34.8068	37.0976	0.812142	1.75582	0.00639431	0.130339
ENSSSCG00000035875	OS9	17.9292	17.5763	16.1912	26.3613	33.2139	23.8329	0.647742	1.56671	0.0106669	0.144271
ENSSSCG00000002032	SLC7A8	1.99426	2.17097	2.65718	47.7541	5.0314	24.409	2.58312	5.99234	0.0447016	0.219808
ENSSSCG00000029753	CYTIP	0.258418	0.223966	0.310445	0.827977	0.950332	1.01097	0.609544	1.52578	0.000252654	0.0802354
ENSSSCG00000011245	ITGA9	4.62387	5.89962	9.78757	27.6904	11.6576	17.3586	1.33115	2.51603	0.038916	0.209198
ENSSSCG00000035790	BTG1	26.0758	17.3522	16.4875	102.996	30.1329	89.0789	1.6896	3.22568	0.0444045	0.219563
ENSSSCG00000011825	ATP13A3	2.94329	2.44111	2.00241	5.74725	3.71451	5.73139	0.797973	1.73866	0.0179238	0.165142
ENSSSCG00000001011	SERPINB1	4.31014	4.76769	3.82387	8.05493	7.10679	5.81047	0.586218	1.50131	0.0141432	0.15492
ENSSSCG00000033528	BPTF	3.77489	4.49391	5.01933	7.14923	6.4814	7.95425	0.596547	1.51209	0.00826144	0.137729
ENSSSCG00000010485	TBC1D12	3.41492	3.55202	4.01088	5.79061	6.21463	6.08697	0.595225	1.51071	0.000611407	0.0935845
ENSSSCG00000037263	SIAH1	4.70338	5.452	6.05651	17.3093	7.55416	11.5793	0.974529	1.965	0.0415452	0.213803
ENSSSCG00000007309	RBM39	29.6408	28.8851	35.7734	60.567	54.1644	49.3374	0.781327	1.71871	0.00346867	0.117079
ENSSSCG00000007580	WIPI2	5.11829	3.92299	4.05314	12.38	6.41209	9.07888	0.905103	1.87268	0.0269461	0.185661
ENSSSCG00000033082	HGS	1.31358	1.39689	1.09475	2.74709	3.08457	1.81462	0.630275	1.54786	0.0216902	0.173977
ENSSSCG00000011874	PARP14	1.18288	0.769929	0.504402	3.62703	1.98239	1.53793	0.863699	1.8197	0.0459184	0.22209
ENSSSCG00000027529	BIRC3	10.155	8.65103	6.94744	34.5538	16.3431	21.134	1.33187	2.51729	0.0165306	0.161095
ENSSSCG00000012957	SF3B2	12.8696	9.46603	8.62774	19.4329	15.9133	14.5095	0.646431	1.56529	0.0309015	0.194612
ENSSSCG00000011690	PLSCR4	3.90013	1.73613	2.77253	11.3229	13.6406	14.548	1.93111	3.8135	0.00183344	0.106003
ENSSSCG00000036742	KLF15	2.73414	2.69601	3.25966	17.6186	6.69249	8.67738	1.51975	2.86742	0.017246	0.162647
ENSSSCG00000006201	ARFGEF1	4.03146	4.11703	3.91562	12.7622	8.87798	8.36769	1.1103	2.1589	0.00312451	0.114235
ENSSSCG00000003643	SF3A3	13.7949	11.7229	10.4115	23.6334	17.5455	19.178	0.700486	1.62505	0.0126487	0.152577
ENSSSCG00000009142	SEC24B	9.0713	8.88367	7.37098	14.453	13.3113	13.1645	0.636829	1.55491	0.00243536	0.110114
ENSSSCG00000017366	HDAC5	4.14593	2.84604	2.66122	5.12789	4.93273	6.13627	0.613375	1.52983	0.0242806	0.181001
ENSSSCG00000016208	ZFAND2B	1.97868	3.16016	2.25896	5.43846	3.49048	4.46988	0.656457	1.57621	0.0343824	0.20151
ENSSSCG00000022538	MARK4	1.52848	1.43145	2.27859	7.55861	3.63612	4.62242	1.15611	2.22855	0.0170869	0.162315
ENSSSCG00000006342	UHMK1	3.87162	3.10195	3.77823	8.5271	8.4799	7.27894	0.989722	1.9858	0.000649954	0.0935845
ENSSSCG00000022208	TNFRSF1B	2.80388	2.17627	1.8551	6.04058	4.57009	6.30817	1.01819	2.02537	0.00409015	0.120368
ENSSSCG00000013293	COMMD9	5.41704	6.03719	4.37964	9.5715	8.27342	10.9461	0.756419	1.68929	0.00817459	0.137729
ENSSSCG00000031461	ZKSCAN1	2.72933	2.70135	2.41623	8.70487	4.83823	4.76566	0.930784	1.90631	0.0206164	0.172172
ENSSSCG00000010592	AS3MT	0.174616	0.110445	0.305495	0.596438	0.929498	1.21769	0.668072	1.58895	0.012141	0.151219
ENSSSCG00000027340	PI4K2B	6.04397	5.19711	4.73081	9.88776	6.86287	8.86931	0.585305	1.50036	0.0233551	0.178116
ENSSSCG00000016026	ZC3H15	24.0928	24.087	25.6588	50.8306	39.719	37.8412	0.762757	1.69673	0.00447365	0.120616
ENSSSCG00000011510	TMF1	5.30523	4.55404	4.69242	16.8321	7.71016	10.57	1.05743	2.08123	0.0258446	0.183292
ENSSSCG00000011195	GALNT15	0.382667	0.163464	0.088263	11.3579	1.79346	8.07306	2.49437	5.63481	0.0196061	0.169466
ENSSSCG00000008858	KLHL2	3.60776	3.81971	3.50974	8.3594	5.44568	6.4447	0.721636	1.64905	0.010552	0.14395
ENSSSCG00000001993	TGM1	0	0	0.031421	0.568282	0.591413	0.466634	0.609123	1.52533	0.00010009	0.0717011
ENSSSCG00000005102	AEN	3.10267	2.2248	1.80289	6.87182	5.85827	7.98825	1.23663	2.35647	0.00323204	0.114732
ENSSSCG00000009370	FOXO1	5.8502	4.97177	9.9228	44.9475	18.2093	32.9176	2.02201	4.0615	0.0111552	0.147007
ENSSSCG00000009308	LNX2	1.42426	1.46082	2.11678	3.20316	3.03842	3.39339	0.667953	1.58882	0.00550312	0.127422
ENSSSCG00000035259	PHF3	6.72922	4.67722	4.346	9.85194	7.58008	9.92365	0.705429	1.63063	0.0245541	0.181637
ENSSSCG00000012963	SART1	11.1311	10.3982	11.4918	27.2593	19.3186	19.6365	0.926079	1.90011	0.00441448	0.120435
ENSSSCG00000005893	ZNF34	1.40516	1.1313	0.772455	2.13615	3.25643	2.37032	0.769302	1.70445	0.0140641	0.15492
ENSSSCG00000007942	HMOX2	5.9692	4.75501	4.26413	125.3	10.4313	63.3947	2.9275	7.60789	0.0479492	0.225074
ENSSSCG00000010688	MCMBP	6.68405	7.41845	6.76978	17.7277	9.75888	15.199	0.899698	1.86568	0.0207863	0.172172
ENSSSCG00000037420	TMEM170B	2.57417	2.90001	2.52663	7.86873	4.54172	5.20188	0.877463	1.83714	0.0138286	0.154678
