# Supplementary material for: Transcriptome Analysis of miRNA and mRNA in Porcine Skeletal Muscle following Glaesserella parasuis Challenge
Source: Genes (Basel). 2024 Mar 13;15(3):359. doi: 10.3390/genes15030359 (PMC10970282; doi:10.3390/genes15030359)
Supplement: Supplementary file 1 [file genes-15-00359-s001.zip › Table S6.xlsx]

## Sheet: Table S6
Table S6. The upregulated DE miRNAs and their downregulated DE targets between the two groups.
Track_id	Gene_Name	Control-1_FPKM	Control-2_FPKM	Control-3_FPKM	Treated-1_FPKM	Treated-2_FPKM	Treated-3_FPKM	log2FC	Fold_Change	p_value	q_value
ENSSSCG00000000895	SNRPF	18.8186	18.4337	14.9365	8.26608	12.3224	8.16054	-0.813455	0.569018	0.0162697	0.160062
ENSSSCG00000014195	MAN2A1	6.27271	5.60225	5.01494	1.11878	3.591	1.86433	-1.12459	0.458633	0.0281539	0.189296
ENSSSCG00000032782	PNPO	16.4575	8.78074	17.9018	4.11015	6.33677	3.24444	-1.44736	0.366692	0.0187613	0.167898
ENSSSCG00000016618	CPED1	3.14524	2.43036	2.45518	0.174701	1.50433	0.616736	-1.12292	0.459162	0.0269282	0.185661
ENSSSCG00000037534	OPCML	1.15337	0.558276	1.11984	0	0.396928	0.0742138	-0.748323	0.595295	0.023915	0.180258
ENSSSCG00000008785	FAM114A1	4.82359	4.49631	5.82633	1.76582	3.98035	2.32674	-0.751139	0.594134	0.0483677	0.225685
ENSSSCG00000017605	MMD	3.87576	3.52694	3.63798	0.8759	1.68314	1.05383	-1.10261	0.465672	0.00222612	0.107572
ENSSSCG00000011056	FRMD4A	2.52371	1.57636	2.07683	0.633465	1.33896	0.517659	-0.756077	0.592104	0.0315085	0.196033
ENSSSCG00000007926	SEC14L5	0.872902	1.29021	0.473951	0	0.0498316	0	-0.86343	0.549644	0.00958352	0.142499
ENSSSCG00000032996	SLC7A5	2.53486	1.81025	2.50594	0.729996	1.60399	0.700602	-0.728203	0.603655	0.0332165	0.199114
ENSSSCG00000016174	FN1	27.0033	21.3263	25.3057	2.57859	10.6091	5.65432	-1.96488	0.256161	0.0170999	0.162315
ENSSSCG00000004032	PRKN	0.843944	0.542549	0.805651	0.134965	0.307841	0	-0.596932	0.661159	0.0124636	0.152203
ENSSSCG00000008808	GNPDA2	11.0148	9.25522	8.47283	3.84105	5.73324	5.83955	-0.796101	0.575903	0.0141222	0.15492
ENSSSCG00000007477	NFATC2	0.990168	1.33095	1.19042	0.213425	0.405525	0.208569	-0.767175	0.587567	0.00141772	0.106003
ENSSSCG00000008491	QPCT	3.09635	2.13415	2.25232	0.443017	0.794152	0.281333	-1.21795	0.429893	0.00284655	0.111859
ENSSSCG00000015961	CDCA7	1.12838	1.08346	0.711625	0.0509635	0.26318	0.0861411	-0.798705	0.574865	0.00347641	0.117079
ENSSSCG00000005778	HSBP1L1	1.99429	1.45921	1.26578	0	0.639881	0.598291	-0.890098	0.539577	0.0269672	0.185661
ENSSSCG00000010214	CDK1	1.86236	1.57884	1.05437	0.0356707	0.213987	0.21617	-1.10332	0.465445	0.002363	0.109467
ENSSSCG00000001800	TM6SF1	11.7353	12.5064	14.2695	1.57597	5.71055	2.73138	-1.78255	0.290669	0.0121244	0.151219
ENSSSCG00000011353	PFKFB4	4.05905	5.04707	5.47917	1.10304	2.93602	1.52235	-1.08231	0.472273	0.0200075	0.170796
ENSSSCG00000028840	EZH2	2.59263	2.68136	1.35834	1.13256	0.555115	0.760182	-0.805906	0.572003	0.031032	0.194936
ENSSSCG00000010315	ADK	1.96363	1.63515	1.70654	0.553114	0.888227	1.11175	-0.590355	0.664179	0.0132889	0.152958
ENSSSCG00000009862	RNFT2	0.743976	0.768565	0.449883	0	0.235267	0	-0.618691	0.651261	0.010776	0.145083
ENSSSCG00000006472	CRABP2	2.67439	2.6355	2.56108	0.209095	1.72755	0.706068	-1.02659	0.49087	0.0393239	0.210136
ENSSSCG00000004485	CD109	1.01006	1.14289	1.21106	0.167876	0.618496	0.234543	-0.676338	0.625752	0.0109848	0.146064
ENSSSCG00000016157	MYL1	1282.93	1461.8	1540.6	817.874	1046.13	976.634	-0.59607	0.661554	0.010584	0.14395
ENSSSCG00000037803	MARCKS	47.8641	41.5505	40.8661	10.3124	25.5266	9.34025	-1.60337	0.329107	0.0216969	0.173977
ENSSSCG00000034493	ST3GAL6	5.81959	6.41475	7.01995	1.8061	4.32598	3.07219	-0.912086	0.531416	0.0299435	0.193084
ENSSSCG00000009716	SH3RF1	2.92895	2.58845	2.43802	0.686821	1.44995	0.859276	-0.88576	0.541202	0.00660059	0.131991
ENSSSCG00000021386	PTGR1	3.49505	3.88417	5.29486	0.714337	2.11558	1.52892	-1.11832	0.46063	0.0185723	0.166926
ENSSSCG00000009166	MANBA	1.74507	1.83875	1.38523	0.202296	0.866933	0.114938	-0.964268	0.512538	0.0168655	0.161861
ENSSSCG00000008433	STPG4	135.371	203.866	174.931	101.191	105.021	101.938	-0.713276	0.609934	0.0143072	0.15492
ENSSSCG00000027432	NSUN3	4.37417	3.96918	4.06384	0.871557	3.09736	0.695615	-1.12618	0.458127	0.0494691	0.227369
ENSSSCG00000038543	CENPA	2.01764	1.19471	1.77134	0.186191	0.208575	0.318955	-1.093	0.468786	0.0016673	0.106003
ENSSSCG00000028101	SLC9B2	1.94077	1.74284	1.23403	0.750895	0.293596	0.105995	-0.948895	0.518029	0.0141324	0.15492
ENSSSCG00000029509	KIF22	3.41176	3.12292	2.83109	0	1.7264	0.273912	-1.44217	0.368013	0.0305438	0.193398
ENSSSCG00000025965	SPDL1	0.869465	1.28044	0.662295	0.0569919	0.129075	0.0639993	-0.826838	0.563764	0.00375067	0.120368
ENSSSCG00000000738	RHNO1	2.28685	1.74719	1.79264	0	0.612746	0.704835	-1.06571	0.477736	0.0144618	0.15492
ENSSSCG00000011278	TRAK1	14.1055	14.9738	7.41053	1.02276	5.56449	1.30613	-2.01678	0.247108	0.0302888	0.193084
ENSSSCG00000023498	HSPB6	434.538	377.091	256.976	188.44	153.853	118.01	-1.20168	0.434768	0.0156489	0.158373
ENSSSCG00000016092	SGO2	1.09338	1.28377	1.5825	0.179812	0.415098	0.192616	-0.877475	0.544319	0.00199454	0.107196
ENSSSCG00000032488	ZADH2	12.4823	12.6535	13.6743	5.79067	8.20479	7.11551	-0.804263	0.572655	0.00375965	0.120368
ENSSSCG00000009085	NUDT6	1.66064	1.082	1.35454	0.246639	0.992529	0.239216	-0.694372	0.617978	0.049318	0.227311
ENSSSCG00000014223	COMMD10	2.39818	2.98141	2.47769	1.17216	1.79321	1.11653	-0.624473	0.648657	0.0129292	0.152577
ENSSSCG00000005771	HDHD2	6.39605	4.93713	5.29437	2.55268	4.51029	2.8506	-0.624822	0.6485	0.044729	0.219835
ENSSSCG00000037823	ANKRD34A	0.777901	1.9448	2.59917	0.210156	0.244375	0.427162	-1.04408	0.484953	0.028517	0.190201
ENSSSCG00000037682	HFE	1.35609	1.19628	0.967049	0.406541	0.444629	0.30645	-0.646329	0.638904	0.00177628	0.106003
ENSSSCG00000038254	PRKRA	5.36507	5.87396	6.60163	1.53561	2.0633	2.53928	-1.19892	0.435602	0.00161059	0.106003
ENSSSCG00000002873	GPI	141.003	188.037	201.096	91.6261	89.562	119.945	-0.806272	0.571858	0.0172755	0.162647
ENSSSCG00000010429	PRKG1	3.45097	3.2132	3.2757	0.955521	1.06653	0.990317	-1.10581	0.464641	4.93193e-06	0.0453307
ENSSSCG00000023118	BZW2	29.6478	29.1557	27.4733	8.06752	18.2061	11.0842	-1.21479	0.430837	0.0185976	0.166926
ENSSSCG00000035581	SUGCT	2.57293	2.41905	3.46756	1.51174	1.12535	1.55417	-0.666982	0.629823	0.0103734	0.14395
ENSSSCG00000036256	MAD2L1	4.61722	3.41236	4.44757	1.43376	2.96114	1.54702	-0.819701	0.566559	0.0303159	0.193084
ENSSSCG00000004484	COL12A1	2.86557	2.45628	4.49741	0.691137	1.74401	0.909241	-1.01712	0.4941	0.0250105	0.18205
ENSSSCG00000027935	FHOD3	3.15347	2.73999	2.30037	0.349344	0.350313	0.695632	-1.35087	0.392056	0.00075219	0.0952706
ENSSSCG00000008289	MTHFD2	6.15668	6.3407	6.6457	2.70427	2.34644	1.35802	-1.26015	0.417499	0.00320186	0.114348
ENSSSCG00000009405	SUCLA2	152.444	157.251	162.839	51.1792	86.971	93.6039	-1.0652	0.477908	0.017249	0.162647
ENSSSCG00000025463	PROS1	6.83256	6.92942	6.01438	1.78892	4.24867	3.08295	-0.955247	0.515753	0.024368	0.181052
ENSSSCG00000012440	PGK1	289.672	356.291	377.126	55.1842	127.625	145.411	-1.73798	0.29979	0.0178401	0.1649
ENSSSCG00000014994	PDGFD	6.37329	4.43636	4.84312	0.386277	2.59452	0.893764	-1.54447	0.342821	0.022215	0.175484
ENSSSCG00000011940	DZIP3	1.1896	1.08729	1.12641	0.183332	0.516241	0.517586	-0.611861	0.654352	0.00721977	0.136201
ENSSSCG00000034217	SKA2	3.33625	3.57488	4.1487	0.835115	1.5883	1.41544	-1.05141	0.482496	0.00334455	0.11697
ENSSSCG00000000916	LUM	144.917	114.917	84.7067	13.5239	66.5082	26.001	-1.925	0.26334	0.0475289	0.224646
ENSSSCG00000032687	CYP4V2	1.68593	1.17693	1.61335	0.410265	0.992946	0.450299	-0.635466	0.643733	0.0269373	0.185661
ENSSSCG00000013327	MPPED2	0.757682	1.0179	1.05547	0.220611	0.306154	0.272982	-0.61495	0.652952	0.00131454	0.106003
ENSSSCG00000004510	ACAA2	24.1356	18.1524	18.4778	5.96733	11.3114	12.1828	-1.01725	0.494056	0.0329405	0.19866
ENSSSCG00000004291	NT5E	4.44182	2.91113	4.13369	0.09677	0.959476	0.601754	-1.66276	0.315834	0.00435561	0.120368
ENSSSCG00000025751	MDH1	99.0768	114.534	76.7171	34.8475	43.7343	65.4775	-1.02513	0.491366	0.0296339	0.193047
ENSSSCG00000028113	CAPZA2	27.5185	23.8659	23.6626	6.92409	13.0412	13.7475	-1.13798	0.454396	0.0183001	0.166552
ENSSSCG00000015772	AGA	4.09337	2.67839	2.72173	1.15314	1.87815	1.66262	-0.693078	0.618533	0.0249872	0.18205
ENSSSCG00000011624	MCM2	2.33476	2.17474	1.20478	0.0785163	0.443115	0	-1.30221	0.405505	0.00628782	0.130339
ENSSSCG00000006282	KIFAP3	5.37689	6.17238	5.33772	2.25767	4.25848	2.96483	-0.697843	0.616493	0.0287469	0.190829
ENSSSCG00000000499	BEST3	3.52923	1.95228	1.721	0.0883135	1.1964	0.24812	-1.20274	0.434448	0.0353419	0.202963
ENSSSCG00000017254	MAP2K6	3.86126	3.56614	2.67057	0.139828	0.999193	0.303688	-1.59249	0.331598	0.00433453	0.120368
ENSSSCG00000030565	GRIA4	0.727664	0.712162	0.709668	0	0.251513	0.0486642	-0.64871	0.63785	0.00276163	0.111038
ENSSSCG00000021232	SYNC	5.96782	7.069	6.82987	0.738726	4.02537	1.3033	-1.48371	0.357569	0.0326588	0.19798
ENSSSCG00000011604	CHCHD4	5.87697	6.21188	4.39794	2.49783	2.88441	3.23566	-0.739272	0.599042	0.00826813	0.137729
ENSSSCG00000037430	COL6A6	5.12209	3.43135	4.37152	0.0890439	1.02332	0.543322	-1.80709	0.285766	0.00346329	0.117079
ENSSSCG00000012001	ROBO1	1.11529	1.17101	1.16879	0.0965319	0.614223	0.264762	-0.717821	0.608015	0.0117401	0.150377
ENSSSCG00000032498	IDH3A	113	111.422	106.149	34.5539	66.4555	53.6309	-1.1299	0.456947	0.0144247	0.15492
ENSSSCG00000038992	TUBB6	2.47022	3.88407	2.3274	1.74668	1.37661	0.939657	-0.71837	0.607784	0.0344355	0.201516
ENSSSCG00000032007	RTN4	133.551	125.764	90.8472	8.21183	49.3754	13.5392	-2.61972	0.162699	0.0252814	0.182121
ENSSSCG00000008829	OCIAD2	1.54699	1.67977	1.45644	0.282612	1.07937	0.494814	-0.690756	0.619529	0.0297359	0.193047
ENSSSCG00000015886	ITGB6	8.93116	8.35662	6.64096	0.0997739	1.58549	0.380706	-2.49955	0.176832	0.0029339	0.11278
ENSSSCG00000004803	ACTC1	1508.08	1609.49	1318.13	112.757	113.193	404.455	-3.08319	0.117996	0.00746901	0.136875
ENSSSCG00000004205	ARHGAP18	7.57927	6.64353	11.3577	3.94597	3.68275	5.44082	-0.813857	0.568859	0.0322075	0.197778
ENSSSCG00000011194	ANKRD28	2.67432	3.14658	2.42868	0.660924	0.979387	0.981966	-1.00103	0.499645	0.00101082	0.103008
ENSSSCG00000004487	MTO1	5.72781	3.82712	4.54494	1.53707	3.51036	1.74579	-0.839614	0.558793	0.0463845	0.222468
ENSSSCG00000007748	PSPH	11.6891	11.5272	10.1995	0.233349	0.800298	0.154497	-3.1466	0.112922	0.000110693	0.0717011
ENSSSCG00000011309	KIF15	1.88335	1.15892	1.61007	0	0.260913	0.132789	-1.16927	0.444648	0.00169432	0.106003
ENSSSCG00000031053	S100A1	14.2252	19.6563	16.9791	5.97694	8.26477	6.53101	-1.17932	0.44156	0.00260426	0.11062
ENSSSCG00000038329	PIGK	2.68186	3.09204	2.46588	0.721606	1.97071	1.21481	-0.73491	0.600855	0.0366307	0.204989
ENSSSCG00000010831	DUSP10	14.8276	11.7494	19.5566	1.64556	4.51777	2.42139	-2.12534	0.229197	0.00451235	0.120616
ENSSSCG00000036360	LURAP1L	1.16073	1.11696	0.845339	0.053334	0.388175	0.18151	-0.76287	0.589323	0.00493835	0.122232
ENSSSCG00000026934	PIGX	1.45848	1.79862	1.48525	0.780859	0.973846	0.136157	-0.699374	0.615839	0.0499912	0.227637
ENSSSCG00000014061	THOC3	2.38419	2.84043	2.15094	0.796082	1.60979	1.30222	-0.64135	0.641113	0.023125	0.177816
ENSSSCG00000017544	ATP5MC1	174.51	217.617	202.935	74.7547	136.078	123.53	-0.86572	0.548772	0.0369587	0.205172
ENSSSCG00000015375	ITGB8	3.41522	2.20478	2.20153	0.209565	1.38207	0.533004	-1.11947	0.460263	0.0262853	0.184383
ENSSSCG00000020912	HECTD2	1.28449	1.0427	1.56318	0.468973	0.295434	0.238553	-0.781127	0.581912	0.00286091	0.111859
ENSSSCG00000006146	LRRCC1	2.5537	2.88201	3.23397	1.32684	2.12653	0.866843	-0.701533	0.614918	0.0368161	0.205172
ENSSSCG00000011522	CNTN3	1.55919	0.98342	1.09053	0	0.551608	0.54984	-0.713887	0.609675	0.0404111	0.212028
ENSSSCG00000004499	ATP5F1A	85.451	94.7067	78.8587	17.5492	44.4917	33.7378	-1.49816	0.354004	0.0185563	0.166926
ENSSSCG00000005380	COL15A1	49.9761	35.6051	39.7481	2.84147	20.5224	7.44896	-2.25539	0.20944	0.0369212	0.205172
ENSSSCG00000015256	JAM3	6.17084	6.36484	4.53457	1.49152	3.85561	2.29277	-0.95843	0.514617	0.0359974	0.203893
ENSSSCG00000011928	CCDC80	19.6552	17.8507	23.5167	0.526067	10.2881	2.49617	-2.43612	0.18478	0.0448465	0.220062
ENSSSCG00000023141	RNLS	4.02525	3.33095	3.51126	0.853263	2.10601	2.28547	-0.792061	0.577518	0.04292	0.21637
ENSSSCG00000024591	ETV1	2.07648	1.67459	2.11039	0.403933	1.36994	0.6801	-0.731607	0.602233	0.0345962	0.20187
ENSSSCG00000030469	BUB1	0.77607	0.732006	0.847262	0	0.037698	0	-0.817711	0.567341	1.45921e-05	0.0453307
ENSSSCG00000004322	ANKRD6	0.784832	0.752481	0.612003	0.133803	0.299526	0	-0.591629	0.663593	0.00745003	0.136875
ENSSSCG00000016946	CENPK	2.77154	2.95425	2.87815	0.442376	2.12418	0.57777	-1.00804	0.497222	0.0460004	0.222129
ENSSSCG00000009123	CAMK2D	21.9803	18.6677	19.2702	6.01996	10.8009	9.9467	-1.11222	0.462582	0.0103121	0.14395
ENSSSCG00000002452	LGMN	10.1302	10.8113	8.10756	4.99765	7.62265	4.9111	-0.656538	0.634399	0.0359373	0.203893
ENSSSCG00000003876	CDKN2C	9.02811	11.2897	9.27834	0.700544	3.40855	1.03205	-2.12588	0.229111	0.00791458	0.13695
ENSSSCG00000032390	NDUFB2	5.94682	7.1025	5.75134	1.80901	4.12512	3.58949	-0.841305	0.558139	0.0392867	0.210114
ENSSSCG00000038094	GPX7	8.00331	6.95372	7.66043	4.78824	5.82784	3.25831	-0.62723	0.647418	0.0384618	0.208921
ENSSSCG00000036094	PLAAT1	6.39557	5.81615	6.95564	3.71712	3.09612	3.77669	-0.706475	0.612816	0.00181157	0.106003
ENSSSCG00000032398	VGLL3	2.36823	1.85413	2.22735	0.41282	1.2099	0.954999	-0.781889	0.581605	0.019007	0.168367
ENSSSCG00000003697	NDC80	0.979244	0.904157	0.903364	0.0706488	0.174193	0.219813	-0.741946	0.597932	0.000228756	0.0795331
ENSSSCG00000036168	PDSS2	1.30985	1.06135	1.83098	0.180598	0.725184	0.494251	-0.715668	0.608923	0.0263744	0.184383
ENSSSCG00000012171	PRDX4	4.13931	4.47606	4.64708	2.06325	3.193	2.53774	-0.602115	0.658787	0.0117007	0.150178
ENSSSCG00000035299	SFRP4	3.26815	3.65002	2.85619	0.19386	2.17736	0.799461	-1.16233	0.44679	0.0493811	0.227311
ENSSSCG00000005271	CARNMT1	19.7807	14.9511	15.5715	6.26756	11.7652	10.0834	-0.805814	0.572039	0.0412779	0.213264
ENSSSCG00000004554	PCLAF	7.52837	5.68204	4.20249	0.433259	0.874328	0.0732218	-2.22805	0.213447	0.00199406	0.107196
ENSSSCG00000009364	FREM2	4.51255	3.45663	3.46855	0.127196	2.32732	0.150877	-1.55622	0.340042	0.0415042	0.213685
ENSSSCG00000035199	PTGES3L	58.5396	52.4537	57.3933	11.4048	28.0048	24.7764	-1.44157	0.368167	0.0202548	0.171512
ENSSSCG00000000896	NTN4	3.70334	4.48604	3.57993	0.693912	1.50562	1.2525	-1.20924	0.432496	0.00295325	0.11278
ENSSSCG00000015894	DPP4	4.66973	4.36829	2.69585	2.00238	1.95668	2.14024	-0.670896	0.628117	0.0265961	0.184828
ENSSSCG00000008175	CHST10	4.93006	5.01474	5.7678	2.07251	3.93879	3.30103	-0.628994	0.646627	0.0413347	0.213463
ENSSSCG00000017300	MRC2	3.8364	3.55523	4.55582	0.568785	2.54588	0.827763	-1.19653	0.436324	0.0320999	0.197529
ENSSSCG00000025134	FAM171B	1.07663	1.45964	1.08195	0.230942	0.69216	0.425094	-0.613647	0.653542	0.0168115	0.161861
ENSSSCG00000033444	SPC24	0.487811	0.870544	1.01055	0.156894	0.200497	0.083021	-0.631763	0.645387	0.0101893	0.14395
ENSSSCG00000007235	TPX2	5.57192	4.22555	4.65064	0.471224	2.37199	0.589223	-1.54046	0.343776	0.0173699	0.162842
ENSSSCG00000015215	CHEK1	0.987947	0.966889	0.529505	0	0	0.0449943	-0.838921	0.559061	0.00259568	0.11062
ENSSSCG00000023557	CCRL2	1.23653	0.504233	1.06184	0	0.312313	0.130688	-0.741636	0.598061	0.0235045	0.178691
ENSSSCG00000016033	GULP1	3.09299	3.36686	3.1834	0.808604	1.94219	2.1163	-0.724276	0.605301	0.0444989	0.219563
ENSSSCG00000004401	DDO	11.6793	11.5589	6.45638	1.91872	4.79615	3.31457	-1.34129	0.394668	0.0247175	0.181662
ENSSSCG00000002009	PCK2	10.3358	7.26365	14.7757	2.23232	0.979071	1.49676	-2.17726	0.221096	0.00299159	0.11278
ENSSSCG00000010795	NDUFAB1	41.9606	45.2714	40.3871	13.0347	27.9653	25.0046	-0.986739	0.504617	0.0399893	0.211591
ENSSSCG00000008747	NCAPG	0.688161	0.565508	0.583491	0.018689	0.0887798	0	-0.638589	0.642341	0.000222542	0.0795331
ENSSSCG00000028359	BST1	0.936716	0.93442	0.603373	0.169962	0.331485	0	-0.649042	0.637704	0.0123421	0.151666
ENSSSCG00000040411	CCDC69	1.69441	2.56538	3.09767	0.47114	1.02863	0.848254	-0.945076	0.519402	0.0136794	0.15438
ENSSSCG00000034491	PRICKLE1	2.31098	2.39415	1.88492	0.160351	1.40501	0.405122	-1.01585	0.494538	0.0347034	0.202083
ENSSSCG00000027085	UQCRFS1	85.4173	94.349	83.77	23.7472	62.4421	38.9417	-1.15916	0.447772	0.042806	0.2163
ENSSSCG00000003712	OSBPL1A	5.7624	4.47678	6.09852	1.73896	3.16203	2.5612	-0.898368	0.536493	0.0129265	0.152577
ENSSSCG00000008573	RAB10	51.5421	54.9626	47.2866	15.0229	39.1675	19.9308	-1.13259	0.456096	0.0467887	0.22338
ENSSSCG00000009009	MND1	0.938408	0.941859	0.583913	0.0685152	0.119845	0.309598	-0.642591	0.640561	0.00820372	0.137729
ENSSSCG00000023776	CCSAP	1.7016	2.33091	1.79602	0.598729	0.958437	0.594868	-0.777681	0.583304	0.00457912	0.120825
ENSSSCG00000016020	DUSP19	5.38569	4.72349	4.58528	0.256617	2.70903	1.23359	-1.43114	0.370838	0.0346584	0.202083
ENSSSCG00000010483	PLCE1	1.38556	1.72548	1.8885	0.58779	1.18821	0.385448	-0.654679	0.635217	0.0365559	0.204989
ENSSSCG00000029326	CCNB1	3.68555	3.51124	2.34778	0.563204	0.597572	0.51456	-1.40855	0.376689	0.00081285	0.0952706
ENSSSCG00000025651	GFM1	28.0104	28.7921	25.1225	8.20575	12.6997	15.4494	-1.148	0.451249	0.0106435	0.144271
ENSSSCG00000016658	ANLN	2.9415	2.22714	2.41278	0.222618	0.708048	0.278657	-1.341	0.394747	0.00152173	0.106003
ENSSSCG00000010144	ACTN2	324.81	250.896	212.76	140.459	112.13	173.683	-0.88325	0.542145	0.025126	0.182064
ENSSSCG00000007531	FAM217B	0.709958	1.12776	1.10898	0.0337817	0.558278	0.245313	-0.645149	0.639427	0.0319971	0.197204
ENSSSCG00000003662	NT5C1A	4.08584	4.19633	3.86246	0.655845	2.13037	1.59031	-1.08621	0.470996	0.0165871	0.161155
ENSSSCG00000001977	STXBP6	1.79344	1.80029	1.97281	0.0359552	0.726913	0.266986	-1.11963	0.460212	0.00663537	0.132048
ENSSSCG00000030318	SDHC	22.1183	22.7047	17.3775	4.20356	5.19494	9.55777	-1.62904	0.323304	0.00771258	0.13695
ENSSSCG00000016620	TSPAN12	6.30954	6.34269	5.25745	2.19824	4.48626	3.49949	-0.696267	0.617167	0.0438988	0.218957
ENSSSCG00000005366	NCBP1	38.566	41.3803	40.2045	16.7068	27.5915	22.3063	-0.849949	0.554804	0.0136867	0.15438
ENSSSCG00000005287	PSAT1	58.3155	64.9112	46.1644	0.469573	3.45757	0.9993	-4.59375	0.0414135	0.000767444	0.0952706
ENSSSCG00000000848	GLT8D2	9.60774	7.96973	6.64154	0.242248	2.19974	1.1266	-2.14217	0.226539	0.00687505	0.134515
ENSSSCG00000031489	DUSP22	17.6015	18.5915	18.6504	4.60077	10.4864	7.13241	-1.25827	0.418044	0.0138075	0.154678
ENSSSCG00000017022	HMMR	2.15367	2.45754	3.50223	0.931305	1.26514	1.19759	-0.784107	0.580711	0.00979976	0.143457
ENSSSCG00000001473	COL11A2	0.991458	0.871185	4.00984	0.0602867	0.0533486	0.144984	-1.28926	0.409161	0.0489723	0.226876
ENSSSCG00000013591	TIMM44	11.0335	9.37187	9.197	3.45788	7.37406	5.61037	-0.788884	0.578792	0.0459736	0.22209
ENSSSCG00000007986	NME4	1.1263	1.11581	0.562084	0	0.244095	0	-0.832644	0.561499	0.0099835	0.14395
ENSSSCG00000014326	KIF20A	2.10388	2.08953	1.86829	0.0594307	0.480125	0.32992	-1.24043	0.423245	0.00107881	0.104137
ENSSSCG00000011950	NXPE3	2.09692	2.25682	1.54208	0.644839	1.37622	0.451624	-0.725341	0.604854	0.0389128	0.209198
ENSSSCG00000038694	CCND2	6.52057	7.20779	5.29471	3.49478	3.27432	2.26556	-0.8769	0.544536	0.00855196	0.137729
ENSSSCG00000034993	NREP	252.29	273.148	238.826	2.86661	20.9315	17.8711	-4.4484	0.0458035	0.00518886	0.124997
ENSSSCG00000032929	ENKUR	2.07448	1.53592	1.43063	0.480594	1.06305	0.723344	-0.616007	0.652475	0.0236789	0.179258
ENSSSCG00000025777	ESR1	2.12046	0.972467	0.77298	0.304188	0.234229	0.0703638	-0.88769	0.540479	0.0283119	0.189472
ENSSSCG00000006051	CTHRC1	4.4172	4.53988	6.77361	0.282706	1.68547	0.625969	-1.79344	0.288483	0.00733609	0.136567
ENSSSCG00000009157	TET2	5.46947	4.24687	4.04298	2.88135	3.00364	2.18514	-0.596717	0.661257	0.0171691	0.162365
ENSSSCG00000010631	GPAM	3.91282	2.46321	2.46194	0.480277	1.71525	0.532411	-1.08583	0.471121	0.0301766	0.193084
ENSSSCG00000030544	TMEM143	5.02589	5.61889	5.69791	1.82566	3.66595	2.18961	-0.889113	0.539946	0.0163676	0.1603
ENSSSCG00000039425	BPGM	4.93747	8.33489	8.93654	0.411326	2.11266	0.734227	-2.05858	0.240053	0.00765392	0.136875
ENSSSCG00000016002	CCDC141	0.958333	1.55443	1.21919	0	0.216785	0.155645	-0.993629	0.502213	0.00204986	0.107196
ENSSSCG00000010400	MSMB	4.44821	3.56724	3.13917	0.194549	0.760122	0.725712	-1.60904	0.327817	0.00172491	0.106003
ENSSSCG00000016554	MEST	2.59104	1.46334	2.49784	0.121633	1.28212	0.510245	-1.00024	0.499917	0.0441412	0.219309
ENSSSCG00000012377	KIF4A	0.663123	0.769363	0.699895	0.0366462	0.0660842	0.163926	-0.653109	0.635908	0.000324806	0.0834681
ENSSSCG00000024681	TECRL	20.5393	12.0458	7.21132	2.55665	2.86091	4.8244	-1.61682	0.326054	0.0242423	0.181001
ENSSSCG00000027205	LPCAT3	14.7682	15.3495	17.8388	6.8003	10.1649	7.33487	-0.914057	0.530691	0.00670347	0.132956
ENSSSCG00000009378	CKAP2	3.28438	3.4802	4.22836	0.629316	0.4947	0.538767	-1.58104	0.334242	7.44353e-05	0.066124
ENSSSCG00000001570	PI16	6.54955	5.67669	7.83069	0.67877	2.69628	2.20913	-1.49413	0.354995	0.0155537	0.158146
ENSSSCG00000001804	HOMER2	27.3814	20.6982	14.5016	10.5386	8.36793	8.25189	-1.08495	0.471409	0.0164297	0.160508
ENSSSCG00000028135	PRTFDC1	4.3334	3.68143	3.33126	0.703022	1.14006	0.919508	-1.31677	0.401433	0.00052447	0.0927057
ENSSSCG00000007488	DOK5	2.67388	3.3729	3.12611	0.863566	0.155406	0.468466	-1.4633	0.362662	0.00232488	0.109057
ENSSSCG00000038569	ARMCX1	2.45467	1.28851	1.82336	0.815106	1.15097	0.537053	-0.631722	0.645406	0.0462285	0.222459
ENSSSCG00000015249	ADAMTS8	10.7549	15.8338	4.85154	1.41357	0.353019	0.626242	-2.58947	0.166147	0.00713551	0.136201
ENSSSCG00000011287	HHATL	14.5825	20.9222	16.065	5.56892	5.76004	10.8038	-1.15842	0.448002	0.020628	0.172172
ENSSSCG00000008068	IARS1	20.0702	16.2131	18.3876	5.21717	9.10473	5.34942	-1.37993	0.384238	0.0048053	0.122232
ENSSSCG00000035954	ATAD5	0.809375	0.809136	0.606941	0.095009	0.308961	0.0615886	-0.596506	0.661354	0.00562308	0.127548
ENSSSCG00000004601	MNS1	2.21475	2.78939	3.85359	0.485932	0.833965	0.936262	-1.16204	0.446881	0.00506397	0.123917
ENSSSCG00000009361	POSTN	41.2948	29.5791	21.1578	0.698039	11.767	4.30513	-2.65367	0.158915	0.0399337	0.2114
ENSSSCG00000036501	WDR1	50.2575	40.4782	35.5182	24.2	25.6057	24.4321	-0.728975	0.603332	0.00729166	0.136567
ENSSSCG00000006546	TDRD10	0.435602	0.364162	1.1255	0	0	0	-0.685824	0.621651	0.0274456	0.18721
ENSSSCG00000013637	QTRT1	2.22707	2.51629	1.80832	1.0409	1.42469	0.747188	-0.627314	0.647381	0.0194713	0.169466
ENSSSCG00000032054	CNPY4	2.34298	2.47786	2.59034	0.831789	1.33445	0.951527	-0.774172	0.584724	0.00206951	0.107196
ENSSSCG00000036868	CTNNBIP1	3.41039	3.02861	4.31203	0.553969	1.58857	0.82794	-1.22737	0.427094	0.00764269	0.136875
ENSSSCG00000012911	CARNS1	14.9092	25.1324	27.0775	2.19884	8.75562	9.36599	-1.72444	0.302615	0.0471864	0.224284
ENSSSCG00000003493	CAPZB	32.1051	30.925	38.7957	20.1053	21.7902	18.5197	-0.721136	0.60662	0.00359276	0.118285
ENSSSCG00000000874	GAS2L3	1.54152	1.47947	0.765197	0.270746	0.432549	0.294707	-0.746223	0.596162	0.0137699	0.154642
ENSSSCG00000033196	MYORG	7.3205	10.0202	9.74472	0.434036	3.80674	1.59295	-1.92819	0.262759	0.0207073	0.172172
ENSSSCG00000023806	LRRN1	3.31422	2.07561	1.54463	0.259748	0.876774	0.313705	-1.14746	0.451418	0.0163337	0.1601
ENSSSCG00000001683	POLH	9.58216	18.3209	13.3922	1.43768	5.95823	3.02396	-1.81001	0.285189	0.0229063	0.17712
ENSSSCG00000012773	PNCK	4.39301	4.10782	4.5228	0.122909	0.423885	0.665075	-1.94551	0.259623	0.00032175	0.0834681
ENSSSCG00000037151	MIEF2	2.90075	3.65698	2.49677	0.618979	1.59691	1.09087	-0.95106	0.517252	0.0146284	0.15492
ENSSSCG00000037559	ACOT11	1.86415	1.93148	1.54307	0.0987457	0.509855	0.149391	-1.16172	0.446979	0.00176627	0.106003
ENSSSCG00000022390	RGN	1.83755	2.2934	1.26646	0	0.419049	0.263158	-1.18757	0.439043	0.00532249	0.12634
ENSSSCG00000021255	ADA	3.71017	2.80013	3.37039	0.7203	1.77611	1.24813	-0.955047	0.515825	0.0121324	0.151219
ENSSSCG00000039271	ST8SIA2	1.67959	4.42849	1.51747	0.074941	0.73313	0.168894	-1.35725	0.390325	0.0305735	0.193474
ENSSSCG00000000735	TSPAN9	15.2335	12.9394	6.93063	2.01744	4.0784	1.65021	-1.82188	0.282853	0.0128232	0.152577
ENSSSCG00000002388	ESRRB	1.43131	1.0007	0.840216	0.0926168	0.137402	0	-0.949529	0.517801	0.00192813	0.107196
ENSSSCG00000007366	MYBL2	1.90381	1.00886	1.63586	0.400102	0.881765	0.60281	-0.621459	0.650013	0.036662	0.205005
ENSSSCG00000000190	TUBA1B	91.1537	85.2202	80.0799	29.8509	55.0452	28.9258	-1.21271	0.431458	0.0154825	0.157911
ENSSSCG00000012403	OGT	22.1599	19.7353	21.4024	14.447	11.0421	14.94	-0.619768	0.650776	0.0104715	0.14395
ENSSSCG00000034151	RNPEP	2.21181	2.35594	2.11059	1.15208	1.31708	0.549751	-0.70574	0.613128	0.0175989	0.163938
ENSSSCG00000024864	ATXN10	14.853	11.1797	13.7955	5.24495	8.09523	6.97902	-0.885385	0.541343	0.0105928	0.14395
ENSSSCG00000037463	MRPS36	65.0666	52.7002	73.2439	28.1834	38.2335	44.1997	-0.782525	0.581349	0.0275025	0.187358
ENSSSCG00000011453	ITIH4	17.9428	20.7018	13.9828	10.7039	4.80796	4.68098	-1.33182	0.397266	0.0240308	0.180361
ENSSSCG00000016690	CREB5	1.28734	1.04826	1.72122	0.383689	0.411088	0.239817	-0.798957	0.574764	0.0038316	0.120368
ENSSSCG00000010471	KIF11	3.02117	2.98226	4.04331	0.330625	0.549127	0.19702	-1.67752	0.312619	0.000414355	0.0879753
ENSSSCG00000012667	IGSF1	2.11755	1.51982	1.60225	0.256749	0.774089	0.376219	-0.912003	0.531447	0.00671676	0.132996
ENSSSCG00000000496	CCT2	2.28554	3.38214	2.35402	0.103894	0	0	-1.81702	0.283807	0.000215032	0.0795331
ENSSSCG00000013226	PTPMT1	10.5208	17.0637	13.9483	3.52027	4.96618	5.20773	-1.40527	0.377547	0.00404552	0.120368
ENSSSCG00000023611	TNXB	2.67421	2.24673	2.35596	1.21	1.126	1.06273	-0.682133	0.623243	0.000355137	0.08746
ENSSSCG00000022868	KCTD4	2.11091	3.64997	5.78757	0	1.33433	0.181821	-1.71781	0.30401	0.025655	0.182657
ENSSSCG00000010399	NCOA4	29.3666	33.0983	30.2607	24.2397	18.5759	15.475	-0.663829	0.631201	0.0232626	0.177898
ENSSSCG00000038007	HACD1	44.0007	48.6781	55.7051	17.2875	21.7485	32.528	-1.06135	0.479185	0.017803	0.1649
ENSSSCG00000011519	GXYLT2	2.30021	2.43948	2.2017	0.446191	1.53415	0.717137	-0.843274	0.557377	0.0250011	0.18205
ENSSSCG00000002806	MMP15	2.54377	3.20801	2.69999	0.421028	1.51199	0.6926	-1.06365	0.478421	0.0138751	0.154678
ENSSSCG00000011973	COL8A1	1.73883	1.69662	1.69772	0.0868032	0.402331	0.272036	-1.12046	0.459946	0.000476579	0.0908652
ENSSSCG00000000839	ALDH1L2	3.76695	4.60396	4.19052	1.28266	2.95132	0.940863	-0.995216	0.501661	0.0350498	0.202702
ENSSSCG00000033608	LOXL2	9.70108	7.59594	7.12794	1.0023	4.99407	2.54013	-1.37908	0.384464	0.0433111	0.217217
ENSSSCG00000005627	AK1	394.387	507.78	526.136	147.526	217.576	268.686	-1.19945	0.435441	0.013417	0.153904
ENSSSCG00000044952	NLRX1	1.44288	1.71117	1.0027	0.229989	0.831956	0.556873	-0.639586	0.641897	0.0384007	0.208898
ENSSSCG00000026004	MSRB3	38.0889	35.6955	34.5103	13.5234	22.6855	24.207	-0.851467	0.554221	0.0287841	0.190829
ENSSSCG00000015116	MCAM	8.99099	7.03349	11.4884	5.00908	5.2755	3.64993	-0.838361	0.559278	0.0212532	0.172844
ENSSSCG00000016714	CYCS	177.351	187.558	182.031	84.4603	141.836	127.807	-0.656306	0.634501	0.0447782	0.219835
ENSSSCG00000035993	C1QTNF2	0.958489	0.78906	1.17739	0	0.251351	0.221366	-0.773187	0.585124	0.00414574	0.120368
ENSSSCG00000009114	PRSS12	1.68745	0.461295	1.24081	0.0374357	0.0750191	0.0472721	-0.971162	0.510095	0.0204541	0.172172
ENSSSCG00000040089	TEDC1	0.979669	2.43164	1.49631	0.29309	0.611735	0.224428	-0.910804	0.531889	0.0248316	0.18205
ENSSSCG00000022655	PTGES2	5.4161	6.1433	5.61808	2.32434	4.33764	3.14144	-0.681765	0.623402	0.0282014	0.189296
ENSSSCG00000002849	SHCBP1	1.152	1.18074	2.92041	0.119445	0.321607	0	-1.21214	0.431627	0.0170788	0.162315
ENSSSCG00000014248	LMNB1	13.9123	12.0802	11.972	2.39967	5.02291	2.29902	-1.74239	0.298874	0.00385988	0.120368
ENSSSCG00000008125	NCAPH	1.63436	1.51157	2.45045	0.35336	0.600962	0.0238743	-1.1211	0.459743	0.00897428	0.138635
ENSSSCG00000001987	RIPK3	1.6644	1.39206	1.51391	0	0.679984	0.711332	-0.826143	0.564035	0.0328313	0.198212
ENSSSCG00000015862	LIMS2	13.4241	17.8927	17.235	7.32758	5.86183	10.3181	-0.98058	0.506776	0.0156874	0.158373
ENSSSCG00000031142	NMNAT3	2.25322	3.05996	2.1251	0.82122	1.139	1.57051	-0.681114	0.623684	0.0213552	0.172844
ENSSSCG00000031905	KCNS3	1.82373	3.37733	2.05671	0.116245	0.544193	0.0526421	-1.46004	0.363484	0.00491793	0.122232
ENSSSCG00000036402	MYL9	158.573	149.771	146.577	68.9551	29.2235	47.4011	-1.70556	0.306602	0.00836727	0.137729
ENSSSCG00000035152	TEF	5.28016	6.41209	5.01277	2.10596	3.19156	1.4836	-1.03792	0.48703	0.0119281	0.150449
ENSSSCG00000028282	SLC1A4	1.33696	3.29595	4.04274	0.561502	0.57516	0.351056	-1.30977	0.403386	0.0192569	0.16862
ENSSSCG00000008245	TMSB10	375.298	419.859	328.154	257.71	284.947	199.36	-0.604765	0.657578	0.0302942	0.193084
ENSSSCG00000006735	PTGFRN	7.25156	7.00139	5.79077	1.10245	3.93523	1.42171	-1.38576	0.382688	0.0238845	0.180178
ENSSSCG00000037568	RAB43	1.29045	1.66816	1.07877	0.155809	0.69809	0.583847	-0.676985	0.625471	0.0278083	0.188379
ENSSSCG00000005650	CERCAM	5.04383	3.67697	3.05567	0	1.90979	0.640581	-1.52862	0.346609	0.032545	0.19798
ENSSSCG00000027667	EML1	6.72171	6.5003	6.04542	0.978382	3.04708	2.13627	-1.34077	0.394811	0.0116836	0.150121
ENSSSCG00000040678	TYMS	4.76461	2.49609	2.16698	0.255193	0.668952	0.0966048	-1.59873	0.330168	0.00764465	0.136875
ENSSSCG00000028338	PAMR1	1.33178	1.26637	1.70089	0.405957	0.0433972	0	-1.09414	0.468416	0.00322526	0.114732
ENSSSCG00000037539	SORCS2	0.902869	1.1444	1.35323	0.0320683	0.115271	0.431337	-0.8477	0.55567	0.00720912	0.136201
ENSSSCG00000009938	UNG	5.56192	3.64419	4.95321	1.00427	2.2617	1.39012	-1.17914	0.441614	0.00964111	0.142768
ENSSSCG00000005524	DAB2IP	4.57142	5.07769	3.5822	0.979393	2.0487	1.18088	-1.18648	0.439373	0.00609516	0.129652
ENSSSCG00000014437	PPARGC1B	1.3782	2.25755	0.664017	0.11253	0.393324	0.128196	-0.960645	0.513827	0.0325003	0.19798
ENSSSCG00000037416	CLIC5	27.5449	18.5552	21.4394	11.0538	15.7432	8.72476	-0.891341	0.539113	0.0327666	0.198159
ENSSSCG00000013594	FBN3	1.04291	0.803175	0.808669	0.0846892	0.181909	0.266671	-0.678884	0.624648	0.00150561	0.106003
ENSSSCG00000040509	LIMD2	1.14473	1.07854	1.54558	0	0	0	-1.16812	0.445001	0.000211224	0.0795331
ENSSSCG00000033920	CTU2	1.50122	3.32185	1.92994	0.550325	1.15578	0.497559	-0.887254	0.540642	0.0369456	0.205172
ENSSSCG00000002294	ARG2	71.7297	48.3154	173.579	0.424563	8.84758	2.05707	-4.61125	0.0409144	0.00907643	0.139298
ENSSSCG00000006474	NES	19.9496	24.1914	20.8123	3.1507	14.3286	4.52916	-1.6774	0.312645	0.0439361	0.219046
ENSSSCG00000004480	COX7A2	100.606	95.9023	78.756	51.0964	74.7105	50.37	-0.651478	0.636628	0.0372535	0.205494
ENSSSCG00000027986	ABCB8	1.76567	1.47808	1.03757	0.233636	0.96411	0.371354	-0.690436	0.619667	0.0454364	0.221304
ENSSSCG00000016652	LRRN3	1.50957	1.57809	1.15628	0.21806	0.431889	0.146771	-0.934067	0.523381	0.00170585	0.106003
ENSSSCG00000009283	TNFRSF19	1.21275	1.28355	1.31392	0.0404145	0.856089	0.183695	-0.784912	0.580388	0.0364968	0.204779
ENSSSCG00000017215	SLC16A5	1.39226	3.02796	4.01148	1.11566	0.703555	0.431982	-1.07533	0.474562	0.0391106	0.209672
ENSSSCG00000017298	TANC2	0.963791	1.05716	0.743867	0.0218221	0.545072	0.0976039	-0.674469	0.626563	0.0268075	0.185661
ENSSSCG00000028397	TMEM106C	4.1543	3.98179	3.11657	1.17425	2.83565	1.62336	-0.757493	0.591523	0.0441013	0.219309
ENSSSCG00000009519	CLYBL	4.401	5.66764	3.51951	1.46648	2.9523	2.60582	-0.737032	0.599972	0.0491711	0.22714
ENSSSCG00000037433	C3orf18	1.19828	1.02008	0.485299	0.293928	0	0	-0.78326	0.581052	0.0208939	0.172172
ENSSSCG00000001510	KIFC1	1.52557	0.919679	1.02539	0	0	0	-1.09856	0.466983	0.000818595	0.0952706
ENSSSCG00000031860	MRPS12	3.19211	4.8488	4.11522	0.710367	2.17219	1.02782	-1.1703	0.444329	0.017561	0.163842
ENSSSCG00000004969	KIF23	1.54288	1.50216	1.18506	0.149275	0.505921	0.0641893	-0.972063	0.509776	0.00433589	0.120368
ENSSSCG00000025842	SPAG8	7.04165	7.55785	5.21493	2.25843	4.25456	2.47467	-0.948619	0.518128	0.021292	0.172844
ENSSSCG00000011207	SGO1	1.42825	1.44014	1.10999	0.070802	0.370897	0.279106	-0.911723	0.53155	0.00196303	0.107196
ENSSSCG00000005510	PHF19	1.45342	1.23674	1.19451	0.230148	0.625689	0.349045	-0.719424	0.60734	0.00497038	0.122272
ENSSSCG00000009827	HVCN1	1.19049	1.43253	0.855992	0.20806	0.732689	0.375906	-0.593271	0.662838	0.0353699	0.202965
ENSSSCG00000015785	CENPU	3.8418	5.00657	2.75012	2.04322	1.74915	1.48063	-0.797911	0.575181	0.0203452	0.171909
ENSSSCG00000016988	ERGIC1	14.478	11.3645	10.6174	5.24316	8.26838	5.81024	-0.832068	0.561724	0.0176631	0.164405
ENSSSCG00000004466	TTK	1.42181	1.07055	0.700857	0.0392126	0.144724	0.0438914	-0.926632	0.526085	0.00387295	0.120368
ENSSSCG00000003435	MIIP	1.83757	2.25025	1.63328	0.447543	1.27421	0.678629	-0.711937	0.6105	0.0281122	0.189296
ENSSSCG00000028981	ZNF367	2.50445	1.57742	2.10093	0.360111	0.315438	0.279507	-1.20432	0.433974	0.000785325	0.0952706
ENSSSCG00000001992	RABGGTA	2.01375	2.90818	5.17159	0	0.505206	0.330146	-1.72739	0.301999	0.00777149	0.13695
ENSSSCG00000007022	ANK1	1.21852	0.77694	0.902304	0.0590348	0.142252	0.075818	-0.842226	0.557782	0.00110344	0.104137
ENSSSCG00000015522	ANGPTL1	11.407	7.11498	9.72872	0.16864	4.37548	0.475065	-2.28836	0.204708	0.0319045	0.196736
ENSSSCG00000032710	E2F2	0.998991	0.811898	0.53199	0	0.07672	0.12272	-0.732846	0.601716	0.00389402	0.120368
ENSSSCG00000013004	TM7SF2	2.08037	3.36546	1.02823	0.532063	0.601874	0.160102	-1.08666	0.470851	0.0364579	0.204779
ENSSSCG00000011698	GYG1	120.568	150.279	166.484	24.1076	79.5742	45.6886	-1.67576	0.313002	0.0293723	0.192253
ENSSSCG00000006187	MSC	2.00061	2.41161	2.23991	0.367588	1.29799	0.92868	-0.817348	0.567484	0.0225514	0.176227
ENSSSCG00000003217	ASPDH	13.27	28.8546	18.2446	4.57364	9.48015	5.1882	-1.50115	0.353272	0.0230168	0.177483
ENSSSCG00000007268	E2F1	2.55967	1.81696	2.38667	0.092166	0.147057	0	-1.58687	0.332893	0.000176164	0.0795331
ENSSSCG00000001065	ATXN1	2.94364	3.38401	2.64384	0.934212	1.64836	1.8037	-0.711022	0.610887	0.0179476	0.165228
ENSSSCG00000023784	SEMA3C	35.7469	27.1312	27.3332	0.224669	3.98757	1.82749	-3.57594	0.0838561	0.00402581	0.120368
ENSSSCG00000034913	GINS1	1.23534	1.16521	0.936283	0.034108	0.464638	0.10686	-0.827629	0.563454	0.00756896	0.136875
ENSSSCG00000022343	ENO1	52.5135	60.561	53.4409	18.5753	24.5266	33.6969	-1.12359	0.45895	0.010416	0.14395
ENSSSCG00000036007	MFAP4	15.5534	8.59476	12.2873	1.20869	4.95519	2.70528	-1.81212	0.284773	0.0184981	0.166793
ENSSSCG00000028996	ALDH1A1	4.04041	4.873	3.0659	0.852382	2.48347	1.82387	-0.907876	0.532969	0.0424488	0.216005
ENSSSCG00000029558	EXTL1	8.83027	7.24901	6.4925	0.580513	1.06251	1.12716	-2.15106	0.225148	0.000268519	0.0802354
ENSSSCG00000008554	ABHD1	1.35684	0.698636	0.756704	0.113377	0.562561	0.166637	-0.597631	0.660838	0.0493794	0.227311
ENSSSCG00000009486	SLITRK6	2.68439	1.35577	0.97055	0.0620751	0.527478	0.276908	-1.01518	0.494768	0.0301137	0.193084
ENSSSCG00000034811	QDPR	5.25379	6.1369	7.32694	1.18458	4.52104	1.65533	-1.17888	0.441695	0.0498893	0.227441
ENSSSCG00000009560	TFDP1	7.96409	8.74061	7.04432	2.12157	4.69249	3.06353	-1.09403	0.468453	0.0141954	0.15492
ENSSSCG00000026894	NFE2L3	1.62701	1.97647	1.76362	0.324761	1.19704	0.417735	-0.796233	0.575851	0.0274382	0.18721
ENSSSCG00000002712	LDHD	2.93685	2.26482	2.68014	0.685715	1.41389	1.80413	-0.683844	0.622504	0.0419101	0.214562
ENSSSCG00000000607	ART4	2.01191	0.996568	2.62405	0	0.915696	0.160327	-1.0978	0.467228	0.0449204	0.220253
ENSSSCG00000037237	COMTD1	4.38381	2.91918	3.03906	0.893825	2.25307	1.7834	-0.77108	0.585979	0.0481471	0.225315
ENSSSCG00000027607	IER3	5.23495	3.39349	4.12424	2.57843	1.51178	2.45333	-0.725685	0.60471	0.0293112	0.19223
ENSSSCG00000009448	DIAPH3	0.855249	0.336654	0.451533	0.021383	0	0.0241762	-0.594276	0.662377	0.0140161	0.15492
ENSSSCG00000002847	GPT2	1.34522	1.12792	0.996195	0	0.12539	0.193165	-0.963733	0.512728	0.000671448	0.0935845
ENSSSCG00000012905	TMEM134	5.16444	5.21765	4.40888	1.55727	2.21282	2.24212	-0.986763	0.504609	0.001593	0.106003
ENSSSCG00000031614	SMCO1	83.3712	68.4154	38.2771	5.5259	15.231	16.1596	-2.32789	0.199175	0.0142052	0.15492
ENSSSCG00000014829	MRPL48	11.6098	12.0306	12.5002	6.44336	9.61767	7.2382	-0.589511	0.664568	0.0190581	0.168367
ENSSSCG00000011198	RFTN1	5.90375	5.18475	4.03285	1.1313	2.19002	2.60026	-1.04469	0.484748	0.0168961	0.161986
ENSSSCG00000010735	LHPP	3.86736	3.47145	3.48874	0.910066	1.99791	2.39515	-0.77638	0.58383	0.0383276	0.208692
ENSSSCG00000026106	TXNDC15	17.8733	15.9731	13.1504	4.97814	10.9983	7.2451	-0.979411	0.507187	0.0358101	0.203763
ENSSSCG00000020963	EPDR1	27.137	24.3582	31.7802	2.78378	13.8917	3.28328	-2.19952	0.217711	0.0264073	0.184383
ENSSSCG00000015896	FAP	12.6167	9.3744	9.64742	0.774101	3.96922	2.11966	-1.9244	0.26345	0.0126353	0.152577
ENSSSCG00000014217	FEM1C	9.09594	19.166	10.7461	5.45365	7.25343	5.33443	-0.94178	0.52059	0.0450002	0.220253
ENSSSCG00000012132	ASB9	1.69793	1.46085	1.54834	0	0.742169	0.365737	-0.943332	0.52003	0.015937	0.159114
ENSSSCG00000021359	CDC42EP3	5.75166	5.22176	8.75796	0.828051	2.06376	0.883666	-1.76	0.295249	0.00493718	0.122232
ENSSSCG00000003479	MFAP2	7.23026	7.28435	6.59873	1.81024	4.3687	1.22357	-1.31632	0.401559	0.0262432	0.184383
ENSSSCG00000005661	ENDOG	6.72031	9.65327	7.90669	3.16574	5.07456	5.11789	-0.747462	0.595651	0.0302	0.193084
ENSSSCG00000010640	NRAP	70.5025	46.6714	41.8633	17.8638	8.02999	15.1833	-1.90931	0.26622	0.00838131	0.137729
ENSSSCG00000027169	ENOSF1	1.99596	1.64675	2.27861	0.270505	1.20211	0.460512	-0.889853	0.539669	0.0249562	0.18205
ENSSSCG00000004918	ALPK2	5.14581	3.90083	3.08558	1.61699	2.5949	1.43829	-0.807814	0.571247	0.0289855	0.191116
ENSSSCG00000012318	MAGED1	17.5825	12.2149	10.3385	2.96438	8.91424	4.20081	-1.25593	0.418724	0.0477667	0.225074
ENSSSCG00000025531	SSPN	80.0106	79.622	70.4853	22.7959	36.8309	38.1427	-1.24264	0.4226	0.0065181	0.131295
ENSSSCG00000012510	ARMCX2	1.87027	2.03017	1.52347	0.549706	0.568138	0.137745	-0.996257	0.501299	0.00428272	0.120368
ENSSSCG00000013517	UHRF1	2.45984	2.07734	2.08717	0.122149	0.35531	0.0682223	-1.44619	0.366989	0.000258824	0.0802354
ENSSSCG00000033327	PDGFB	10.9813	12.831	13.5758	8.12926	9.45482	5.67148	-0.641151	0.641201	0.0377583	0.206896
ENSSSCG00000004052	FNDC1	2.33907	1.28821	3.42005	0	0.269637	0.23985	-1.47438	0.359887	0.00760961	0.136875
ENSSSCG00000021418	LSS	1.11037	1.27724	0.751256	0.189294	0.411565	0.159332	-0.70416	0.6138	0.00802206	0.137036
ENSSSCG00000024145	PRR11	1.21144	0.531827	1.31671	0.178773	0.444355	0.134372	-0.674236	0.626664	0.0362409	0.204328
ENSSSCG00000016900	ESM1	1.96918	1.9896	1.0824	0.103305	0.0503666	0	-1.33185	0.397259	0.00167278	0.106003
ENSSSCG00000013008	CDCA5	0.924262	0.756191	0.607045	0	0.0945047	0.0787399	-0.733847	0.601299	0.000999147	0.102704
ENSSSCG00000025810	KCNAB1	2.68708	2.73196	1.45649	0.137924	0.0745814	0.062417	-1.56716	0.337472	0.0014494	0.106003
ENSSSCG00000040728	EYA1	3.77219	3.10464	2.3104	0	1.71135	0	-1.52663	0.347086	0.0387055	0.209198
ENSSSCG00000032053	ST8SIA5	1.41027	0.924507	0.820795	0.0818629	0.374808	0.258783	-0.724492	0.60521	0.0105212	0.14395
ENSSSCG00000028924	AURKB	1.52853	1.13424	1.72972	0	0.320191	0.398093	-0.998857	0.500396	0.00541841	0.126732
ENSSSCG00000006988	PDGFRL	15.7546	11.0307	11.4639	2.86054	6.76413	3.07085	-1.45462	0.364851	0.0152618	0.157289
