# Supplementary material for: Transcriptome Analysis of miRNA and mRNA in Porcine Skeletal Muscle following Glaesserella parasuis Challenge
Source: Genes (Basel). 2024 Mar 13;15(3):359. doi: 10.3390/genes15030359 (PMC10970282; doi:10.3390/genes15030359)
Supplement: Supplementary file 1 [file genes-15-00359-s001.zip › Table S7.xlsx]

## Sheet: Table S7
Table S7. The upregulated DE miRNAs and their non-differentially expressed targets between the two groups.
Track_id	Gene_Name	Control-1_FPKM	Control-2_FPKM	Control-3_FPKM	Treated-1_FPKM	Treated-2_FPKM	Treated-3_FPKM	log2FC	Fold_Change	p_value	q_value
ENSSSCG00000023992	CEP112	0.930448	1.57164	1.51926	2.21967	1.58999	2.3863	0.391649	1.31189	0.0931658	0.289583
ENSSSCG00000007145	ADAM33	0.972327	0.963141	0.83138	0.640327	0.544998	0.335421	-0.355704	0.781488	0.0198065	0.170155
ENSSSCG00000022159	FNDC3A	6.64088	5.06388	5.52697	6.34347	6.33246	5.63391	0.0800755	1.05707	0.505794	0.686687
ENSSSCG00000012548	PWWP3B	6.82294	7.95123	7.76916	0.351962	6.17591	0.688304	-1.74281	0.298786	0.0828408	0.275535
ENSSSCG00000003716	SS18	1.86988	1.08443	2.54196	1.2247	1.06579	3.58657	-0.00248914	0.998276	0.99565	0.998771
ENSSSCG00000008581	NCOA1	2.90651	3.01613	2.25049	4.20934	3.48631	2.37127	0.209193	1.15604	0.370577	0.578984
ENSSSCG00000014098	WDR41	2.95277	2.98905	3.39308	1.94461	3.47272	1.90034	-0.28623	0.820042	0.245478	0.466526
ENSSSCG00000029200	TRIM2	0.564026	0.485409	0.694887	0.380965	0.429136	0.364083	-0.182854	0.880958	0.0360927	0.204328
ENSSSCG00000000570	C2CD5	8.80466	6.73339	7.48248	2.80322	7.1036	4.70989	-0.623268	0.649199	0.132559	0.339468
ENSSSCG00000016834	LMBRD2	1.09468	1.14366	0.823115	1.28391	1.85299	1.40263	0.311796	1.24125	0.0622002	0.2455
ENSSSCG00000004663	SEMA6D	2.1262	2.49531	1.76998	0.616739	3.17127	1.15195	-0.353496	0.782685	0.443716	0.637633
ENSSSCG00000015556	LAMC2	1.2654	0.598353	0.575072	0.885916	3.30601	2.20004	0.729311	1.65785	0.133481	0.340194
ENSSSCG00000027628	IL6R	3.9218	2.30683	2.44733	60.1472	2.71375	3.48912	1.39447	2.62892	0.349241	0.562525
ENSSSCG00000013421	PTBP1	7.90663	6.92366	6.88467	6.34277	7.96738	6.81016	-0.0379117	0.974064	0.730989	0.848844
ENSSSCG00000013639	SLC44A2	22.3051	21.9051	16.7921	9.02997	32.4384	17.3959	-0.207446	0.866069	0.708767	0.833998
ENSSSCG00000015462	TPK1	4.11621	4.42134	3.78504	0.986283	3.55504	1.70538	-0.812964	0.569211	0.0828132	0.275535
ENSSSCG00000024529	TRMT5	2.51227	1.53029	1.89484	1.03815	3.10809	1.3047	-0.138295	0.908592	0.705536	0.832103
ENSSSCG00000008675	LETM1	4.30951	3.49797	2.70375	4.80476	7.6251	3.33635	0.431806	1.34892	0.253872	0.474021
ENSSSCG00000003790	ANKRD13C	5.05935	3.20498	5.08529	10.263	6.94311	5.7772	0.655775	1.57546	0.0787897	0.269417
ENSSSCG00000014435	CSNK1A1	17.0754	16.808	15.8588	59.302	16.3871	39.9104	0.994211	1.99199	0.134405	0.341311
ENSSSCG00000002436	TTC7B	7.98985	5.96249	7.8966	8.97773	18.071	9.8154	0.628626	1.54609	0.119058	0.323579
ENSSSCG00000034980	IRF8	20.2339	82.5662	34.8029	59.7816	77.5745	63.0708	0.755999	1.6888	0.267158	0.485634
ENSSSCG00000009944	CORO1C	7.61548	7.34673	8.6278	9.5164	6.58789	7.29676	-0.0215106	0.985201	0.895497	0.94386
ENSSSCG00000010594	NT5C2	15.4148	6.96989	8.14243	46.6906	15.0353	39.6186	1.56627	2.96139	0.0554138	0.236138
ENSSSCG00000000383	RNF41	2.79481	3.74538	2.91234	7.95157	3.92462	5.67214	0.68724	1.6102	0.0627221	0.24668
ENSSSCG00000034292	ZMYM1	2.63334	1.99024	2.51371	1.52854	3.21499	1.70863	-0.134386	0.911058	0.614936	0.767518
ENSSSCG00000005303	PIGO	0.237838	0.4582	0.0619511	0.0918013	1.462	0.123686	0.218684	1.16367	0.619028	0.770863
ENSSSCG00000022496	STK39	0.58258	0.494181	0.369339	0.561948	0.916622	0.460318	0.144361	1.10524	0.337684	0.552105
ENSSSCG00000027973	COG4	3.95251	3.88311	3.27557	1.61039	4.34352	2.47128	-0.364852	0.776549	0.301649	0.519871
ENSSSCG00000007478	ATP9A	2.093	1.91523	2.1255	1.66936	2.72167	1.38856	-0.082706	0.944285	0.69289	0.823184
ENSSSCG00000012062	TTC3	3.1998	3.01731	3.72917	3.35522	5.19873	2.50174	0.0815515	1.05816	0.760721	0.866771
ENSSSCG00000027820	CD200	1.39025	0.268437	0.507498	0.506293	0.791457	0.704846	0.00313605	1.00218	0.991683	0.996922
ENSSSCG00000007360	CHD6	2.39877	2.52589	2.9105	2.63966	3.84075	2.27598	0.100201	1.07192	0.605179	0.762131
ENSSSCG00000011261	WDR48	6.06227	5.07153	4.20342	5.49016	7.7286	6.25811	0.293982	1.22602	0.174143	0.390023
ENSSSCG00000011822	OPA1	4.19433	3.98028	3.14377	4.83838	4.47741	3.71673	0.164246	1.12058	0.291892	0.510574
ENSSSCG00000033586	DBNDD2	23.1747	16.0062	17.0278	24.3589	23.5122	19.0644	0.250283	1.18944	0.25625	0.476803
ENSSSCG00000030053	ARCN1	21.6887	21.0796	18.441	34.4457	27.7722	26.9179	0.515893	1.42988	0.0158259	0.158945
ENSSSCG00000004542	NARS1	53.2984	46.5446	30.6228	42.8982	40.4694	28.6639	-0.198745	0.871308	0.535533	0.71095
ENSSSCG00000000860	NUP37	4.04868	2.89888	2.57453	1.10179	3.88435	1.44603	-0.495499	0.709317	0.286453	0.505396
ENSSSCG00000036673	PPT1	6.32821	8.70438	6.83846	2.01767	6.26718	4.05736	-0.776485	0.583787	0.115703	0.319786
ENSSSCG00000015445	NRCAM	0.896791	0.292895	0.573264	1	0.526401	0.887941	0.193008	1.14314	0.386687	0.59103
ENSSSCG00000011867	MYLK	0.577535	0.665663	0.656306	1.76158	1.20268	0.773918	0.436653	1.35346	0.0787472	0.269417
ENSSSCG00000008687	MXD4	6.67489	5.02344	4.65684	3.6566	7.74747	6.59229	0.0806497	1.05749	0.805428	0.892775
ENSSSCG00000002235	LPCAT4	1.15121	1.21794	1.40052	0.834884	1.70478	0.64585	-0.162561	0.893437	0.505622	0.686533
ENSSSCG00000012992	FRMD8	1.24094	0.891545	0.750923	1.54934	1.07734	0.502458	0.0334666	1.02347	0.898232	0.945306
ENSSSCG00000008569	HADHB	86.0001	57.2992	50.4436	58.3437	70.4008	92.924	0.203015	1.1511	0.534161	0.709872
ENSSSCG00000022849	IL2RA	1.8857	1.5665	0.693409	0.638526	2.19748	0.700328	-0.164503	0.892236	0.695126	0.824843
ENSSSCG00000014831	PAAF1	1.23636	1.46634	1.41126	1.37453	2.43887	1.44221	0.194817	1.14458	0.332745	0.547444
ENSSSCG00000015428	PUS7	2.03213	1.87627	1.89938	1.08861	2.82725	1.35811	-0.141266	0.906723	0.625938	0.775436
ENSSSCG00000015396	SEMA3D	0.946524	0.815355	1.36066	0.0391813	1.49812	0.268744	-0.446884	0.733626	0.325791	0.541732
ENSSSCG00000002762	TERF2	8.17724	6.06128	6.72234	8.20927	8.28182	7.62425	0.186288	1.13783	0.18341	0.400765
ENSSSCG00000011916	ATP6V1A	2.77407	3.43554	2.07305	0.895626	4.58461	1.07908	-0.408275	0.753524	0.477735	0.665798
ENSSSCG00000017707	TAF15	23.2576	15.264	13.5142	7.40126	16.8445	14.5472	-0.432254	0.741103	0.343451	0.557453
ENSSSCG00000011049	DCLRE1C	0.587074	0.280641	0.766415	0.470347	0.783068	0.449541	0.0273515	1.01914	0.877844	0.933267
ENSSSCG00000013883	COLGALT1	1.63647	1.80359	1.55082	1.34105	2.26638	1.16455	-0.0626404	0.95751	0.753606	0.863047
ENSSSCG00000024692	RRBP1	6.84652	7.32875	12.4366	3.67637	6.08478	3.49523	-0.853248	0.553537	0.0575259	0.239105
ENSSSCG00000030660	PDIK1L	3.37493	2.84955	3.60056	1.72363	5.02676	3.59203	-0.0132384	0.990866	0.971214	0.985639
ENSSSCG00000017395	RETREG3	2.76434	1.699	2.22432	2.68622	3.39026	3.18703	0.349519	1.27414	0.0911071	0.286233
ENSSSCG00000011074	ARHGAP21	5.42838	3.98101	4.19182	4.81876	4.0817	5.09866	0.0391266	1.02749	0.791798	0.885864
ENSSSCG00000028920	POLDIP2	43.0136	37.6463	35.1342	41.0823	50.3934	38.8706	0.162827	1.11948	0.307162	0.524351
ENSSSCG00000006648	CTSS	5.71531	8.18911	2.03241	3.60832	4.84193	2.7464	-0.297219	0.81382	0.591843	0.752284
ENSSSCG00000040977	SNX8	0.674885	0.815234	0.357828	2.82221	0.541659	0.902175	0.480341	1.39507	0.311627	0.527843
ENSSSCG00000030423	MIER1	6.27415	5.30761	5.63227	5.82248	6.17485	5.9283	0.0521235	1.03679	0.460826	0.651606
ENSSSCG00000035598	EDN1	0.451932	0	0.106927	2.17361	0.42965	1.37167	0.914387	1.88477	0.0700838	0.257887
ENSSSCG00000012172	ACOT9	5.44552	4.61652	5.28509	5.0759	4.39818	4.64177	-0.0993952	0.933424	0.27561	0.494608
ENSSSCG00000006083	LAPTM4B	38.7109	32.2472	26.3469	13.5452	25.9034	13.873	-0.877704	0.544233	0.0561662	0.237924
ENSSSCG00000045890	UFM1	1.84017	1.47747	1.77561	2.85348	3.07634	2.694	0.523655	1.43759	0.00205487	0.107196
ENSSSCG00000011397	SLC38A3	3.43671	2.90391	2.45419	2.13297	2.27287	4.54829	-0.0242109	0.983358	0.936324	0.968184
ENSSSCG00000010476	MYOF	1.34515	1.33991	1.02632	0.497211	1.07043	0.6486	-0.373851	0.77172	0.0736535	0.262642
ENSSSCG00000015959	RAPGEF4	0.780679	0.658201	0.259041	0.29995	1.03283	1.68681	0.311156	1.2407	0.413196	0.612155
ENSSSCG00000023956	NEDD9	1.87056	0.69322	1.437	1.67898	0.881168	0.963926	-0.0863856	0.941879	0.77035	0.872606
ENSSSCG00000006274	PRKDC	1.15969	0.647542	0.920329	0.573125	1.91462	0.303072	-0.0645446	0.956247	0.869466	0.929026
ENSSSCG00000031514	CCDC28B	2.30715	3.37885	2.42955	0.753389	2.08952	1.17194	-0.692548	0.61876	0.0623433	0.245847
ENSSSCG00000011028	EPC1	8.8313	8.73066	8.63139	5.17063	13.6498	9.45611	0.0122804	1.00855	0.974639	0.987511
ENSSSCG00000010674	FAM204A	3.13349	4.0046	4.16225	9.15441	4.6351	6.59684	0.675087	1.59669	0.0634512	0.247968
ENSSSCG00000035254	DPH6	0.903193	0.606199	0.43714	0.034688	1.03064	0.313888	-0.223434	0.856524	0.508563	0.688748
ENSSSCG00000028974	UST	1.04518	0.540749	1.38095	0.664862	1.45603	2.09884	0.252021	1.19087	0.47462	0.663095
ENSSSCG00000012893	UNC93B1	0.567609	1.63064	0.330028	1.00649	0.848665	0.480349	0.000553568	1.00038	0.998719	0.999704
ENSSSCG00000036067	PDP2	0.529867	0.611163	0.50981	0.17485	0.622841	0.245768	-0.215948	0.86098	0.21365	0.433792
ENSSSCG00000001478	BMP5	11.8952	8.57254	6.69781	2.971	7.08813	3.58385	-0.896747	0.537097	0.0778977	0.268594
ENSSSCG00000034039	SLC11A2	1.17095	1.24732	0.917029	1.07599	0.789225	1.0042	-0.109749	0.926749	0.312558	0.528425
ENSSSCG00000035842	SUMO1	7.40903	6.19425	6.39783	4.2009	6.50643	3.20471	-0.482331	0.71582	0.130224	0.336624
ENSSSCG00000006209	VCPIP1	1.83506	2.13842	2.26095	3.36253	3.06964	3.00683	0.431272	1.34842	0.0037267	0.120036
ENSSSCG00000030359	ARHGEF3	1.9643	2.04638	1.56635	0.973667	2.30856	2.11462	-0.062789	0.957411	0.812213	0.895799
ENSSSCG00000021852	FAM124B	0.647326	0.612009	0.756054	0.070402	0.25455	0.225182	-0.501001	0.706616	0.00337584	0.117079
ENSSSCG00000021216	TCEANC2	1.01564	0.347901	0.161255	0.43816	0.86914	0.623673	0.156073	1.11425	0.58278	0.745226
ENSSSCG00000003811	ROR1	0.254053	0.311892	0.379993	0.260027	0.640267	0.962974	0.279173	1.2135	0.215618	0.435473
ENSSSCG00000004825	CHSY1	3.63492	2.74518	2.79056	2.86994	4.20053	2.98423	0.0950932	1.06813	0.602401	0.759976
ENSSSCG00000006887	CNN3	22.7033	23.3965	26.0666	28.4982	32.3192	30.0463	0.321041	1.24923	0.01422	0.15492
ENSSSCG00000040166	FLRT2	1.30375	1.37008	1.31209	0.287505	1.56729	0.759752	-0.37264	0.772368	0.265554	0.484264
ENSSSCG00000025537	PTPN6	1.00028	1.06744	0.0829019	1.82517	1.31683	1.25771	0.574131	1.48878	0.147332	0.356976
ENSSSCG00000015386	FAM126A	1.61218	1.3821	1.59971	1.51219	2.63812	2.40303	0.314375	1.24347	0.138077	0.345806
ENSSSCG00000007460	ARFGEF2	2.20487	0.807758	1.57006	3.47475	2.55704	2.36483	0.615583	1.53218	0.0859683	0.279818
ENSSSCG00000004935	HACD3	8.12368	6.72729	6.8096	5.49944	7.96984	6.8101	-0.0913625	0.938636	0.587956	0.749261
ENSSSCG00000047420	CPNE1	3.2987	2.84092	4.27536	2.67591	3.65957	3.67578	-0.0403723	0.972404	0.830294	0.907723
ENSSSCG00000008881	RAPGEF2	3.3249	2.88367	2.32026	3.69382	3.30174	3.34848	0.21827	1.16334	0.137013	0.344591
ENSSSCG00000004364	HACE1	1.68416	1.82682	1.85772	1.11694	2.57478	1.9079	0.00709876	1.00493	0.975979	0.987988
ENSSSCG00000016916	IL6ST	21.4384	15.748	15.5571	21.2671	17.4057	24.6459	0.252134	1.19097	0.275013	0.494212
ENSSSCG00000009903	COQ5	16.2553	13.3308	13.3208	2.54655	10.4263	5.39088	-1.25778	0.418188	0.0640542	0.248834
ENSSSCG00000033823	XPNPEP3	3.14453	2.29434	2.64248	4.97346	3.1586	1.45066	0.0972391	1.06972	0.813207	0.896205
ENSSSCG00000011575	ATG7	0.797028	0.662298	0.525674	0.455289	1.24045	0.389296	-0.00293011	0.997971	0.99044	0.996214
ENSSSCG00000004199	EPB41L2	9.63183	6.66346	8.73632	5.89865	8.10333	5.69699	-0.305156	0.809355	0.200884	0.421261
ENSSSCG00000025780	HMGXB4	1.4496	1.27454	1.27354	1.6229	1.47111	1.41148	0.101059	1.07256	0.117277	0.321132
ENSSSCG00000004592	SLTM	9.06514	12.5607	12.946	14.5408	14.4629	13.0341	0.275051	1.21004	0.15664	0.368854
ENSSSCG00000007076	NDUFAF5	3.29255	2.55198	3.23121	3.61773	3.5292	3.04661	0.130542	1.09471	0.285611	0.504815
ENSSSCG00000038989	CRK	40.6959	38.0331	38.9758	40.1952	42.6578	32.3743	-0.0387578	0.973493	0.764696	0.869682
ENSSSCG00000003693	MYOM1	131.559	118.189	113.202	29.9612	73.8111	75.2918	-1.11734	0.460944	0.0616038	0.244695
ENSSSCG00000009111	SYNPO2	71.103	37.524	41.0453	9.24962	54.6488	10.6017	-1.3805	0.384085	0.17355	0.389432
ENSSSCG00000007454	ZMYND8	3.23353	2.0468	1.84221	1.25637	4.60171	1.65167	-0.0431326	0.970545	0.926837	0.963236
ENSSSCG00000004209	PTPRK	1.14077	1.47216	1.38762	1.73832	1.15818	2.41292	0.224881	1.16868	0.325662	0.541595
ENSSSCG00000015050	ZW10	2.8125	2.26054	1.65858	1.62443	2.18821	1.27483	-0.265332	0.832007	0.267932	0.486443
ENSSSCG00000008475	MAP4K3	3.71893	3.91943	4.05951	1.30905	4.34823	2.06296	-0.544887	0.685445	0.201832	0.42256
ENSSSCG00000029697	FAM120B	1.21627	0.900516	1.11582	1.48725	2.05229	0.99197	0.254299	1.19276	0.250776	0.470917
ENSSSCG00000011166	ZMYND11	12.4415	10.7138	12.796	4.83138	20.0641	16.1587	-0.014507	0.989995	0.981222	0.991031
ENSSSCG00000009246	ENOPH1	1.46093	1.54116	1.28547	1.46609	2.41933	1.60378	0.206457	1.15385	0.247849	0.468321
ENSSSCG00000012110	MID1	0.403391	0.405576	0.356842	0.49873	0.832062	0.427045	0.183303	1.13548	0.175559	0.391784
ENSSSCG00000017095	SEMA5A	0.629701	0.510995	0.710813	0.501776	0.563065	0.592562	-0.0574637	0.960952	0.37646	0.582955
ENSSSCG00000004132	PHACTR2	1.97136	2.08669	2.62203	2.89257	2.60557	3.48453	0.307307	1.2374	0.0729535	0.261962
ENSSSCG00000004535	TCF4	12.9488	10.288	12.0328	6.11287	12.112	5.72285	-0.570179	0.673533	0.150768	0.360849
ENSSSCG00000005729	DDX31	1.29455	1.0684	0.966808	1.20974	1.44068	1.40619	0.158441	1.11608	0.116408	0.320161
ENSSSCG00000003700	ESCO1	2.47332	3.22399	4.28382	3.76626	6.50636	5.54195	0.531396	1.44533	0.111619	0.315281
ENSSSCG00000014252	PRRC1	4.73625	4.09202	3.81046	6.87561	5.33215	7.85777	0.550837	1.46493	0.0264286	0.184423
ENSSSCG00000009349	RFC3	2.04503	1.8964	2.0854	1.38047	1.27924	1.48843	-0.337047	0.79166	0.00183501	0.106003
ENSSSCG00000017063	SGCD	46.3797	52.5369	42.389	6.86121	66.0421	16.8122	-1.18379	0.440193	0.261064	0.481446
ENSSSCG00000005191	MPDZ	6.53884	5.68559	5.20568	4.49486	6.18044	5.24419	-0.114773	0.923528	0.453104	0.64387
ENSSSCG00000004306	ORC3	2.43942	2.68063	1.40202	0.479937	2.39598	1.18924	-0.488857	0.712589	0.283882	0.50319
ENSSSCG00000010465	TNKS2	13.299	9.31413	11.0164	7.45319	13.8059	11.2607	-0.0692525	0.953132	0.812785	0.896095
ENSSSCG00000029651	SLN	1038.88	1393.35	1096.37	1334.51	2205.86	1920.83	0.610601	1.5269	0.0726924	0.261962
ENSSSCG00000011811	LPP	0.603017	0.613383	0.690413	0.6744	0.791056	0.475518	0.00580737	1.00403	0.949065	0.974709
ENSSSCG00000004478	MYO6	2.54529	1.80724	1.7662	5.5306	2.33785	2.7185	0.519298	1.43326	0.181888	0.399499
ENSSSCG00000037159	MNT	1.06436	0.492093	0.707368	0.963308	1.1289	1.11194	0.249051	1.18843	0.151742	0.362592
ENSSSCG00000014146	RASA1	2.19348	2.91874	3.12663	2.9268	3.25209	3.4631	0.176364	1.13003	0.231402	0.450735
ENSSSCG00000006263	ATP6V1H	2.8932	3.01914	2.71194	4.45124	3.54872	3.80764	0.345785	1.27084	0.0147336	0.155367
ENSSSCG00000024152	ETV6	0.586605	0.686788	0.578188	1.54882	0.945952	1.38549	0.495368	1.40968	0.0149829	0.155943
ENSSSCG00000015235	ETS1	9.75085	9.2129	12.8181	10.31	9.24995	10.1768	-0.0758961	0.948753	0.621309	0.772787
ENSSSCG00000011106	CREM	3.08398	13.9693	5.19313	26.2349	18.6215	9.05401	1.27562	2.42103	0.140694	0.349094
ENSSSCG00000006508	ASH1L	5.37606	5.59081	5.12171	6.76874	9.2064	6.68394	0.414625	1.33295	0.0392997	0.210114
ENSSSCG00000010198	BMS1	3.17499	2.98806	2.40771	3.75321	4.57623	4.3238	0.43813	1.35485	0.0173892	0.162882
ENSSSCG00000024377	RPS6KA5	1.40404	1.41753	1.08873	1.13027	0.985095	0.918007	-0.19392	0.874227	0.0775937	0.268395
ENSSSCG00000004049	ACAT2	0.570456	1.10483	0.677845	1.21359	1.12896	0.823855	0.210675	1.15723	0.242545	0.463194
ENSSSCG00000029547	NAB1	4.68979	3.58193	4.47917	2.24428	5.29539	3.69173	-0.191992	0.875396	0.548038	0.72096
ENSSSCG00000015346	ICA1	0.711003	0.382011	0.519784	0.628774	1.89602	1.04781	0.475488	1.39039	0.138279	0.346238
ENSSSCG00000000857	IGF1	1.91312	0.93153	1.26068	0.569623	1.11254	0.943207	-0.327078	0.797149	0.202353	0.423065
ENSSSCG00000007249	NOL4L	1.49879	1.7558	1.53904	2.09582	3.01874	1.47659	0.272478	1.20788	0.257457	0.477996
ENSSSCG00000005184	SNAPC3	1.93615	1.15502	1.21241	0.715909	2.68305	0.775143	-0.106478	0.928853	0.796722	0.888378
ENSSSCG00000001573	PIM1	3.44504	9.69865	4.78721	6.39545	6.97719	3.92797	0.0263625	1.01844	0.954369	0.977015
ENSSSCG00000022504	CDON	1.91174	1.64762	1.68395	0.195615	1.62163	0.708905	-0.649882	0.637332	0.120438	0.32564
ENSSSCG00000038933	PURG	0.741619	0.571577	0.554361	1.31411	0.58675	1.23143	0.315178	1.24417	0.156737	0.368889
ENSSSCG00000005904	VPS28	12.0306	14.9569	11.2504	4.57306	13.0474	9.08393	-0.563337	0.676735	0.238317	0.458854
ENSSSCG00000005166	MLLT3	6.52874	6.51058	5.94362	27.4432	8.0778	21.9142	1.3045	2.46999	0.0617125	0.244964
ENSSSCG00000009101	PRDM5	0.788052	0.785207	0.529804	0.448618	0.698611	0.544504	-0.12055	0.919837	0.2949	0.513177
ENSSSCG00000009801	BCL7A	3.98869	3.92635	3.25225	2.78016	6.47341	2.99034	0.0364397	1.02558	0.915902	0.956692
ENSSSCG00000000793	PPHLN1	1.97146	5.83955	6.46797	4.27872	3.24192	5.25744	-0.0384373	0.973709	0.93655	0.968302
ENSSSCG00000016123	PARD3B	2.1152	1.39335	2.11453	2.27638	1.76435	1.24836	-0.0631525	0.95717	0.769965	0.872568
ENSSSCG00000017043	RNF145	2.50803	1.86796	2.84205	6.59042	2.82336	4.65682	0.695483	1.61943	0.0900527	0.285106
ENSSSCG00000016078	HSPE1	219.755	272.26	194.163	152.965	592.962	214.35	0.247417	1.18708	0.702343	0.829576
ENSSSCG00000028157	CASP8	2.15657	2.34335	2.29119	2.4728	2.12688	1.55543	-0.107959	0.9279	0.459958	0.650846
ENSSSCG00000006661	VPS45	3.5066	5.1947	4.71806	3.31559	10.4066	3.99321	0.207574	1.15474	0.673779	0.810691
ENSSSCG00000016564	UBE2H	13.7341	11.4148	10.5661	4.50662	7.96499	13.9317	-0.507045	0.703662	0.301936	0.519929
ENSSSCG00000012424	ABCB7	4.55554	4.68373	3.93198	4.57094	6.03385	5.28194	0.220171	1.16487	0.130571	0.337154
ENSSSCG00000028759	ASAP1	1.69509	1.31883	1.19271	1.90476	1.57498	1.64997	0.177502	1.13092	0.160492	0.374271
ENSSSCG00000005388	INVS	1.54779	1.23414	0.829296	0.649067	1.78453	0.997446	-0.0610051	0.958596	0.826578	0.904972
ENSSSCG00000004684	SPG11	1.53422	1.48657	1.32115	2.7234	3.1877	1.16813	0.402897	1.32216	0.243717	0.464224
ENSSSCG00000016778	NLN	2.81762	2.46352	3.22634	0.307732	1.57508	1.5219	-0.906043	0.533647	0.0522656	0.231448
ENSSSCG00000011593	TMCC1	5.25477	4.19722	3.91481	3.17153	9.42119	4.59473	0.202087	1.15036	0.642659	0.787152
ENSSSCG00000005016	L2HGDH	6.4815	7.29593	3.0001	5.85881	1.25544	1.44121	-0.905601	0.53381	0.213389	0.433792
ENSSSCG00000006062	YWHAZ	25.6453	28.7305	32.1654	22.1722	27.1409	31.3976	-0.10485	0.929902	0.564615	0.732476
ENSSSCG00000036423	CCDC50	3.36546	2.85545	2.95741	3.11167	2.88501	4.29624	0.115008	1.08298	0.480122	0.667395
ENSSSCG00000021343	ZEB2	6.45404	5.20716	4.07685	2.5189	8.32259	3.94254	-0.178261	0.883768	0.707288	0.833139
ENSSSCG00000008498	HEATR5B	1.71375	1.89223	1.05757	0.247762	2.39178	0.514212	-0.444488	0.734845	0.394915	0.597605
ENSSSCG00000012625	PGRMC1	15.0009	20.0993	17.405	23.7365	24.3744	19.2305	0.343699	1.26901	0.0905481	0.285353
ENSSSCG00000036756	ZNF496	1.864	1.93068	1.58823	1.98043	2.2713	2.24397	0.180639	1.13339	0.0608311	0.243675
ENSSSCG00000015129	ARHGEF12	3.57332	2.69456	1.825	3.74948	4.04333	3.8695	0.429676	1.34693	0.101279	0.300282
ENSSSCG00000009083	SPRY1	2.79797	1.41785	2.57816	2.48	4.20445	2.53215	0.320402	1.24868	0.314938	0.530023
ENSSSCG00000000612	ATF7IP	7.0046	5.55023	4.1101	3.16118	7.55032	2.81618	-0.326876	0.797261	0.47367	0.66231
ENSSSCG00000016070	GTF3C3	4.28499	2.34188	2.79949	2.67041	4.49095	3.21164	0.113005	1.08148	0.68683	0.819358
ENSSSCG00000008113	MRPS5	5.72414	5.14542	7.69247	6.74876	9.91254	15.0671	0.639764	1.55807	0.132043	0.339101
ENSSSCG00000012284	ZNF182	0.837244	0.984763	0.464755	0.288487	1.3145	0.672448	-0.0329426	0.977425	0.911247	0.95396
ENSSSCG00000039469	DNAL1	1.35746	1.47805	1.13113	2.34113	1.86184	1.63691	0.339358	1.26519	0.0461288	0.222459
ENSSSCG00000032595	RAP1B	9.28777	8.56927	8.38846	17.0457	9.62442	15.1993	0.582865	1.49782	0.069442	0.256523
ENSSSCG00000031175	FNIP2	0.794828	0.833687	0.970939	1.1147	0.694893	0.728414	-0.0221261	0.98478	0.850279	0.91919
ENSSSCG00000011643	AMOTL2	3.59764	5.13583	4.23046	2.29013	9.35516	4.16107	0.084335	1.0602	0.87324	0.931051
ENSSSCG00000037439	TRAPPC4	5.5682	8.26669	5.44624	7.9643	11.2372	7.21779	0.400044	1.31955	0.175994	0.392543
ENSSSCG00000011491	THOC7	16.4285	19.9339	20.9065	37.1629	17.7138	26.2073	0.427206	1.34463	0.24473	0.46562
ENSSSCG00000037232	SNX29	0.71611	0.31003	0.267098	1.13232	0.646956	0.648516	0.34104	1.26667	0.140528	0.348915
ENSSSCG00000033944	CYB5B	3.65579	3.92977	2.90595	3.73691	5.78417	4.33315	0.31163	1.24111	0.163618	0.377756
ENSSSCG00000017733	C17orf75	3.75481	1.63827	2.17037	1.79241	5.01077	3.605	0.319543	1.24794	0.479323	0.666768
ENSSSCG00000017251	SOX9	0.219541	0.193246	0.50954	0.231315	1.45739	0.810825	0.439545	1.35618	0.226804	0.446842
ENSSSCG00000005090	MNAT1	11.741	10.4845	10.0572	12.8574	15.3882	13.5077	0.341992	1.26751	0.0224583	0.176103
ENSSSCG00000008900	SRP72	10.9966	11.0733	8.88314	12.4499	14.7592	11.3462	0.290126	1.22275	0.107076	0.308121
ENSSSCG00000014999	KBTBD3	1.5323	1.53082	0.932548	0.608778	2.18684	0.592672	-0.200339	0.870346	0.603366	0.760625
ENSSSCG00000011942	CD47	3.56025	2.81367	3.60817	1.07349	3.45386	2.52324	-0.433489	0.740469	0.269023	0.487823
ENSSSCG00000014023	RUFY1	6.531	6.07243	6.25967	7.72195	8.62277	5.97911	0.199732	1.14848	0.225711	0.446174
ENSSSCG00000011201	SATB1	2.52848	1.725	2.50801	2.47723	1.75857	2.5535	0.00504809	1.00351	0.977682	0.989146
ENSSSCG00000007161	LZTS3	0.696529	1.22665	0.485876	0.27103	1.52319	0.409718	-0.104041	0.930423	0.782597	0.880618
ENSSSCG00000001912	PML	0.915198	0.838515	0.530277	1.06919	1.18833	0.618204	0.14782	1.10789	0.425344	0.622816
ENSSSCG00000007469	PTPN1	3.49108	2.6974	2.83347	9.40929	4.27896	4.57959	0.755995	1.6888	0.0810032	0.272973
ENSSSCG00000037697	MGP	330.272	299.583	295.857	176.24	443.184	618.716	0.240974	1.18179	0.679778	0.81448
ENSSSCG00000011314	LZTFL1	5.89997	7.21653	5.03622	8.60828	5.74257	7.4331	0.224958	1.16874	0.317433	0.532479
ENSSSCG00000004919	NEDD4L	2.22074	1.66593	1.98294	4.49901	2.35792	3.76578	0.593562	1.50897	0.0582088	0.240182
ENSSSCG00000028553	ILF2	39.9831	36.7549	36.0976	28.6884	36.4475	28.5383	-0.268554	0.830151	0.0911702	0.286259
ENSSSCG00000006346	ATF6	6.65204	6.28774	4.42367	6.20909	6.17021	6.57661	0.124267	1.08995	0.473422	0.662051
ENSSSCG00000010540	ENTPD7	0.45215	0.491132	0.596178	0.250153	0.442269	0.30393	-0.185303	0.879464	0.0651586	0.250538
ENSSSCG00000009746	RAN	64.1584	70.9794	58.1261	35.4738	93.277	60.8417	-0.127662	0.915314	0.768195	0.871585
ENSSSCG00000014100	TBCA	16.0416	15.8534	18.0459	27.0139	24.064	20.9962	0.499146	1.41338	0.0124289	0.152093
ENSSSCG00000034468	BAG4	1.61009	1.38055	1.38748	0.714758	2.99769	1.53557	0.0761989	1.05424	0.84078	0.913354
ENSSSCG00000005058	ATG14	1.48618	0.855503	0.943972	2.08994	1.49742	1.61155	0.38939	1.30984	0.0727684	0.261962
ENSSSCG00000009502	UGGT2	0.830374	0.789115	1.12473	0.285796	1.16391	0.528987	-0.236595	0.848746	0.369336	0.578339
ENSSSCG00000017744	SUZ12	4.95701	4.55956	4.8587	5.90813	5.60709	6.55629	0.276617	1.21135	0.0126761	0.152577
ENSSSCG00000016164	IKZF2	0.448705	0.87059	0.780673	0.0215976	1.16	0.146463	-0.310544	0.806338	0.430218	0.626229
ENSSSCG00000011752	FNDC3B	11.1023	10.357	10.3625	6.12924	11.0867	7.389	-0.370441	0.773546	0.178386	0.395258
ENSSSCG00000009018	SH3D19	3.5661	2.49001	2.86874	1.52271	2.27603	1.47332	-0.530893	0.692126	0.0371544	0.205419
ENSSSCG00000023091	PEX19	30.2244	22.3392	23.1377	45.3817	28.1032	30.1187	0.4186	1.33663	0.167071	0.382001
ENSSSCG00000016708	SKAP2	1.4622	1.33705	1.1474	1.43221	1.22568	1.26276	-0.00421023	0.997086	0.954702	0.977104
ENSSSCG00000005975	MTSS1	1.41645	3.70175	2.03721	0.598392	8.54645	0.691098	-0.139762	0.907669	0.883068	0.936846
ENSSSCG00000021746	MRPL35	6.83027	6.94884	6.45162	8.35233	9.27506	6.59763	0.218196	1.16328	0.172926	0.38877
ENSSSCG00000009479	RBM26	4.7874	3.8598	5.18607	4.93764	6.2658	5.23927	0.209851	1.15657	0.197278	0.41656
ENSSSCG00000014009	CNOT6	1.68935	1.5061	2.05199	1.01019	2.529	1.12932	-0.148489	0.902195	0.612873	0.766772
ENSSSCG00000038657	ATPAF1	3.79177	2.88617	3.43919	1.68633	4.14828	2.74031	-0.225437	0.855336	0.473122	0.661946
ENSSSCG00000027681	ZFR	3.88836	3.62848	4.39405	3.65999	5.84091	6.47819	0.321984	1.25005	0.215605	0.435473
ENSSSCG00000005040	GNPNAT1	2.25002	2.89481	3.20199	2.57605	3.4846	2.55052	0.0327672	1.02297	0.843861	0.915332
ENSSSCG00000009389	TRIM13	1.88331	1.70107	1.28682	0.961667	1.24979	0.888935	-0.365052	0.776441	0.0438538	0.218825
ENSSSCG00000018009	ADPRM	0.800404	0.83461	0.87064	0.219248	1.18803	0.512518	-0.204917	0.867589	0.453122	0.64387
ENSSSCG00000005057	FBXO34	2.6633	1.87158	3.60413	1.64334	4.0656	2.44311	-0.0237027	0.983705	0.947149	0.973502
ENSSSCG00000028433	DUS4L	0.835051	0.698169	0.782898	0.977622	1.04337	1.23062	0.232712	1.17504	0.0191304	0.168367
ENSSSCG00000009818	IFT81	1.3094	1.23028	0.673473	0.591777	1.441	1.07297	-0.0325938	0.977661	0.895203	0.943847
ENSSSCG00000018008	SCO1	0.643204	0.707657	0.480332	2.78631	0.87677	0.629539	0.493019	1.40739	0.265439	0.484264
ENSSSCG00000040922	IP6K2	2.54811	1.52725	2.08015	3.11912	2.12125	2.23927	0.197502	1.14671	0.355998	0.56819
ENSSSCG00000008773	PGM2	2.23083	2.28067	1.68934	7.20654	2.37771	3.77035	0.737924	1.66777	0.126997	0.333162
ENSSSCG00000023298	SRXN1	1.72252	3.56931	0.469066	35.3805	0.773093	2.1812	1.16304	2.23929	0.457628	0.648365
ENSSSCG00000028304	ZFP36L1	18.4098	29.1645	19.2039	42.4793	40.3983	24.7203	0.656177	1.5759	0.106099	0.306874
ENSSSCG00000023818	MRPS27	2.2946	2.03427	1.58465	1.11064	2.40549	1.34519	-0.205392	0.867303	0.428284	0.624777
ENSSSCG00000009010	ARFIP1	8.69316	8.32825	8.76934	5.7229	12.4133	7.04588	-0.0946366	0.936508	0.767603	0.871398
ENSSSCG00000008756	DHX15	9.83194	10.354	11.3153	12.3488	14.1663	13.4754	0.317415	1.2461	0.0141342	0.15492
ENSSSCG00000003471	EPHA2	1.56274	0.990165	1.73059	0.833676	1.15002	0.492566	-0.414301	0.750383	0.115334	0.319213
ENSSSCG00000026502	LIX1L	6.41522	8.97795	8.93563	6.48523	7.22084	9.20764	-0.0756445	0.948918	0.716522	0.83878
ENSSSCG00000022282	BDH2	6.25275	7.51638	4.27107	5.63566	5.18546	2.93486	-0.337144	0.791607	0.340325	0.553901
ENSSSCG00000006132	MMP16	0.643065	0.497194	0.93537	0	0.466015	0.104895	-0.518484	0.698105	0.0585458	0.240337
ENSSSCG00000009924	ANKRD13A	4.8092	4.63994	3.23792	3.64242	5.13953	3.34492	-0.055014	0.962585	0.806939	0.893233
ENSSSCG00000036722	MALSU1	12.1336	13.9637	10.6491	5.79378	13.9104	6.44981	-0.533692	0.690785	0.225524	0.446042
ENSSSCG00000015298	SRI	9.29813	9.74043	7.1803	4.79157	11.072	8.72258	-0.137519	0.909081	0.704325	0.831087
ENSSSCG00000015200	ESAM	10.6131	5.68977	8.22035	7.94828	7.90798	9.25881	0.0636812	1.04513	0.804029	0.892496
ENSSSCG00000038178	FUT10	1.26392	1.04892	1.03965	0.315217	1.73207	1.27289	-0.0707291	0.952157	0.836154	0.910732
ENSSSCG00000021287	GCFC2	0.565018	0.672682	0.673837	0.243258	0.99413	0.366272	-0.123791	0.917773	0.588476	0.749448
ENSSSCG00000022478	STK10	0.425845	0.593506	0.797703	0.739002	0.722145	0.538761	0.0580194	1.04104	0.631555	0.779065
ENSSSCG00000015798	ANKRD37	1.56598	1.04795	0.985744	0.437621	1.36955	0.575328	-0.319807	0.801177	0.270639	0.489931
ENSSSCG00000029201	AJUBA	0.799717	0.294572	0.697437	0.428278	0.969564	0.494969	0.029555	1.0207	0.892817	0.942733
ENSSSCG00000035619	TMEM135	1.26565	1.06942	0.907378	1.57081	1.38702	2.02666	0.351471	1.27586	0.0471446	0.224264
ENSSSCG00000031147	ACAP2	2.51737	2.20641	2.4398	4.70731	2.94442	3.18669	0.426884	1.34433	0.0660203	0.251264
ENSSSCG00000026110	SRPK2	4.33871	3.43773	4.51145	2.71251	4.25348	2.72729	-0.281649	0.82265	0.217274	0.43695
ENSSSCG00000004832	UBE3A	12.8564	12.5624	10.2203	19.3834	12.1704	14.2508	0.319104	1.24756	0.201313	0.422012
ENSSSCG00000011239	TRANK1	0.725216	0.709914	0.360697	0.193728	1.01323	0.345749	-0.103883	0.930525	0.703608	0.830489
ENSSSCG00000008974	SDAD1	8.87351	7.35358	7.8683	11.2245	9.09655	7.94574	0.198029	1.14713	0.254347	0.474458
ENSSSCG00000028694	ATP6V1B2	14.0827	13.7709	10.5779	16.8937	16.0151	16.9797	0.361871	1.28509	0.0444207	0.219563
ENSSSCG00000037951	ZNF891	0.470271	0.492952	0.34041	0.281656	1.11932	0.771946	0.236674	1.17827	0.338334	0.552105
ENSSSCG00000035218	ADA2	0.989667	0.589859	0.632791	0.666036	0.835747	0	-0.251993	0.839736	0.434421	0.629633
ENSSSCG00000023245	NONO	12.746	11.0606	12.0745	12.2597	9.91575	9.51525	-0.170045	0.888815	0.220998	0.441137
ENSSSCG00000003511	HP1BP3	11.1436	10.1989	10.1805	11.1915	10.459	14.4581	0.168729	1.12407	0.286681	0.505724
ENSSSCG00000006143	CA13	1.43153	0.96279	0.703454	0.613376	1.94731	1.36441	0.155909	1.11412	0.624599	0.774833
ENSSSCG00000032660	TMEM35B	1.9811	2.6072	1.82075	0	1.43318	0.272106	-1.09758	0.4673	0.0509239	0.229233
ENSSSCG00000007817	IL4R	1.88316	2.29532	1.44933	2.64534	4.70782	3.06786	0.620936	1.53787	0.0545718	0.235264
ENSSSCG00000006145	E2F5	0.259009	0.625922	0.604697	0.243347	0.624917	1.02624	0.105852	1.07613	0.677505	0.81324
ENSSSCG00000009658	BNIP3L	3.11021	2.76402	3.16173	8.08746	3.48301	4.8223	0.627088	1.54444	0.105665	0.306191
ENSSSCG00000038348	NME1	6.64119	6.27468	3.45886	1.31954	3.90567	2.21876	-0.91952	0.528685	0.0826259	0.275521
ENSSSCG00000029943	SCLT1	0.605936	0.710767	0.600211	0.655264	0.431261	0.552082	-0.0859224	0.942182	0.276738	0.495805
ENSSSCG00000007093	ZNF133	0.509502	0.425157	0.373087	0.528338	0.858819	0.69866	0.236044	1.17776	0.0600344	0.24192
ENSSSCG00000021793	SMIM14	9.5299	7.86244	8.01936	4.7714	10.2141	6.96702	-0.235649	0.849303	0.458802	0.649521
ENSSSCG00000017591	NME2	87.8263	102.829	77.4613	59.3764	80.3009	60.8006	-0.418077	0.748421	0.0817557	0.274321
ENSSSCG00000008185	MITD1	6.34341	3.86785	5.90816	1.17702	3.82604	2.90394	-0.863306	0.549692	0.0912344	0.286342
ENSSSCG00000005575	RC3H2	3.82008	2.20724	0.617203	0.735417	1.56203	3.58569	-0.0980596	0.934289	0.880888	0.935242
ENSSSCG00000031669	DOLPP1	1.65179	1.53066	0.990635	0.213613	1.59818	0.607085	-0.466152	0.723893	0.248349	0.468593
ENSSSCG00000020899	CDC16	2.28442	1.71398	1.50056	2.17594	2.54097	1.81335	0.168441	1.12384	0.326816	0.542388
ENSSSCG00000022187	CISD3	1.84694	4.5547	2.36603	1.4516	2.31478	1.20654	-0.523249	0.695803	0.197505	0.416838
ENSSSCG00000017745	UTP6	2.76841	2.55361	2.33282	2.4159	4.33827	2.09593	0.113008	1.08148	0.671289	0.808652
ENSSSCG00000034779	NT5C3B	6.14423	8.86248	4.73046	15.2351	7.34636	9.561	0.608496	1.52467	0.167643	0.382644
ENSSSCG00000031598	CDADC1	3.95575	2.76608	2.56982	1.23786	2.98939	2.54124	-0.358492	0.779979	0.288963	0.507553
ENSSSCG00000010258	AIFM2	1.40184	1.60009	1.81338	3.65049	3.91977	1.61953	0.59009	1.50534	0.118671	0.322931
ENSSSCG00000013405	EIF4G2	196.283	214.819	184.093	210.826	222.321	228.362	0.153763	1.11247	0.101493	0.300613
ENSSSCG00000004369	PRDM1	0.381695	0.435582	0.302076	0.986631	0.411225	0.611625	0.268966	1.20494	0.146052	0.355556
ENSSSCG00000040920	PRKACB	6.21008	6.40822	6.20269	3.80203	9.76859	4.58975	-0.137497	0.909095	0.720276	0.842091
ENSSSCG00000010447	ACTA2	42.4273	52.9515	41.9651	37.2674	51.1633	32.8895	-0.191146	0.87591	0.422078	0.619723
ENSSSCG00000031942	YES1	5.58113	6.32003	5.92038	4.95398	5.14029	9.30549	0.0588226	1.04162	0.832446	0.90928
ENSSSCG00000006862	VCAM1	34.8577	22.7506	21.7497	15.9147	29.8738	22.9631	-0.210207	0.864413	0.555626	0.726611
ENSSSCG00000026618	CAVIN2	11.2861	11.8933	18.3285	5.09244	11.7981	15.2571	-0.424093	0.745307	0.421514	0.61922
ENSSSCG00000038872	GMEB1	1.92375	2.17404	1.58006	2.76554	2.7295	2.56365	0.35455	1.27859	0.0171534	0.162346
ENSSSCG00000040889	LAMTOR5	19.0645	15.4964	18.9185	23.6115	23.9979	16.9149	0.247132	1.18685	0.245751	0.46682
ENSSSCG00000032723	ACER3	2.68869	2.35514	1.17758	3.05745	2.51289	3.08236	0.370144	1.29248	0.204626	0.42541
ENSSSCG00000000941	METTL25	0.683567	0.422609	0.61663	0.251296	0.094153	0.299188	-0.374067	0.771604	0.023506	0.178691
ENSSSCG00000017052	ADAM19	3.62731	3.13	2.906	0.830786	3.45275	4.03575	-0.287549	0.819293	0.570155	0.735982
ENSSSCG00000011750	PLD1	1.26046	1.19695	0.650873	0.0944529	1.03516	0.364558	-0.477185	0.718378	0.186036	0.40408
ENSSSCG00000006312	GPA33	0.730484	0.687497	0.716308	0.030963	0.677764	0.155083	-0.44228	0.735971	0.105825	0.306458
ENSSSCG00000010513	LCOR	1.03322	0.430647	0.279119	0.410162	0.482984	0.40524	-0.113468	0.924363	0.605971	0.762469
ENSSSCG00000036033	THRB	2.49681	2.03403	1.50985	1.53849	2.33974	3.69488	0.193306	1.14338	0.543663	0.71798
ENSSSCG00000010518	EXOSC1	4.00254	3.06763	3.04042	4.09837	4.80434	2.76627	0.146317	1.10674	0.525705	0.702664
ENSSSCG00000016549	MKLN1	6.26131	5.98781	4.45943	11.776	6.19189	9.28445	0.590103	1.50535	0.0975173	0.295529
ENSSSCG00000011767	TTC14	2.35596	3.95551	4.49814	4.5163	6.87165	5.19914	0.519245	1.4332	0.120782	0.325899
ENSSSCG00000022940	G3BP2	17.3697	16.3084	19.2017	11.4699	26.3801	10.8603	-0.221852	0.857464	0.605383	0.762134
ENSSSCG00000012920	CORO1B	3.70529	3.82879	4.42326	1.97683	5.2305	2.40867	-0.320923	0.800558	0.39042	0.593751
ENSSSCG00000014232	LOX	6.64563	6.42321	10.6268	3.72413	7.47143	5.42425	-0.453293	0.730374	0.230527	0.450051
ENSSSCG00000034348	NBEA	0.456388	0.87991	0.746233	3.84511	1.1157	1.23418	0.753367	1.68572	0.133652	0.3403
ENSSSCG00000016604	WASL	9.94294	7.35029	8.27784	12.1817	11.4601	11.1361	0.411132	1.32973	0.0258327	0.183292
ENSSSCG00000011762	ACTL6A	6.52638	7.76738	4.4646	10.9307	6.71858	8.56823	0.429657	1.34691	0.187662	0.405547
ENSSSCG00000004317	UBE2J1	3.6736	4.10053	4.09758	4.56948	4.94857	6.03806	0.313423	1.24265	0.0451089	0.220253
ENSSSCG00000012234	SRPX	16.1403	12.0487	11.2755	2.08108	22.595	5.80228	-0.824336	0.564742	0.395793	0.598142
ENSSSCG00000009225	HSD17B11	1.27529	0.989904	0.834437	6.07784	1.27187	6.2258	1.26875	2.40953	0.0857222	0.279818
ENSSSCG00000035639	TERB1	2.97038	2.97427	3.08287	2.0461	2.87497	1.93728	-0.297975	0.813394	0.0774087	0.268343
ENSSSCG00000024814	PFKFB1	4.49729	5.72593	4.7518	2.94749	5.01885	3.77968	-0.30171	0.81129	0.199995	0.419919
ENSSSCG00000006554	C1orf43	22.6911	15.4519	17.812	15.8671	22.1345	14.4039	-0.0955614	0.935908	0.705087	0.831737
ENSSSCG00000004353	CCNC	5.69719	5.75591	5.91553	5.79758	8.06047	5.96197	0.151519	1.11074	0.319889	0.534983
ENSSSCG00000016512	ZC3HAV1	1.14098	0.912553	0.754343	0.741199	1.6035	1.04168	0.121864	1.08814	0.552465	0.724586
ENSSSCG00000020906	GHSR	0.318367	0.159219	1.35506	0.150995	3.53825	2.30436	0.753906	1.68635	0.327151	0.542388
ENSSSCG00000015599	PPP2R5A	16.1823	16.1457	16.24	25.3302	18.7043	19.8988	0.364705	1.28762	0.0460626	0.222338
ENSSSCG00000039714	MIPOL1	0.594432	0.789013	0.607627	0.432563	0.852364	0.306673	-0.134425	0.911033	0.44778	0.640854
ENSSSCG00000005122	TEK	4.64359	2.92696	3.21485	2.50077	5.00329	4.41933	0.0953439	1.06832	0.756687	0.864794
ENSSSCG00000007521	NELFCD	7.46178	5.10812	4.88244	2.44343	4.4503	4.40299	-0.528054	0.69349	0.127181	0.333344
ENSSSCG00000005096	HIF1A	7.46879	10.9249	11.6787	20.1488	8.04121	9.28611	0.206413	1.15382	0.650558	0.792809
ENSSSCG00000004370	ATG5	1.85002	1.22307	1.96597	4.1392	2.5457	2.13197	0.534219	1.44816	0.100394	0.299385
ENSSSCG00000005043	DDHD1	1.31665	1.12184	1.09687	1.38769	1.3345	1.49616	0.144281	1.10518	0.0542817	0.234619
ENSSSCG00000039309	YIPF5	5.69097	5.71548	5.72174	5.08452	6.27823	4.97118	-0.0639314	0.956654	0.521201	0.698777
ENSSSCG00000009440	ELF1	3.59952	2.99297	2.0279	3.97168	3.85335	4.89817	0.451906	1.36785	0.0845943	0.278618
ENSSSCG00000005455	SVEP1	2.20037	1.56488	1.72684	0.640365	2.34126	1.1189	-0.315543	0.803548	0.373003	0.581334
ENSSSCG00000014136	VCAN	1.74566	1.70478	1.60004	0.556213	2.05551	0.546269	-0.464317	0.724814	0.228477	0.448728
ENSSSCG00000022790	SNX2	9.09187	10.0382	9.12398	8.94387	12.7596	11.4471	0.19822	1.14728	0.243008	0.463696
ENSSSCG00000017861	ASPA	1.49544	0.624573	0.406034	0.118478	1.18626	0.405611	-0.243262	0.844833	0.554152	0.72543
ENSSSCG00000039769	SPIRE1	1.7969	1.09238	0.720885	0.806363	1.21705	1.77378	0.0471503	1.03322	0.870255	0.929208
ENSSSCG00000005631	FAM102A	0.552358	0.83628	0.507004	1.11066	0.791407	0.594922	0.163115	1.1197	0.329555	0.545307
ENSSSCG00000038001	RBKS	0.394841	0.300048	0.263376	0.56643	0.595388	0.33902	0.182205	1.13462	0.11505	0.319071
ENSSSCG00000008761	TBC1D19	2.301	2.38867	2.39531	1.85279	3.3573	1.99366	-0.0098162	0.993219	0.96199	0.98091
ENSSSCG00000009885	HECTD4	0.845922	0.682725	0.657708	0.606893	1.79474	0.634721	0.170567	1.1255	0.557073	0.727722
ENSSSCG00000008495	PRKD3	6.6966	6.99268	6.11265	7.85789	9.40667	7.69632	0.291173	1.22363	0.0387352	0.209198
ENSSSCG00000004244	MAN1A1	2.25758	2.08003	2.45324	1.38803	2.99251	2.12942	-0.0718946	0.951388	0.759557	0.866145
ENSSSCG00000025010	UNC50	12.689	7.62601	8.58961	8.15429	10.656	14.5617	0.184089	1.1361	0.571745	0.737114
ENSSSCG00000008497	GPATCH11	8.15924	11.7202	11.4744	9.68404	12.7623	5.63679	-0.19155	0.875664	0.607826	0.763235
ENSSSCG00000030118	SAP30	1.86452	1.61019	1.14192	1.9032	2.29996	2.58752	0.367243	1.28989	0.0733689	0.262468
ENSSSCG00000013849	TPM4	16.879	16.3722	16.5352	14.7872	13.1286	25.4564	0.038564	1.02709	0.896781	0.944483
ENSSSCG00000032284	CCND3	0.738053	0.962685	1.04311	1.68106	0.891272	0.777237	0.123575	1.08943	0.565382	0.733043
ENSSSCG00000013259	DGKZ	3.18257	3.62148	3.66654	3.43286	5.32776	3.22006	0.1307	1.09482	0.531215	0.707389
ENSSSCG00000005112	WDR89	1.04141	1.51703	1.0237	0.542822	1.93873	1.22736	-0.0140633	0.990299	0.963423	0.981862
ENSSSCG00000005426	FSD1L	1.41063	1.65477	1.94482	0.628586	1.46756	1.49242	-0.303974	0.810018	0.237062	0.457147
ENSSSCG00000046892	ATP5MG	17.9165	16.9309	12.7336	12.885	19.0789	14.3756	-0.0399817	0.972667	0.860563	0.924895
ENSSSCG00000026177	SLC25A40	2.05871	1.58453	2.3682	1.47122	1.27784	1.04902	-0.402329	0.756636	0.0419286	0.214562
ENSSSCG00000000798	TWF1	5.66353	4.13826	5.44839	4.03317	3.88947	4.75798	-0.213265	0.862583	0.198453	0.418138
ENSSSCG00000004013	SMOC2	1.06005	0.928075	1.35905	0.237109	0.92342	0.729545	-0.395669	0.760137	0.132798	0.339524
ENSSSCG00000035715	GCH1	1.62623	1.89618	1.16053	1.51431	1.03905	1.18828	-0.183556	0.88053	0.295704	0.514122
ENSSSCG00000029687	PGAP4	2.43284	2.68878	1.57233	0.271931	2.12796	0.430295	-0.839022	0.559022	0.127504	0.33353
ENSSSCG00000039393	SPRED1	5.29158	5.07903	4.4744	4.05857	3.96836	4.92226	-0.164105	0.892482	0.178188	0.395069
ENSSSCG00000015056	REXO2	2.30356	2.47459	2.76028	2.10028	2.77541	1.88002	-0.118863	0.920913	0.407751	0.607974
ENSSSCG00000029608	SEC62	30.6076	29.7235	39.2414	47.5055	46.8697	51.9272	0.550992	1.46509	0.01385	0.154678
ENSSSCG00000007067	JAG1	4.28933	2.89884	4.81379	3.04094	5.54873	3.85686	0.0334414	1.02345	0.90647	0.950535
ENSSSCG00000003888	STIL	0.565174	0.379547	0.701616	0.311384	0.280003	0.226523	-0.278537	0.824427	0.0393743	0.210136
ENSSSCG00000033185	PPP2R3A	18.2123	18.5257	14.2255	3.79609	15.4087	5.94696	-1.12835	0.457439	0.10407	0.304444
ENSSSCG00000016553	COPG2	4.10039	3.20582	3.55813	2.96586	3.18627	3.24185	-0.157813	0.896383	0.140313	0.348673
ENSSSCG00000035648	MANEA	2.25828	2.50488	2.02894	1.53046	2.79733	1.94766	-0.0961119	0.935551	0.62402	0.774358
ENSSSCG00000011342	DHX30	1.82483	1.7573	1.87911	2.24238	3.60256	1.92784	0.32076	1.24899	0.181317	0.398984
ENSSSCG00000005235	KANK1	3.29412	3.58802	2.27303	8.51827	3.90141	2.67648	0.470453	1.38554	0.338196	0.552105
ENSSSCG00000029170	ZNF566	1.38852	0.780521	0.707755	0.530845	1.23588	0.318847	-0.228689	0.85341	0.449481	0.641596
ENSSSCG00000011699	HPS3	2.30654	2.06363	1.24751	0.640956	3.75838	0.973877	-0.187618	0.878055	0.728343	0.847416
ENSSSCG00000025164	TSC22D4	2.89529	3.46494	2.90108	3.59134	4.57687	4.14553	0.319149	1.24759	0.0376966	0.206876
ENSSSCG00000002050	DAD1	4.52019	4.6138	3.79637	3.42708	7.8582	5.5628	0.264014	1.20081	0.426476	0.623654
ENSSSCG00000038870	TNRC6A	4.59948	4.63139	5.14366	5.183	6.87926	5.62585	0.24553	1.18553	0.0948352	0.29232
ENSSSCG00000001994	TINF2	1.44328	1.49801	2.01503	1.81803	1.84298	2.18815	0.157678	1.11549	0.232017	0.451126
ENSSSCG00000006071	VPS13B	0.611403	0.744229	0.662644	0.472289	1.27888	0.646055	0.0803372	1.05727	0.697065	0.825983
ENSSSCG00000035058	PID1	5.11078	3.84712	3.21571	1.98356	5.94573	3.02956	-0.193492	0.874486	0.645384	0.789434
ENSSSCG00000006947	SYDE2	1.53704	1.56802	1.93547	2.78872	2.98834	2.85688	0.535847	1.44979	0.00163642	0.106003
ENSSSCG00000025691	BCL10	2.14939	2.53096	2.11829	5.42051	2.68844	4.41983	0.629353	1.54687	0.0610172	0.243781
ENSSSCG00000001425	DXO	0.793463	0.490215	0.549567	1.67748	0.873166	0.381187	0.247377	1.18705	0.438356	0.633329
ENSSSCG00000020710	PRDM2	1.6103	1.15554	1.88035	2.24577	2.63172	1.78637	0.339696	1.26549	0.109162	0.310941
ENSSSCG00000015326	COL1A2	457.57	318.464	662.358	25.4697	273.817	106.581	-2.31876	0.20044	0.086908	0.281001
ENSSSCG00000030125	SELENOF	28.7287	29.6422	25.7845	31.631	38.0161	30.8203	0.243828	1.18413	0.0902991	0.285141
ENSSSCG00000036828	SNX4	3.77455	2.54182	1.8585	1.36831	2.61961	1.49344	-0.39243	0.761845	0.245364	0.466394
ENSSSCG00000029533	SEMA4G	2.9588	2.53222	0.462911	0.748591	4.08049	1.30209	-0.000124281	0.999914	0.999856	0.999937
ENSSSCG00000000458	MON2	3.10612	2.81941	2.39877	2.07607	4.40218	2.76332	0.076833	1.0547	0.774443	0.874373
ENSSSCG00000013233	CELF1	4.97513	2.63354	8.25142	7.31805	3.43515	7.17683	0.195583	1.14519	0.710536	0.834835
ENSSSCG00000035059	MCM10	0.379831	0.397636	2.78444	1.39854	0.0380061	0.0866416	-0.477239	0.718351	0.485403	0.672093
ENSSSCG00000013508	SH3GL1	1.51117	1.22267	1.27623	3.14795	1.60577	2.23125	0.486301	1.40085	0.0729439	0.261962
ENSSSCG00000015563	RGL1	1.63564	1.20706	1.59814	2.2169	1.54987	1.52048	0.150678	1.11009	0.345474	0.558858
ENSSSCG00000036074	AP1S2	1.25376	1.26806	1.37149	2.44368	1.3473	1.53203	0.251886	1.19076	0.213959	0.433917
ENSSSCG00000000849	HSP90B1	52.0524	58.4615	60.3633	65.8467	148.237	85.5032	0.718798	1.64581	0.107384	0.308703
ENSSSCG00000014577	TMEM9B	8.98624	9.26835	7.51137	6.62927	12.5628	7.54038	0.00598787	1.00416	0.983218	0.992303
ENSSSCG00000006352	MPZ	43.459	21.4283	9.65464	14.2662	48.5033	33.7014	0.434528	1.35147	0.606701	0.762836
ENSSSCG00000009446	PCDH17	1.38582	1.86852	2.80852	0.765614	1.18269	0.97147	-0.592825	0.663043	0.051126	0.229406
ENSSSCG00000036575	USHBP1	0.90512	0.381835	0.548551	0.612666	1.0275	0.336397	0.0333703	1.0234	0.887037	0.939576
ENSSSCG00000004220	TRMT11	1.76369	0.888056	2.37171	3.31772	2.24797	1.96317	0.413323	1.33175	0.233687	0.453078
ENSSSCG00000004218	RSPO3	6.81761	3.58722	2.58252	0.81186	2.44096	1.45593	-1.02292	0.492118	0.0744054	0.263858
ENSSSCG00000038253	ZNF326	6.64965	4.18408	6.89715	24.075	6.59602	11.9692	0.993209	1.99061	0.137038	0.344591
ENSSSCG00000011733	IFT80	2.44454	1.63139	1.77319	0.942355	1.48799	0.831767	-0.501886	0.706183	0.0495383	0.227369
ENSSSCG00000003770	MIGA1	0.720537	0.558274	0.632716	0.492396	0.963369	0.287953	-0.0713465	0.951749	0.716411	0.83878
ENSSSCG00000021229	MAT2B	25.5959	14.804	14.7426	8.23579	19.7075	28.2677	-0.0804663	0.945752	0.891412	0.942064
ENSSSCG00000004561	HERC1	2.51995	2.23917	2.06571	1.45674	2.59766	1.85598	-0.156537	0.897176	0.409753	0.609754
ENSSSCG00000040513	AQP3	1.7359	0.623896	2.30785	0.676045	12.9193	0.634333	0.458472	1.37409	0.690122	0.821761
ENSSSCG00000040715	NXPH2	2.82111	2.16527	2.10095	0.145693	2.72964	0.233313	-0.943745	0.519882	0.166643	0.381392
ENSSSCG00000030996	XBP1	13.2464	13.8796	11.952	16.7348	14.4152	30.1526	0.544394	1.45841	0.159779	0.373402
ENSSSCG00000038917	ATXN1L	3.55316	3.22161	3.05082	4.82878	4.18391	5.30407	0.430215	1.34743	0.0108718	0.145311
ENSSSCG00000012122	TCEANC	1.26412	1.48073	1.22895	1.16014	2.06854	0.784243	-0.0273625	0.981212	0.912573	0.954641
ENSSSCG00000016961	CDK7	1.32223	0.938265	0.966858	1.69472	2.05105	1.42211	0.389845	1.31025	0.0377342	0.206896
ENSSSCG00000009842	CCDC60	8.69646	7.97054	7.89083	0.874292	9.96135	1.63409	-1.27899	0.412084	0.177057	0.393642
ENSSSCG00000013399	TEAD1	14.9932	18.9273	16.8144	28.8989	19.5022	31.6008	0.605177	1.52117	0.0546236	0.235316
ENSSSCG00000037146	SWSAP1	3.76352	4.03976	2.82527	1.9221	3.73082	0.892724	-0.603795	0.658021	0.206153	0.427082
ENSSSCG00000026898	FAM149B1	7.16512	5.833	7.27661	4.97512	11.0008	7.75555	0.14773	1.10782	0.652643	0.794286
ENSSSCG00000014310	CXCL14	6.6556	9.42157	6.17456	1.0996	4.6372	3.08989	-1.18792	0.438936	0.058066	0.239881
ENSSSCG00000028182	CDK17	2.00581	1.56695	2.46483	2.41319	1.66244	1.98544	0.00707588	1.00492	0.967316	0.984044
ENSSSCG00000015924	SPC25	0.827035	0.633294	0.729604	0.262167	0.355581	0.246141	-0.42515	0.744761	0.00210243	0.10744
ENSSSCG00000002287	MPP5	5.80045	4.78119	4.66154	2.91733	5.18975	4.01604	-0.290631	0.817545	0.235309	0.455359
ENSSSCG00000015297	ADAM22	1.42071	0.771776	1.47288	0.189509	0.835298	0.182365	-0.679588	0.624344	0.0599921	0.24192
ENSSSCG00000004973	UACA	5.47573	4.78085	6.72766	9.68285	7.58857	7.04271	0.450323	1.36635	0.0605074	0.242954
ENSSSCG00000009594	SPTLC1	8.08254	6.15689	6.98771	3.39176	8.71552	4.74396	-0.361025	0.778611	0.361528	0.573103
ENSSSCG00000004241	GJA1	10.5882	11.7221	11.2792	21.1022	12.928	15.0535	0.482948	1.3976	0.0740195	0.263289
ENSSSCG00000009808	TMEM120B	1.37766	1.5266	1.78998	0.226965	2.44591	0.758066	-0.391009	0.762596	0.426095	0.623654
ENSSSCG00000040863	IPMK	0.863605	0.739082	1.07996	4.04165	1.30371	3.1281	0.943452	1.92312	0.0531335	0.232776
ENSSSCG00000006252	TMEM68	1.76896	1.73319	1.61417	1.89618	2.41445	2.12792	0.214907	1.16063	0.0423367	0.215786
ENSSSCG00000004647	DTWD1	3.79675	4.2004	3.43627	5.40033	5.77045	5.76564	0.468531	1.3837	0.00279476	0.111293
ENSSSCG00000029578	NFATC3	5.02582	4.13549	3.55447	1.65561	12.9834	3.23462	0.0526601	1.03718	0.945446	0.972597
ENSSSCG00000005169	RPS6	221.728	203.184	220.428	220.532	272.872	245.229	0.189674	1.14051	0.122648	0.328535
ENSSSCG00000006556	TPM3	167.242	106.48	67.3139	147.899	45.3146	110.145	-0.229513	0.852923	0.73413	0.850799
ENSSSCG00000032341	AIF1	3.16296	3.75144	2.16569	3.19586	6.44238	2.32262	0.242853	1.18333	0.56369	0.732239
ENSSSCG00000030325	C1QTNF6	2.72567	2.9996	2.132	0.159284	2.03259	0	-1.24355	0.422332	0.0722922	0.261763
ENSSSCG00000006900	DIPK1A	1.51511	1.98499	1.8882	2.22255	2.54841	1.35995	0.105206	1.07565	0.614701	0.767467
ENSSSCG00000014979	CEP126	0.681205	0.381734	0.850593	0.570369	0.896622	0.600081	0.0495725	1.03496	0.7596	0.866145
ENSSSCG00000007849	CRYM	0.553927	0.430578	0.683459	0	0.332702	0.118742	-0.442571	0.735822	0.0329099	0.198585
ENSSSCG00000008787	KLHL5	0.784761	0.550415	0.696667	1.27461	0.895729	1.1537	0.328035	1.2553	0.0285903	0.190201
ENSSSCG00000033919	DCLK1	2.04692	2.68792	2.16385	0.57554	2.13891	1.08227	-0.595859	0.661651	0.11871	0.322961
ENSSSCG00000002035	C14orf119	2.50382	2.23404	2.12585	6.40878	3.03152	3.57357	0.649123	1.56821	0.0754069	0.265609
ENSSSCG00000023761	HNRNPR	12.6114	4.49634	9.46574	4.5332	14.1984	8.63105	0.0162818	1.01135	0.978703	0.989332
ENSSSCG00000017072	GALNT10	1.53981	1.29777	1.51797	0.809137	2.35145	1.47915	0.0109049	1.00759	0.968666	0.984554
ENSSSCG00000033018	TM4SF1	17.4359	12.5669	16.1781	9.89356	12.9159	16.8515	-0.222307	0.857194	0.416172	0.614989
ENSSSCG00000025822	SFRP1	1.79253	1.42907	1.62566	0.497055	2.08096	0.966547	-0.324495	0.798578	0.353024	0.565425
ENSSSCG00000001703	NFKBIE	1.72235	0.417417	0.668769	3.63384	1.05628	1.42745	0.614929	1.53148	0.248735	0.469028
ENSSSCG00000032086	ZNF583	0.746567	0.856353	1.11252	1.84057	1.47921	1.79482	0.507618	1.4217	0.00758197	0.136875
ENSSSCG00000033167	SLC7A6OS	4.80724	2.53317	2.21844	3.79289	5.98171	3.42251	0.388054	1.30863	0.308951	0.525686
ENSSSCG00000006543	ADAR	1.82747	1.34669	1.36917	1.72671	2.59195	1.40547	0.194576	1.14439	0.367995	0.578091
ENSSSCG00000035028	GRK6	1.23809	0.940626	1.25836	1.49133	0.908069	0.912126	-0.0366194	0.974937	0.814423	0.896814
ENSSSCG00000006163	PKIA	138.814	131.339	107.47	40.0669	121.177	96.0513	-0.681066	0.623704	0.238022	0.458549
ENSSSCG00000038443	ZNF639	11.0329	10.8788	9.75218	6.67163	13.1947	9.36188	-0.14859	0.902131	0.600096	0.758096
ENSSSCG00000010454	IFIT5	4.52712	3.63103	3.28416	2.70445	5.05749	3.88946	0.00025907	1.00018	0.999164	0.999756
ENSSSCG00000004385	SNX3	91.2456	91.8113	78.4827	72.5073	154.116	84.903	0.175151	1.12908	0.629888	0.778134
ENSSSCG00000011535	ARL8B	22.7701	20.4909	20.3391	86.9638	30.6587	41.8773	1.15112	2.22086	0.0590473	0.241022
ENSSSCG00000016260	SLC16A14	0.666146	0.590098	0.897977	0.71533	0.958023	0.652671	0.0475301	1.03349	0.678528	0.813642
ENSSSCG00000008188	MGAT4A	4.89809	4.26068	4.25396	3.67748	5.11026	4.62689	-0.00653357	0.995482	0.961342	0.980701
ENSSSCG00000026722	PHF14	4.46165	5.58355	4.80588	3.52654	6.46149	4.07254	-0.0950452	0.936243	0.703228	0.830289
ENSSSCG00000017832	METTL16	2.49887	1.59183	1.50833	3.44059	3.31301	1.6823	0.391776	1.31201	0.235589	0.455597
ENSSSCG00000033733	HMGN1	13.0928	13.5561	10.9208	10.7956	17.5643	10.9502	0.0325869	1.02284	0.895457	0.94386
ENSSSCG00000032949	APH1B	0	0	0.0451647	0	2.53939	0	0.58659	1.50169	0.389431	0.593459
ENSSSCG00000036291	ZNF576	1.51432	1.95963	0.735175	1.59024	2.32496	1.23189	0.191341	1.14182	0.536059	0.711245
ENSSSCG00000003630	AGO1	2.06474	1.66158	1.98108	1.23436	2.63814	1.99306	0.00026681	1.00018	0.999063	0.999756
ENSSSCG00000018031	ZNF287	0.816561	0.648025	0.577203	0.300207	0.609173	0.412219	-0.225431	0.85534	0.104938	0.305336
ENSSSCG00000017230	TMEM104	0.495001	0.508138	0.190198	0.300438	1.10259	0.687248	0.260573	1.19795	0.31949	0.534777
ENSSSCG00000030197	CD2AP	0.671926	1.65739	0.915146	1.43806	0.730732	1.79582	0.157137	1.11507	0.611754	0.765764
ENSSSCG00000026383	NRP2	1.10762	0.82552	1.18613	1.21529	1.05016	1.1131	0.0634314	1.04495	0.500648	0.683084
ENSSSCG00000011833	DLG1	3.72455	6.28438	5.38349	1.90572	4.08943	3.96379	-0.527163	0.693918	0.176995	0.393577
ENSSSCG00000013901	IFI30	4.27475	9.67065	3.24959	2.56346	6.36057	1.69053	-0.587005	0.665724	0.375968	0.582862
ENSSSCG00000035161	TMEM237	0.792282	0.680148	0.38279	0.729748	0.466224	0.503025	-0.0424775	0.970986	0.768373	0.871599
ENSSSCG00000014082	POLK	1.2439	1.25607	0.972673	1.58703	1.74153	1.19638	0.213812	1.15975	0.135994	0.343795
ENSSSCG00000015670	GTDC1	2.00735	1.97565	1.40373	2.15575	3.72632	1.97466	0.34815	1.27293	0.212326	0.432668
ENSSSCG00000015872	GPD2	20.363	21.4594	18.4053	75.535	21.4404	45.7644	1.03625	2.05089	0.116033	0.319854
ENSSSCG00000027608	FAM172A	1.50215	1.46099	1.29914	1.27298	1.60634	1.29931	-0.0185649	0.987214	0.812873	0.896099
ENSSSCG00000010571	ARMH3	2.40977	1.64134	2.08649	2.54062	3.67748	2.7747	0.389728	1.31015	0.0739155	0.2631
ENSSSCG00000010316	KAT6B	3.1484	2.7291	2.58528	3.27192	2.8136	4.08062	0.192524	1.14276	0.229159	0.449095
ENSSSCG00000044472	COL19A1	0.578273	0.524789	0.468327	0.241073	1.84494	0.502424	0.195382	1.14503	0.619051	0.770863
ENSSSCG00000021597	PHLDA2	1.99231	6.79121	1.51381	7.05035	7.59284	3.27775	0.778686	1.71557	0.264324	0.483681
ENSSSCG00000008518	SLC30A6	1.19476	1.15786	0.970363	1.86975	1.61303	1.89944	0.406765	1.32571	0.00390772	0.120368
ENSSSCG00000012425	UPRT	4.66133	4.00684	3.92225	8.49117	3.87544	3.40775	0.1826	1.13493	0.632177	0.779327
ENSSSCG00000037854	L3HYPDH	0.803561	1.0405	0.976698	0.25499	1.38377	0.526474	-0.223913	0.85624	0.467231	0.657594
ENSSSCG00000009824	RAD9B	1.02862	0.478929	0.461621	0.715503	0.757609	0.716998	0.0798369	1.0569	0.634322	0.780875
ENSSSCG00000009823	VPS29	11.1081	8.89617	11.4631	22.0739	15.6088	12.8685	0.610481	1.52677	0.063101	0.247282
ENSSSCG00000006166	NDUFB8	69.9507	83.5949	75.1146	37.814	61.5352	52.9992	-0.600459	0.659544	0.050102	0.227862
ENSSSCG00000012659	ZNF280C	1.87418	1.51272	1.1779	1.29262	2.48342	1.96968	0.197492	1.1467	0.401077	0.602703
ENSSSCG00000037898	CXXC5	1.73908	4.84176	3.26779	0.500985	3.45517	1.47409	-0.681765	0.623402	0.285413	0.504768
ENSSSCG00000032583	SRSF5	6.52326	6.14811	6.37954	10.0723	5.63701	6.63826	0.166737	1.12252	0.493099	0.677603
ENSSSCG00000032275	MRPS30	1.73247	1.51453	1.50101	1.01986	2.08297	1.11515	-0.127889	0.915169	0.55276	0.724651
ENSSSCG00000012247	ATP6AP2	7.84826	4.8688	7.92802	7.22914	11.8869	5.91547	0.220535	1.16517	0.544917	0.719267
ENSSSCG00000004105	NUP43	2.03411	2.43245	2.35354	0.483945	2.35117	0.601771	-0.710809	0.610977	0.133733	0.340346
ENSSSCG00000004470	HMGN3	61.3551	79.9959	68.5612	24.3962	58.7729	39.6912	-0.83594	0.560218	0.0887929	0.283299
ENSSSCG00000024990	MPI	8.23081	9.34074	6.18582	1.50957	6.45232	1.27186	-1.33762	0.395672	0.0789428	0.269628
ENSSSCG00000024359	FRA10AC1	2.99299	3.1291	3.1465	2.009	3.16115	2.16628	-0.262046	0.833905	0.147595	0.357
ENSSSCG00000001946	MBIP	2.005	2.1652	1.8965	0.369398	1.84499	1.10325	-0.583131	0.667513	0.131522	0.338113
ENSSSCG00000016056	GLS	4.44337	4.28777	4.69017	5.92876	5.603	6.28283	0.341529	1.2671	0.00260807	0.11062
ENSSSCG00000031954	SLC39A10	1.29951	2.63612	2.33391	1.79569	1.37239	1.91428	-0.176086	0.885101	0.47219	0.661503
ENSSSCG00000038164	RAI1	0.610849	0.664758	0.410433	1.12124	1.25004	0.829726	0.402403	1.32171	0.0248929	0.18205
ENSSSCG00000032092	DDX5	17.9607	16.3146	18.8682	29.5402	21.3418	21.9526	0.421218	1.33906	0.0536961	0.233619
ENSSSCG00000013419	R3HDM4	3.94082	3.87731	3.8946	5.83568	4.32523	5.24122	0.315242	1.24422	0.0403103	0.212028
ENSSSCG00000004705	MAP1A	0.749337	1.25434	1.16118	2.27127	1.44675	1.18188	0.344985	1.27014	0.171701	0.387694
ENSSSCG00000023408	SAMD4A	5.44138	4.70931	5.39183	2.37997	3.88153	3.44392	-0.560245	0.678187	0.0293673	0.192253
ENSSSCG00000006098	DPY19L4	1.36099	1.10003	1.55337	0.9905	2.23142	0.587329	-0.103435	0.930814	0.757927	0.865396
ENSSSCG00000005062	TMEM260	1.72898	1.47883	1.14968	1.58027	2.36241	1.86929	0.258523	1.19625	0.158579	0.371863
ENSSSCG00000001488	GCLC	2.02527	1.92797	2.04574	2.26602	2.00752	1.33594	-0.077883	0.947447	0.623184	0.774134
ENSSSCG00000001497	ZNF451	1.10299	0.701084	0.622455	1.14151	0.819486	0.851179	0.104508	1.07513	0.488424	0.674257
ENSSSCG00000005024	PYGL	2.54173	1.70159	2.77233	1.35414	1.9297	1.82882	-0.295856	0.814589	0.170325	0.385858
ENSSSCG00000038234	TMEM175	0.428211	0.504585	0.941581	0.648571	0.976629	0.576116	0.0999417	1.07173	0.586986	0.748356
ENSSSCG00000034814	MRTO4	2.28761	0.873231	1.63151	1.38908	2.52774	2.02227	0.21746	1.16268	0.490884	0.675748
ENSSSCG00000012252	DDX3X	21.344	30.3516	30.1081	68.0733	20.502	56.0234	0.652812	1.57223	0.297557	0.516281
ENSSSCG00000002930	ZNF260	1.63589	1.62463	1.11602	0.510488	1.27531	0.82085	-0.408689	0.753308	0.110939	0.314411
ENSSSCG00000038422	TMX1	8.75195	8.07033	7.74647	3.93964	7.6741	5.15506	-0.517551	0.698557	0.0980738	0.296732
ENSSSCG00000001061	JARID2	3.22684	2.36536	2.23561	1.0336	2.2993	0.938158	-0.607832	0.656182	0.0899335	0.285093
ENSSSCG00000006172	PI15	6.26121	4.8838	4.44236	6.94767	12.066	7.86406	0.661686	1.58193	0.0575502	0.239122
ENSSSCG00000007770	ORAI3	1.80259	1.73566	0.918323	1.65409	1.41395	1.42892	0.0271425	1.01899	0.888798	0.940528
ENSSSCG00000031771	TSHR	2.35518	2.02745	1.83485	0.0402557	3.26812	0.445668	-0.721831	0.606327	0.308536	0.525385
ENSSSCG00000040642	LASP1	5.54731	4.5643	4.37178	1.95751	4.68789	2.44334	-0.585472	0.666431	0.121192	0.326405
ENSSSCG00000005636	SLC25A25	7.69305	32.4258	8.74255	4.48531	21.4849	9.72718	-0.365799	0.776039	0.691083	0.822357
ENSSSCG00000016275	NCL	128.783	93.909	100.824	98.0775	102.649	105.404	-0.0663029	0.955082	0.66053	0.800505
ENSSSCG00000029227	LDB2	2.76356	2.14987	2.0317	0.480435	1.99035	0.953988	-0.684921	0.62204	0.0918478	0.286851
ENSSSCG00000004458	TPBG	0.903156	0.990566	0.979034	0.386933	0.482571	0.872304	-0.320518	0.800782	0.0732889	0.262416
ENSSSCG00000018023	COX10	1.9623	1.19524	1.28554	0.561306	1.72987	1.14801	-0.233014	0.850855	0.43669	0.631528
ENSSSCG00000011102	NRP1	10.8638	8.35045	10.5296	8.22687	8.75728	9.62741	-0.139589	0.907778	0.321332	0.536659
ENSSSCG00000017986	NDEL1	0.946011	0.998659	1.329	3.88402	1.41229	2.05718	0.663805	1.58426	0.0987236	0.29726
ENSSSCG00000008339	GFPT1	2.73802	3.17371	2.81078	2.20216	6.20908	2.14379	0.0958921	1.06873	0.821359	0.901377
ENSSSCG00000038861	TM2D1	6.65132	7.60995	6.12714	8.86831	13.22	9.41855	0.546233	1.46027	0.0401792	0.211846
ENSSSCG00000000419	RDH16	0.163983	0.819347	1.09176	0.23093	0.733449	0.289429	-0.229028	0.85321	0.485411	0.672093
ENSSSCG00000040786	SPTBN1	19.3808	20.38	15.5864	8.88627	27.2135	13.5389	-0.277893	0.824795	0.575053	0.739226
ENSSSCG00000045712	OLFML3	1.93841	0.896907	1.55912	0.938569	1.88458	1.19758	-0.0716869	0.951525	0.789942	0.884658
ENSSSCG00000006335	RGS4	2.70445	1.75965	1.30565	1.40529	1.12821	1.10637	-0.376104	0.770516	0.145819	0.35548
ENSSSCG00000010312	PLAU	2.70988	4.12659	2.78523	6.72558	2.61787	2.67759	0.171262	1.12604	0.68418	0.817331
ENSSSCG00000013499	YJU2	1.37134	0.688305	1.35402	1.11311	0.840357	1.35007	-0.0147839	0.989805	0.942079	0.971363
ENSSSCG00000003749	PIK3C3	3.39737	2.14472	1.9926	1.94316	2.69736	1.76706	-0.152917	0.89943	0.517733	0.696181
ENSSSCG00000006319	POGK	2.97333	1.78915	2.76073	2.44486	1.37196	2.25573	-0.215893	0.861013	0.402366	0.603677
ENSSSCG00000010824	RAB3GAP2	7.05469	5.75611	6.2776	9.92371	8.74067	7.49154	0.396651	1.31645	0.0364342	0.204779
ENSSSCG00000032408	CASP7	6.16811	4.52447	4.39553	19.1056	4.40556	7.60363	0.709908	1.6357	0.281032	0.500012
ENSSSCG00000009151	CYP2U1	0.952099	1.11783	0.905655	0.347021	0.94961	0.487281	-0.337422	0.791454	0.111785	0.315449
ENSSSCG00000033844	CYP1B1	0.520871	0.461286	0.31595	0.675385	1.08959	0.78505	0.365146	1.28801	0.0322575	0.197778
ENSSSCG00000004524	SMAD4	17.768	15.5757	14.9766	26.9908	19.6865	26.7948	0.565051	1.47944	0.0242065	0.181001
ENSSSCG00000007917	RBFOX1	11.4823	9.21342	10.2753	9.54401	18.0195	11.5668	0.270001	1.20581	0.367134	0.577771
ENSSSCG00000009480	NDFIP2	5.32474	5.76676	5.65691	7.07957	7.86011	7.74681	0.378678	1.30015	0.00174503	0.106003
ENSSSCG00000006644	CERS2	5.86563	5.27699	5.45301	5.1343	7.83087	7.56174	0.245974	1.18589	0.227165	0.447283
ENSSSCG00000031593	NUDT3	49.9796	45.7663	45.9146	46.1526	54.9458	42.8743	0.0164385	1.01146	0.8901	0.941218
ENSSSCG00000037575	FKBP14	2.77798	2.29325	1.65389	0.295851	1.89591	0.378869	-0.891278	0.539136	0.0903981	0.285141
ENSSSCG00000004875	CYB5A	7.13653	8.28139	7.12743	3.11327	9.78774	3.65169	-0.524064	0.69541	0.301103	0.519738
ENSSSCG00000031712	MFAP5	34.5365	27.5268	25.3592	3.31175	25.6754	16.6045	-1.24071	0.423164	0.198511	0.418138
ENSSSCG00000002470	DDX24	4.8983	3.02248	3.19059	8.8093	6.18204	5.25571	0.716059	1.64269	0.0510388	0.229403
ENSSSCG00000034937	SH3BGRL3	16.8585	19.9335	13.5408	9.20415	21.8682	7.79133	-0.468626	0.722653	0.360895	0.572483
ENSSSCG00000037116	ZNRF2	1.56588	1.25001	2.2395	0.933538	3.14923	1.49212	0.0320979	1.0225	0.93297	0.966746
ENSSSCG00000008467	EML4	2.01149	2.53474	2.36009	1.68436	3.96616	2.27683	0.0961426	1.06891	0.73994	0.854777
ENSSSCG00000001757	WDR61	6.08456	6.3005	5.4904	4.4215	6.31257	3.46171	-0.308105	0.807702	0.22237	0.442562
ENSSSCG00000004123	UTRN	2.81035	2.96592	3.47674	2.95278	5.00341	3.50964	0.220545	1.16517	0.312934	0.528607
ENSSSCG00000024312	ID4	1.36539	1.36786	2.11812	0.530665	3.12907	1.01339	-0.152245	0.899849	0.750538	0.861422
ENSSSCG00000026705	NVL	2.3934	2.25522	1.64781	2.20902	2.73732	2.1029	0.115825	1.08359	0.448791	0.641261
ENSSSCG00000008978	CXCL11	0.418758	0	0	0.374327	1.2305	0	0.370488	1.29279	0.380457	0.585749
ENSSSCG00000027556	RSRC1	2.53024	3.13174	2.77058	4.44371	3.20855	3.92921	0.345989	1.27102	0.0522396	0.231448
ENSSSCG00000022303	SLC25A16	0.616332	0.869685	1.20895	0.695421	1.1234	0.724387	-0.0349253	0.976082	0.844456	0.915707
ENSSSCG00000011670	PXYLP1	1.89613	1.39504	1.00376	0.360337	1.76381	0.313912	-0.497465	0.70835	0.262472	0.481858
ENSSSCG00000004294	SYNCRIP	15.21	13.382	17.2614	15.5595	13.812	15.5826	-0.0219517	0.984899	0.855632	0.92173
ENSSSCG00000014080	HMGCR	2.32262	3.60438	1.32595	2.99047	3.45082	2.49209	0.267191	1.20346	0.426213	0.623654
ENSSSCG00000008043	TRAF7	3.1806	2.73605	1.85574	5.97184	4.47186	3.4148	0.638943	1.55719	0.0634119	0.247968
ENSSSCG00000008801	SLC30A9	7.78095	6.17759	7.04027	6.61257	8.28151	6.36943	0.0130582	1.00909	0.926957	0.963236
ENSSSCG00000033013	MARCHF9	0.566045	0.948506	1.4388	2.85316	1.55119	1.85313	0.63803	1.5562	0.0673784	0.253011
ENSSSCG00000016827	BRIX1	4.85148	5.86434	4.83657	7.06253	5.99913	6.14854	0.261005	1.19831	0.0596512	0.241588
ENSSSCG00000008479	DHX57	1.92649	1.60999	1.36428	2.21131	3.09778	2.48439	0.448099	1.36424	0.0303123	0.193084
ENSSSCG00000016077	HSPD1	89.2095	72.8696	65.2348	49.22	210.158	62.3224	0.201793	1.15013	0.773511	0.874073
ENSSSCG00000006994	PCM1	7.62628	10.3282	8.95277	8.91705	10.1222	9.20272	0.070158	1.04983	0.601626	0.759242
ENSSSCG00000037580	ITPRIPL1	1.51714	1.5198	0.223811	0	0.967537	0.950552	-0.338734	0.790735	0.514645	0.693803
ENSSSCG00000015357	MEOX2	11.0156	12.8256	11.7587	4.00333	10.538	6.31985	-0.775496	0.584188	0.0931957	0.289583
ENSSSCG00000001718	CYP39A1	1.51032	1.21015	1.54809	0.575166	1.53505	0.770239	-0.333322	0.793707	0.198653	0.418289
ENSSSCG00000001819	MAN2A2	9.67782	10.3764	10.02	7.16001	16.1719	10.907	0.105906	1.07617	0.750587	0.861422
ENSSSCG00000013629	SMARCA4	2.69653	2.97665	2.54819	3.68589	4.18502	1.72634	0.114942	1.08293	0.713824	0.83728
ENSSSCG00000032180	MCM7	7.17964	4.94318	5.13787	9.26887	5.03378	6.22112	0.194827	1.14459	0.508593	0.688748
ENSSSCG00000024168	AIMP1	22.4929	23.9162	27.2795	37.5717	27.2071	25.7813	0.271921	1.20741	0.210191	0.430993
ENSSSCG00000011171	CTSV	37.4275	31.4124	27.9013	106.445	42.4825	122.269	1.33329	2.51977	0.0518538	0.230611
ENSSSCG00000039663	TWSG1	1.14162	0.646055	0.826121	0.417659	7.09471	1.36347	0.691634	1.61511	0.410935	0.610698
ENSSSCG00000038806	AXL	4.56635	4.84387	5.28789	4.2124	6.60115	3.23185	-0.0955919	0.935888	0.724226	0.844606
ENSSSCG00000023533	ZNF236	2.08128	1.99926	2.30838	1.68761	2.47604	1.81494	-0.0724639	0.951012	0.583801	0.745664
ENSSSCG00000021640	ZNF879	0.549464	0.504192	0.624551	0.303243	0.936327	0.495488	-0.0015843	0.998902	0.993032	0.997595
ENSSSCG00000005267	ANXA1	22.8985	24.3333	16.1042	10.0725	17.614	8.8101	-0.785531	0.580138	0.078305	0.268653
ENSSSCG00000012437	ATP7A	1.23524	1.02293	1.18835	0.860559	1.06642	1.05395	-0.108482	0.927563	0.17444	0.390185
ENSSSCG00000026954	TMEM87B	2.47118	2.17796	1.96091	3.64266	2.75907	3.5467	0.426861	1.34431	0.0220652	0.175484
ENSSSCG00000022668	ZFP1	1.00832	0.829871	1.22481	1.87119	0.800508	1.89817	0.291262	1.22371	0.293175	0.511884
ENSSSCG00000004701	CATSPER2	1.07389	0.659606	0.737125	0.837454	0.983523	1.0304	0.102552	1.07367	0.39319	0.59619
ENSSSCG00000027701	RP2	0.343573	0.915485	0.538613	0.707376	0.729507	0.709133	0.116664	1.08422	0.477884	0.665849
ENSSSCG00000013878	PGLS	0.925068	0.505071	0.648327	0.269131	0.653122	0.826184	-0.105959	0.929187	0.602815	0.760336
ENSSSCG00000015999	FKBP7	4.08984	3.11635	3.44759	0	2.22873	1.16218	-1.24619	0.421561	0.0688247	0.255566
ENSSSCG00000040154	MRPL36	3.72382	2.8033	2.77375	4.94793	3.6795	4.54367	0.395461	1.31536	0.0553758	0.236138
ENSSSCG00000015519	RASAL2	0.746023	0.657451	0.978456	0.861526	0.867263	0.548819	-0.029611	0.979684	0.812737	0.896095
ENSSSCG00000006197	SULF1	3.17355	2.43161	2.91453	0.663577	2.09701	2.40238	-0.559098	0.678726	0.169801	0.385262
ENSSSCG00000032377	RALGAPA1	1.53716	1.31238	1.06897	0.933406	1.87377	1.6189	0.0871812	1.06229	0.674074	0.810702
ENSSSCG00000007323	DSN1	1.79925	0.962047	1.36583	0.825151	1.26073	0.616173	-0.320786	0.800634	0.192388	0.410645
ENSSSCG00000039103	ADIPOQ	5.49799	5.41275	26.395	2.94054	17.0751	4.78174	-0.490315	0.711869	0.635918	0.781985
ENSSSCG00000009457	DACH1	1.02775	0.852715	1.34074	0.484967	0.676994	0.806406	-0.32235	0.799766	0.065744	0.250773
ENSSSCG00000009865	TBX3	0.77219	0.280117	0.513305	0.43248	1.4879	1.10521	0.375966	1.29771	0.239004	0.459324
ENSSSCG00000017717	UNC45B	22.0163	26.3338	20.1613	8.70657	22.6446	10.7461	-0.768015	0.587225	0.131006	0.337391
ENSSSCG00000009469	ACOD1	0	0	0	0.978974	0	0.753317	0.59828	1.51391	0.11987	0.32507
ENSSSCG00000017306	ITGB3	1.95009	1.70353	1.61538	2.08934	2.29807	1.60244	0.115387	1.08327	0.369911	0.578555
ENSSSCG00000001033	SLC35B3	0.703326	0.812375	0.803732	0.786874	0.845418	0.757854	0.0193263	1.01349	0.613924	0.76727
ENSSSCG00000022942	PHF6	1.94814	1.66526	2.01388	0.802396	2.56588	0.986179	-0.297176	0.813844	0.395127	0.597605
ENSSSCG00000016581	CALU	26.1803	26.1742	20.9626	15.9008	19.862	17.0209	-0.450734	0.731671	0.0297385	0.193047
ENSSSCG00000006864	CDC14A	4.32736	2.51354	2.45571	30.7874	4.85031	14.1764	1.81577	3.52049	0.0690903	0.255963
ENSSSCG00000011340	SMARCC1	2.95189	1.80374	3.50169	3.81192	4.80881	2.45392	0.317576	1.24624	0.348461	0.561991
ENSSSCG00000028905	TNIK	7.58862	6.06489	4.74432	0.390034	6.01986	0.677434	-1.4708	0.360781	0.123788	0.330041
ENSSSCG00000024722	PIBF1	1.03123	1.40808	1.09314	1.30889	1.95817	1.5158	0.249005	1.18839	0.126367	0.332421
ENSSSCG00000034450	ABHD10	6.98716	7.37655	6.09379	1.33315	8.27068	2.48955	-0.884201	0.541787	0.211605	0.432017
ENSSSCG00000003771	FUBP1	9.35056	6.26322	6.08094	6.54971	8.4126	7.77772	0.0762253	1.05426	0.722691	0.84358
ENSSSCG00000032266	SLC37A3	1.0576	0.876427	0.737438	1.06547	1.53493	0.74649	0.148986	1.10879	0.431962	0.627515
ENSSSCG00000005611	ZNF79	1.14298	1.21038	1.01406	1.68799	0.818559	1.30672	0.0803824	1.0573	0.658568	0.799021
ENSSSCG00000025034	LAPTM5	7.75536	4.51867	3.00611	1.63769	11.2673	4.08573	-0.0780716	0.947323	0.918986	0.958389
ENSSSCG00000013857	EPS15L1	3.07543	2.2451	2.98407	2.16224	3.95234	3.44762	0.134213	1.09749	0.576977	0.740813
ENSSSCG00000008232	RNF181	9.64724	10.1942	7.14208	17.4575	11.8244	9.25027	0.440687	1.35725	0.197475	0.416838
ENSSSCG00000023727	TRIM37	2.68799	2.75215	1.33202	0.389011	1.37097	0.792464	-0.816883	0.567667	0.0612093	0.243867
ENSSSCG00000008334	MXD1	1.48323	1.08783	1.48411	1.44319	1.6901	1.63409	0.142262	1.10363	0.202899	0.423975
ENSSSCG00000032585	ZNF613	1.41048	1.33037	1.27388	0.926362	2.59157	1.09824	0.0615445	1.04358	0.838116	0.911777
ENSSSCG00000001700	SLC29A1	14.9985	12.926	11.4231	10.3465	14.2259	9.03002	-0.225213	0.855469	0.338712	0.552416
ENSSSCG00000013305	CAPRIN1	38.3532	36.2618	32.8815	35.0871	59.9713	40.5677	0.293467	1.22558	0.279255	0.498182
ENSSSCG00000024396	NOVA1	3.10689	1.72898	2.05335	0.561071	2.03169	0.751905	-0.681738	0.623414	0.118398	0.322411
ENSSSCG00000036952	GTPBP8	1.01568	0.698699	0.663343	0.182898	0.690082	0.390154	-0.345039	0.787287	0.116517	0.320164
ENSSSCG00000025638	UBE2Z	3.77109	3.70962	3.29463	4.89603	5.82046	5.77816	0.499347	1.41357	0.00394657	0.120368
ENSSSCG00000002516	WARS1	6.24163	6.77863	4.66593	4.61222	11.498	6.19741	0.220509	1.16514	0.581629	0.74482
ENSSSCG00000004314	PM20D2	5.89098	5.14691	3.67722	20.7556	6.28794	8.15793	0.957876	1.94245	0.132619	0.339524
ENSSSCG00000005126	PLAA	6.52983	4.82574	3.92984	15.0314	6.53485	4.0336	0.497135	1.41141	0.394054	0.597041
ENSSSCG00000012007	HSPA13	4.21135	3.64086	2.91016	8.16927	3.983	4.32171	0.454145	1.36997	0.209112	0.429599
ENSSSCG00000021451	CGRRF1	4.38073	5.38148	5.81857	16.7628	7.24831	7.86284	0.82383	1.7701	0.0883165	0.282771
ENSSSCG00000004857	ATP9B	1.2533	0.942256	0.769794	1.03107	1.72276	0.951479	0.159509	1.11691	0.431025	0.627058
ENSSSCG00000021306	GJC1	1.32947	0.915757	0.63311	1.40082	1.88661	1.59477	0.434327	1.35128	0.0600033	0.24192
ENSSSCG00000022092	CYP7B1	0.473414	1.81663	0.58653	0.0533816	0.832309	0.379082	-0.435536	0.739419	0.309775	0.526266
ENSSSCG00000028052	OBSL1	5.61507	6.71465	4.06296	2.18271	7.7722	2.53257	-0.463143	0.725404	0.404397	0.605161
ENSSSCG00000016943	ADAMTS6	0.815748	0.624513	0.818339	0.122344	0.657085	0.576645	-0.290391	0.81768	0.190929	0.409118
ENSSSCG00000002007	FITM1	37.2412	42.3499	35.8029	13.7737	32.19	25.8795	-0.736898	0.600028	0.107901	0.309437
ENSSSCG00000037197	BAG5	2.56705	1.96477	2.04979	4.19646	2.65805	3.34681	0.452399	1.36831	0.0545997	0.235298
ENSSSCG00000006032	EMC2	3.98088	3.32354	4.3303	3.90537	4.82327	4.95877	0.189457	1.14033	0.205696	0.426584
ENSSSCG00000017038	PWWP2A	2.12247	1.67171	1.59899	0.941295	3.35748	1.58986	0.00499478	1.00347	0.989332	0.995625
ENSSSCG00000010802	UCHL5	23.1189	20.8291	20.5349	26.5741	33.8228	20.5971	0.290363	1.22295	0.230614	0.450147
ENSSSCG00000015712	DDX18	13.3802	11.9361	12.8629	18.0584	16.3476	14.1671	0.319796	1.24815	0.0388068	0.209198
ENSSSCG00000022788	PPA2	6.45978	7.39168	5.52266	4.34421	5.4263	3.21814	-0.498328	0.707927	0.0716941	0.261009
ENSSSCG00000007788	PHKG2	0.517225	0.37945	0.973747	0.972565	1.51024	0.773684	0.362727	1.28585	0.165563	0.380318
ENSSSCG00000031775	YAF2	3.42449	2.99586	3.72233	4.65421	4.41551	5.92373	0.448152	1.36429	0.0260138	0.183639
ENSSSCG00000011322	CCR1	0.072932	0.735869	0	0.339173	0.935028	0.536865	0.36549	1.28832	0.281857	0.501027
ENSSSCG00000009773	RILPL1	15.8274	14.2807	14.398	26.8194	21.7172	16.8335	0.503068	1.41722	0.0577212	0.239495
ENSSSCG00000022869	BCAP29	4.33947	3.91648	4.75074	5.56515	6.26926	6.36368	0.406331	1.32531	0.00831618	0.137729
ENSSSCG00000011470	ABHD6	0.261102	0.613545	0.676323	0.36347	0.738587	0.635986	0.0617133	1.0437	0.729385	0.848111
ENSSSCG00000000847	TDG	2.6638	3.44298	3.37446	1.28252	3.59578	2.78851	-0.28047	0.823323	0.422232	0.619795
ENSSSCG00000004490	SETBP1	1.89096	1.43258	1.11024	0.289519	1.46406	0.652079	-0.499764	0.707222	0.173484	0.389359
ENSSSCG00000032475	CEP44	1.22321	0.742464	0.976972	0.666587	1.13624	0.253324	-0.259777	0.835217	0.347618	0.561059
ENSSSCG00000030225	TRA2B	7.08785	5.59206	4.9544	6.37561	5.46615	4.97984	-0.051556	0.964895	0.759213	0.866138
ENSSSCG00000028288	PRPF38A	6.75015	6.14955	6.06277	9.54406	6.51357	5.89394	0.160291	1.11751	0.450276	0.642094
ENSSSCG00000004899	RELCH	2.54385	1.94566	1.70627	1.07261	2.77244	2.03426	-0.0839781	0.943453	0.777182	0.876628
ENSSSCG00000006783	DDX20	5.02765	4.85784	4.23697	13.1609	5.89248	6.95701	0.690131	1.61343	0.0997637	0.298634
ENSSSCG00000005423	ABCA1	1.12617	0.583567	1.26212	1.08013	1.60978	1.29551	0.236772	1.17835	0.269427	0.488256
ENSSSCG00000010877	HNRNPU	19.4418	21.2152	19.4111	28.6409	40.0747	24.5649	0.582527	1.49747	0.0474994	0.224628
ENSSSCG00000016095	CLK1	30.7901	16.6544	23.6223	44.2293	28.7248	45.7857	0.728807	1.65727	0.0873592	0.281447
ENSSSCG00000004600	TCF12	12.2259	11.987	9.47371	1.44713	12.1495	3.67356	-1.19348	0.437246	0.170245	0.385753
ENSSSCG00000011770	DNAJC19	16.751	16.9756	15.053	11.7072	14.3463	14.3606	-0.258005	0.836244	0.0692118	0.256313
ENSSSCG00000003628	CLSPN	1.87605	2.06425	2.48863	2.49503	1.14241	2.79029	-0.0384802	0.97368	0.893498	0.942867
ENSSSCG00000016983	STC2	0.489048	0.924971	2.03217	1.46637	1.09492	0.858228	0.047877	1.03374	0.889155	0.940555
ENSSSCG00000014056	RNF44	2.30203	2.57133	2.46983	1.63306	2.50929	2.24998	-0.148776	0.902016	0.310428	0.526859
ENSSSCG00000031382	C9orf40	2.5559	2.4677	2.99389	3.97157	4.65725	3.42422	0.445746	1.36202	0.0206487	0.172172
ENSSSCG00000017810	TLCD3A	1.28988	1.09072	0.597034	0.958477	0.942586	0.540222	-0.127938	0.915138	0.543767	0.718038
ENSSSCG00000014240	CSNK1G3	1.31861	1.36869	1.05034	0.903108	1.59136	1.02457	-0.057844	0.960699	0.720663	0.842293
ENSSSCG00000036385	BET1	1.58323	1.12438	1.15613	3.03564	1.45886	3.00495	0.582639	1.49759	0.0828797	0.275535
ENSSSCG00000016009	ITGA4	0.845397	0.497221	0.227903	0.383509	1.06564	0.957692	0.240552	1.18144	0.387452	0.59174
ENSSSCG00000045005	FAM133B	7.60042	8.30435	10.1296	16.2759	10.1665	10.6507	0.445167	1.36147	0.123399	0.329427
ENSSSCG00000040578	CASKIN2	1.4967	2.44664	2.35027	2.18455	2.90751	2.04679	0.131713	1.09559	0.516465	0.695109
ENSSSCG00000038977	RSBN1L	8.86845	10.0223	9.79549	5.18042	12.9816	9.57819	-0.120451	0.9199	0.747428	0.858936
ENSSSCG00000015965	GPR155	3.10886	3.75854	2.7102	3.06387	3.33015	2.6721	-0.0556264	0.962177	0.679598	0.814429
ENSSSCG00000008648	RSAD2	2.48871	0.999159	0.508696	1.18229	4.5295	0.289666	0.188201	1.13934	0.803892	0.892496
ENSSSCG00000006218	PDE7A	7.11691	3.9719	7.15046	11.173	5.98422	9.09439	0.461196	1.37668	0.239304	0.459596
ENSSSCG00000032223	EIF1AX	41.1776	41.4899	41.8265	41.9286	47.5432	45.9272	0.11651	1.08411	0.093968	0.290667
ENSSSCG00000016075	SF3B1	33.282	26.5682	29.113	38.0243	35.9434	29.0471	0.202025	1.15031	0.24055	0.460941
ENSSSCG00000016017	DNAJC10	14.8794	14.0166	11.8746	5.91519	15.8261	10.4506	-0.401425	0.75711	0.352962	0.565425
ENSSSCG00000009589	SYK	0.500058	0.464733	0.0825229	0.500842	1.1669	0.244238	0.255537	1.19378	0.412504	0.611961
ENSSSCG00000001989	CIDEB	0	0	0	0.23678	1.07418	0.397763	0.614082	1.53058	0.0525311	0.231533
ENSSSCG00000007797	ITGAL	0.853163	0.245159	0.335747	0.517526	1.34633	0.251342	0.177211	1.1307	0.610569	0.765136
ENSSSCG00000038534	TSR1	6.66459	5.58504	4.34323	7.64008	9.19925	5.34736	0.350827	1.27529	0.234587	0.454301
ENSSSCG00000014670	TRIM22	7.72593	5.27605	3.82785	4.21435	6.73774	3.3834	-0.193366	0.874563	0.606286	0.762539
ENSSSCG00000038251	DNAJC15	3.01134	3.26459	3.91831	2.62792	5.3838	2.85476	0.028515	1.01996	0.921755	0.960087
ENSSSCG00000004142	CITED2	21.8564	8.47328	10.0228	4.87562	20.2751	13.8911	-0.119534	0.920485	0.868668	0.92869
ENSSSCG00000039196	POLR2I	28.9771	18.4211	22.4585	32.9114	34.7858	23.1192	0.366582	1.28929	0.222753	0.442676
ENSSSCG00000011090	NEBL	0.191957	0.243259	0.300647	0.841149	0.557869	0.501286	0.386564	1.30728	0.0166587	0.16128
ENSSSCG00000008986	SEPTIN11	4.5439	3.74227	3.45216	2.84836	5.3952	1.57751	-0.29459	0.815304	0.492917	0.677531
ENSSSCG00000025542	NEMP1	0.45663	0.657004	0.407453	0.443787	0.714136	0.349896	-0.00803685	0.994445	0.951883	0.975763
ENSSSCG00000009713	CLCN3	2.07675	2.3423	1.11167	0.33975	2.34701	0.991746	-0.427254	0.743676	0.380019	0.585584
ENSSSCG00000015271	PRELP	4.42064	2.74587	3.1379	3.09551	8.64562	3.84234	0.395654	1.31554	0.389534	0.593464
ENSSSCG00000025293	HLTF	4.24126	4.94658	3.85101	0.588887	4.33659	1.48593	-0.947514	0.518525	0.14102	0.349256
ENSSSCG00000015107	VPS11	6.57628	5.47723	4.90349	4.99412	8.53024	5.1642	0.0938465	1.06721	0.716488	0.83878
ENSSSCG00000015345	GLCCI1	2.28884	2.13538	2.33509	0.44646	2.50738	1.13282	-0.556088	0.680144	0.208076	0.428439
ENSSSCG00000028406	FOCAD	1.47424	1.79475	1.23158	0.48779	1.61621	1.09671	-0.306333	0.808695	0.295554	0.514088
ENSSSCG00000024232	CCDC91	2.45158	3.05573	2.31365	1.15498	1.47946	1.58462	-0.582662	0.66773	0.00812318	0.137729
ENSSSCG00000011963	TOMM70	16.5351	17.1758	14.7996	14.8184	17.4025	11.2849	-0.16459	0.892182	0.413526	0.612568
ENSSSCG00000009916	ACADS	7.75337	6.6448	5.51204	8.23012	7.89497	9.12125	0.310409	1.24006	0.0833168	0.276499
ENSSSCG00000033611	ZNF793	0.7906	0.667387	0.936706	0.903026	1.13414	0.964707	0.154876	1.11333	0.123206	0.329135
ENSSSCG00000004120	SHPRH	2.10592	1.99039	1.70851	2.29009	2.32222	1.54443	0.0482534	1.03401	0.74611	0.858376
ENSSSCG00000004349	FAXC	11.9468	10.6553	11.5879	3.78033	9.94356	6.61708	-0.751019	0.594184	0.0976298	0.295767
ENSSSCG00000004351	USP45	0.927418	1.57065	0.974573	0.487102	1.71196	0.737468	-0.160506	0.894711	0.6116	0.765698
ENSSSCG00000002910	ALKBH6	1.82428	1.05032	1.10959	0.0956401	2.06392	0.621584	-0.388712	0.763811	0.442744	0.637136
ENSSSCG00000023719	IFT20	4.07326	5.64582	5.07983	7.24279	3.45838	4.81458	0.0199797	1.01395	0.946757	0.973499
ENSSSCG00000011739	PDCD10	3.14963	2.5463	3.49588	3.73963	3.55842	4.12343	0.247506	1.18715	0.0917957	0.286775
ENSSSCG00000010503	ZNF518A	1.46765	1.05678	1.06542	0.483786	1.68602	0.744195	-0.197548	0.872032	0.504669	0.685948
ENSSSCG00000039896	TMEM38B	8.91079	8.69379	9.1627	9.21954	24.8754	12.5518	0.625302	1.54253	0.190531	0.408908
ENSSSCG00000006216	TRIM55	20.7161	29.2374	23.1467	0.26785	16.9699	3.58718	-2.41507	0.187496	0.0958909	0.293356
ENSSSCG00000006066	RNF19A	7.35586	7.82437	9.45607	12.5066	9.89889	10.2569	0.367963	1.29053	0.054883	0.235746
ENSSSCG00000017615	DGKE	0.223003	0.628479	0.663507	0.723095	0.616782	0.890684	0.222952	1.16712	0.229568	0.449247
ENSSSCG00000015985	HOXD3	0.144535	0.787389	0.63077	0.134433	1.21913	0.301198	-0.00878835	0.993927	0.981406	0.991132
ENSSSCG00000028506	YIPF1	2.38243	1.93615	2.88595	1.77889	3.03653	2.61698	0.0240517	1.01681	0.909132	0.95253
ENSSSCG00000033373	COMMD8	1.36409	1.66556	1.1465	0.823267	2.17571	0.992695	-0.0764608	0.948381	0.78665	0.882856
ENSSSCG00000022784	PLEKHO1	5.24738	5.56623	3.32567	12.8897	6.21012	9.74306	0.866684	1.82347	0.0605407	0.243006
ENSSSCG00000015801	TLR3	0.622955	0.704095	0.17889	0.368641	0.450483	0.628151	-0.00418203	0.997105	0.982791	0.992022
ENSSSCG00000028606	ZBTB7B	2.1156	4.10958	3.64452	2.06974	4.12753	1.33682	-0.335774	0.792359	0.446131	0.639859
ENSSSCG00000017278	TEX2	6.45391	6.53899	5.74632	5.56626	10.577	5.86038	0.153361	1.11216	0.597377	0.755817
ENSSSCG00000031701	GXYLT1	2.75202	2.26143	2.42833	1.14267	3.90322	1.36522	-0.251856	0.839816	0.544942	0.719267
ENSSSCG00000007381	YWHAB	32.3709	36.071	31.0958	44.7873	46.7274	38.7697	0.376723	1.29839	0.0202859	0.171653
ENSSSCG00000016941	RNF180	1.21672	0.948206	0.892231	0	0.611292	0.70896	-0.523109	0.695871	0.109158	0.310941
ENSSSCG00000037468	GNE	1.65909	1.64378	1.63178	2.21656	2.07748	0.988707	0.0298417	1.0209	0.899295	0.945949
ENSSSCG00000009682	HMBOX1	3.14314	3.11335	4.2222	7.36628	4.36125	5.03581	0.535002	1.44894	0.074251	0.263793
ENSSSCG00000002447	CPSF2	7.36492	5.69728	5.54175	3.98028	7.97146	3.47538	-0.291341	0.817142	0.429452	0.625808
ENSSSCG00000023525	TMEM26	1.0035	0.387628	0.357276	0.294466	1.22066	0.985071	0.198894	1.14782	0.542454	0.717082
ENSSSCG00000010187	TAF5L	0.947378	1.17569	1.5275	2.99143	1.32783	2.29292	0.504848	1.41897	0.116058	0.319854
ENSSSCG00000033383	AVPR1A	1.43485	0.362502	0.373169	0.601424	0.721894	0.428385	-0.0699546	0.952668	0.820169	0.900456
ENSSSCG00000012518	ARMCX5	1.26186	0.81397	0.505713	0.0280229	0.32093	0.88042	-0.424876	0.744903	0.235236	0.455334
ENSSSCG00000013392	COPB1	16.6233	20.0579	16.0308	13.4686	19.9304	15.3199	-0.118276	0.921288	0.553963	0.725275
ENSSSCG00000015796	PDLIM3	136.774	95.4769	96.605	137.22	367.633	293.065	1.17657	2.26038	0.0627535	0.246694
ENSSSCG00000034879	MAML2	1.20286	0.786783	1.09139	1.1875	1.34275	1.34895	0.182767	1.13506	0.132117	0.339144
ENSSSCG00000012405	RPS4X	530.302	498.414	472.465	577.706	706.341	642.093	0.355746	1.27965	0.0210465	0.172293
ENSSSCG00000002387	GPATCH2L	0.409329	0.304682	1.36275	1.3598	1.75037	2.89564	0.846992	1.79875	0.0693634	0.256363
ENSSSCG00000017752	WSB1	17.8512	13.1116	14.9903	26.7988	16.2915	14.3799	0.265795	1.2023	0.407927	0.608084
ENSSSCG00000015525	TOR3A	1.72105	0.957808	1.37326	1.51689	1.9412	1.79769	0.237336	1.17881	0.195456	0.414512
ENSSSCG00000013367	GTF2H1	8.24464	5.65836	5.55024	6.98049	7.58622	7.00692	0.148139	1.10814	0.421366	0.619143
ENSSSCG00000008150	TMEM182	56.2207	50.6719	41.7811	4.28713	55.8214	21.7559	-1.40322	0.378084	0.235196	0.455331
ENSSSCG00000009192	PDLIM5	71.8896	80.4775	68.075	82.3738	86.6615	105.384	0.307489	1.23755	0.0743515	0.263858
ENSSSCG00000035973	LSM6	4.27127	3.54587	3.67883	6.90862	4.52093	5.26352	0.42882	1.34613	0.0604685	0.242881
ENSSSCG00000025176	NOTCH3	2.79068	2.58462	2.45181	0.720484	3.09138	1.31595	-0.508206	0.703096	0.240211	0.460739
ENSSSCG00000000602	RERG	1.08794	1.32851	1.45687	0.891875	3.22903	1.37421	0.223091	1.16723	0.560938	0.73027
ENSSSCG00000011686	SLC9A9	1.20249	1.47046	1.64851	0.159002	1.5363	0.3144	-0.633026	0.644823	0.152441	0.363307
ENSSSCG00000003402	PGD	6.54988	6.3984	6.15808	8.06354	8.03577	6.02152	0.174756	1.12877	0.231759	0.450916
ENSSSCG00000004951	AAGAB	10.5975	10.7705	8.77434	12.0415	14.9635	9.37362	0.23158	1.17412	0.309576	0.526016
ENSSSCG00000002799	CNOT1	9.20725	8.18707	7.90816	8.53902	13.5575	10.1698	0.297603	1.2291	0.18783	0.405689
ENSSSCG00000005713	PLPP7	4.63477	8.40728	5.68796	0.82959	7.72868	1.22627	-1.10593	0.464603	0.210114	0.430993
ENSSSCG00000040528	TTC1	5.40396	4.83341	4.23714	5.21702	6.01614	3.29711	-0.0206055	0.985819	0.93253	0.966629
ENSSSCG00000007737	TPST1	2.57319	2.03842	1.93689	1.86601	2.09425	1.99061	-0.0885826	0.940446	0.394615	0.597534
ENSSSCG00000026819	NID1	18.5073	12.5982	16.8653	14.083	27.9495	19.4902	0.305602	1.23593	0.385073	0.589188
ENSSSCG00000007364	IFT52	0.704736	0.728851	0.953982	1.14555	1.18712	0.781856	0.179327	1.13236	0.18809	0.405853
ENSSSCG00000011485	PTPRG	5.09916	3.9963	4.87588	3.7032	7.23512	5.53322	0.166316	1.12219	0.543112	0.717435
ENSSSCG00000005425	SLC44A1	3.80797	3.94837	4.61722	2.93265	4.83071	3.94364	-0.0791635	0.946606	0.680464	0.814971
ENSSSCG00000016668	PDE1C	0.456978	0.295377	0.402799	0.897955	0.431196	0.476307	0.199667	1.14843	0.222245	0.442562
ENSSSCG00000028509	RBM8A	18.2885	12.9463	15.1495	16.7325	18.6133	14.5831	0.106368	1.07651	0.55629	0.727102
ENSSSCG00000038079	CLPP	7.32506	7.15994	6.06915	4.01956	7.67645	4.88462	-0.30198	0.811138	0.286882	0.505754
ENSSSCG00000003613	HDAC1	7.28112	5.15955	4.53507	3.14617	6.36145	4.32407	-0.265651	0.831823	0.420397	0.618661
ENSSSCG00000017796	BLMH	14.7031	12.3987	10.9453	91.5972	22.3055	25.9154	1.51016	2.84842	0.0783	0.268653
ENSSSCG00000016566	NRF1	0.580197	0.511764	0.549188	0.935301	0.800975	0.688514	0.22308	1.16722	0.0202527	0.171512
ENSSSCG00000013020	MAP4K2	0.29374	0.488957	0.743781	0.514317	1.23348	0.734122	0.268032	1.20416	0.263236	0.482666
ENSSSCG00000038549	ZFP36L2	25.6568	25.7461	30.5914	153.47	44.4789	63.2734	1.44177	2.71654	0.0533048	0.233104
ENSSSCG00000004626	TMOD3	4.34543	3.88261	3.58897	3.36722	4.5561	3.75037	-0.0184339	0.987304	0.885527	0.938649
ENSSSCG00000011857	LMLN	0.374269	0.487081	0.361044	0.419191	0.383019	0.943176	0.151815	1.11097	0.403856	0.604607
ENSSSCG00000031791	ARF4	11.8125	27.2959	25.723	25.1811	9.67291	25.1761	-0.135167	0.910565	0.823329	0.90277
ENSSSCG00000009369	COG6	1.84161	1.40516	1.70165	1.21254	2.07719	2.09787	0.0639704	1.04534	0.733769	0.850633
ENSSSCG00000010380	MAPK8	2.90752	3.99443	2.3398	3.12973	2.18288	2.17027	-0.215118	0.861476	0.365343	0.576213
ENSSSCG00000009730	ZNF26	1.05266	0.658731	0.72092	0.312722	1.13592	1.13935	0.0112786	1.00785	0.966573	0.983844
ENSSSCG00000011621	SEC61A1	7.27077	6.51961	5.35034	5.73934	8.01878	6.35393	0.059514	1.04211	0.739769	0.854777
ENSSSCG00000015539	STX6	1.94015	1.31399	1.25137	1.62933	1.57622	1.62092	0.0709808	1.05043	0.593773	0.753211
ENSSSCG00000031705	GOLPH3	15.4308	12.2604	15.2547	14.3568	16.6067	23.5608	0.302325	1.23313	0.250089	0.470226
ENSSSCG00000008080	PHF2	5.28049	4.72441	4.60414	7.17135	7.66699	7.39963	0.520645	1.4346	0.000750847	0.0952706
ENSSSCG00000009193	SMARCAD1	2.33562	2.18792	2.14399	0.56241	2.76636	0.921374	-0.521361	0.696714	0.246177	0.467029
ENSSSCG00000002506	VRK1	1.14963	1.41202	0.589596	0.339982	0.525803	0.347245	-0.527064	0.693966	0.0497635	0.227441
ENSSSCG00000006689	PIAS3	1.59574	1.55568	1.28475	2.22931	2.16153	1.12507	0.172492	1.127	0.446902	0.640343
ENSSSCG00000014081	CERT1	1.80916	1.45446	1.43032	1.30962	2.27697	1.27206	0.012443	1.00866	0.949611	0.975185
ENSSSCG00000015860	SFT2D3	2.28623	1.09071	1.61409	0.678555	2.10321	0.730165	-0.331614	0.794647	0.390319	0.593751
ENSSSCG00000015085	IL10RA	0.805201	0.840995	0.34245	0.554077	1.33934	0.325752	0.0371519	1.02609	0.902605	0.947659
ENSSSCG00000040445	RND3	22.505	21.94	27.5336	12.5388	36.544	19.5258	-0.186786	0.878561	0.692137	0.822949
ENSSSCG00000041972	MED21	7.54611	7.22675	6.1566	3.52464	7.35257	4.69663	-0.408244	0.75354	0.204261	0.42541
ENSSSCG00000010235	SIRT1	6.25057	3.86876	4.95652	4.34054	6.76625	6.45477	0.185416	1.13715	0.479954	0.667239
ENSSSCG00000029621	BMPR1B	2.00457	2.04908	1.96512	1.24414	3.0474	1.57009	-0.0728832	0.950736	0.791221	0.885536
ENSSSCG00000004528	MBD2	3.98963	3.03726	4.36461	5.50766	4.03687	5.04324	0.291402	1.22383	0.151977	0.362786
ENSSSCG00000003728	TRAPPC8	4.79468	5.26934	4.24602	6.42077	4.21119	7.0433	0.235567	1.17737	0.316992	0.531889
ENSSSCG00000028475	KPNA1	13.0056	12.5711	13.2142	19.778	15.4487	14.2929	0.317342	1.24603	0.0781936	0.268653
ENSSSCG00000002269	MTHFD1	10.8971	7.30148	8.25669	1.21629	7.21883	3.01859	-1.21421	0.431008	0.0992574	0.298047
ENSSSCG00000004276	SMAP1	7.80791	8.67705	7.51563	6.01343	9.94144	7.11841	-0.0734775	0.950345	0.727688	0.846986
ENSSSCG00000023873	AZIN1	17.6787	16.2435	14.3678	6.70774	20.2143	12.2854	-0.396034	0.759945	0.409056	0.60923
ENSSSCG00000011497	MAGI1	0.817669	0.903344	0.819861	1.07502	0.728293	1.20791	0.110233	1.0794	0.366233	0.577155
ENSSSCG00000016036	WDR75	6.22316	3.79338	3.98993	5.53924	6.42629	6.5774	0.363591	1.28662	0.142752	0.351044
ENSSSCG00000009904	DYNLL1	52.9318	58.4064	69.8799	20.8862	78.9864	43.3382	-0.516269	0.699178	0.403104	0.604044
ENSSSCG00000006813	STRIP1	3.20226	3.11074	2.07832	3.45797	4.5599	4.15862	0.421908	1.3397	0.0705355	0.258703
ENSSSCG00000015880	TANC1	1.23139	0.96515	1.02195	0.451167	1.19445	0.752108	-0.222722	0.856947	0.286337	0.505268
ENSSSCG00000023984	RSL1D1	14.8334	10.4396	10.0938	16.5005	15.0221	10.9117	0.244355	1.18456	0.356798	0.568757
ENSSSCG00000006523	MTX1	2.71065	1.88436	2.01393	1.16371	2.02257	2.10223	-0.222993	0.856786	0.33035	0.545865
ENSSSCG00000005022	NIN	1.31116	1.99442	1.97309	2.29476	2.39606	2.243	0.272837	1.20818	0.0933747	0.28967
ENSSSCG00000001925	ADPGK	1.05915	1.25573	0.946848	1.13184	1.61454	1.03977	0.110093	1.0793	0.433239	0.628212
ENSSSCG00000004391	CEP57L1	1.01884	0.643452	0.378167	0.0874285	1.26644	0.619682	-0.0653166	0.955736	0.859103	0.924147
ENSSSCG00000010467	BTAF1	4.51384	3.45628	3.91748	5.16888	9.28266	5.91512	0.620028	1.53691	0.0613592	0.2443
ENSSSCG00000010026	PIK3IP1	1.76458	0.856838	0.515843	0.421638	0.651982	0.386751	-0.418856	0.748018	0.191198	0.409301
ENSSSCG00000040838	AGBL2	0.650297	0.522932	0.498798	0.327729	1.16275	0.29256	-0.0071085	0.995085	0.978256	0.989332
ENSSSCG00000001075	DEK	14.5028	30.7182	29.2842	58.057	14.2444	27.7699	0.266181	1.20262	0.705538	0.832103
ENSSSCG00000040220	USP33	2.60653	3.37869	1.99331	1.21561	3.46113	2.69985	-0.123426	0.918005	0.735598	0.851833
ENSSSCG00000006304	MPC2	22.5924	26.0639	24.6118	30.6152	31.6634	31.9514	0.352379	1.27666	0.00428616	0.120368
ENSSSCG00000028600	SLC39A9	4.13481	3.38404	0.288541	2.19453	3.49441	2.98954	0.327217	1.25459	0.639437	0.784595
ENSSSCG00000007097	SEC23B	2.61744	2.47646	2.08655	2.78481	2.98104	1.81797	0.0431472	1.03036	0.812137	0.895799
ENSSSCG00000017877	ANKFY1	10.4116	11.6814	9.24839	10.7187	11.1429	14.9436	0.204432	1.15223	0.285542	0.504786
ENSSSCG00000023666	CTSB	30.9609	39.0226	23.499	36.0702	34.4366	25.4436	0.0495235	1.03492	0.855686	0.92173
ENSSSCG00000000364	SARNP	7.00271	6.1405	6.91881	7.38438	7.00822	7.19295	0.0939233	1.06727	0.167887	0.382905
ENSSSCG00000004570	TPM1	887.229	1058.65	1149.05	710.62	651.324	762.309	-0.537036	0.689185	0.0137539	0.154642
ENSSSCG00000000784	LRRK2	1.45587	1.40295	1.19889	0.286179	1.44435	0.348979	-0.5378	0.68882	0.149495	0.359134
ENSSSCG00000026078	GLCE	5.73706	3.3218	3.36261	1.22149	6.03671	2.19684	-0.44862	0.732743	0.448487	0.641138
ENSSSCG00000030065	ZBTB47	5.36147	5.55208	5.89745	3.93789	6.65837	3.38172	-0.264982	0.832209	0.344208	0.557917
ENSSSCG00000023974	PHF21A	1.06989	1.094	1.18242	1.50468	1.94689	0.903769	0.190312	1.14101	0.362653	0.574038
ENSSSCG00000027551	NUDT15	15.0463	17.4567	18.3139	12.2327	20.688	12.4344	-0.189695	0.876791	0.486129	0.672659
ENSSSCG00000015721	ERCC3	2.42678	1.91993	1.91558	1.1634	2.42574	2.07582	-0.118627	0.921064	0.609911	0.764718
ENSSSCG00000016232	MRPL44	16.1202	13.5771	15.8047	13.7851	17.5316	14.4639	0.00492008	1.00342	0.970164	0.985081
ENSSSCG00000034617	RPS27A	152.196	149.441	131.306	166.536	178.115	160.708	0.223428	1.1675	0.0480879	0.225244
ENSSSCG00000026472	RPL7L1	20.0592	17.7035	16.8131	19.5119	19.9034	19.432	0.10678	1.07682	0.214418	0.434236
ENSSSCG00000028536	LHFPL2	2.62908	2.84355	3.66545	2.78831	3.57725	2.30503	-0.06112	0.95852	0.744309	0.857301
ENSSSCG00000002042	OXA1L	27.3698	26.3307	22.725	18.3523	29.6073	23.8307	-0.107594	0.928134	0.630142	0.778146
ENSSSCG00000006014	RAD21	30.385	23.5649	23.0969	27.9023	29.6977	30.1409	0.190871	1.14145	0.207472	0.42796
ENSSSCG00000013726	TNPO2	3.03102	1.89522	2.61551	3.25977	3.72734	3.69427	0.387895	1.30848	0.0594372	0.241461
ENSSSCG00000005614	NIBAN2	2.18217	2.36933	2.29006	5.36406	2.38823	5.39335	0.655487	1.57515	0.0982213	0.296826
ENSSSCG00000016193	CNOT9	2.27399	1.43912	1.79587	1.80602	3.21161	1.86203	0.199743	1.14849	0.428164	0.624777
ENSSSCG00000024174	TGIF1	5.86859	3.51827	3.92949	20.1147	6.40583	13.7376	1.30435	2.46972	0.0531677	0.232776
ENSSSCG00000023653	GLIS2	0.69409	0.497471	0.714299	0.286607	0.879794	0.818004	0.00528183	1.00367	0.978665	0.989332
ENSSSCG00000013756	MRI1	4.71682	3.94531	3.71768	0.543239	3.25892	1.41224	-1.02418	0.491691	0.0767155	0.267414
ENSSSCG00000007043	GPCPD1	11.3318	7.5115	5.37611	29.2814	6.33874	25.3086	1.04232	2.05953	0.214072	0.433917
ENSSSCG00000017668	VMP1	10.7037	8.18972	6.87438	23.6108	10.5194	14.7342	0.798985	1.73988	0.0898984	0.285093
ENSSSCG00000007866	TMC7	0.581476	0.145774	0.382252	0.46908	0.415986	0.745302	0.178527	1.13173	0.336947	0.551287
ENSSSCG00000004169	HBS1L	6.03832	6.52539	6.74022	6.22069	8.07157	6.08785	0.0598212	1.04234	0.648205	0.791437
ENSSSCG00000022396	BLZF1	7.10159	7.16944	5.88517	2.95955	8.75456	4.24527	-0.389836	0.763216	0.376882	0.583132
ENSSSCG00000021973	GPX8	20.7007	19.1277	17.6792	3.26836	17.2126	3.9216	-1.47149	0.36061	0.092719	0.288581
ENSSSCG00000035027	ZDHHC14	0.13898	0.064532	0.331721	0.767746	0.393986	0.668191	0.449386	1.36546	0.0330879	0.198948
ENSSSCG00000016073	PGAP1	1.29698	1.50314	1.10706	0.31114	0.809936	0.8437	-0.489783	0.712132	0.0489084	0.226813
ENSSSCG00000031509	MTMR12	1.06428	1.39707	2.26451	0.281337	1.02421	0.8154	-0.592827	0.663042	0.100248	0.299385
ENSSSCG00000009542	TNFSF13B	0.251502	0.141647	0	0.831454	0.969446	0.177035	0.52372	1.43766	0.104601	0.305081
ENSSSCG00000007556	PSMG3	7.75752	6.517	5.94077	8.36144	9.63701	7.64947	0.304863	1.2353	0.0809795	0.272973
ENSSSCG00000003713	HRH4	0.912106	0.860607	0.559735	1.78346	1.36488	0.695189	0.335952	1.26221	0.217562	0.437299
ENSSSCG00000008051	ABCA3	0.481903	0.54769	0.57177	0.656103	0.452434	0.201123	-0.106436	0.92888	0.480299	0.667562
ENSSSCG00000014399	ARHGAP26	0.506576	0.435003	0.523366	1.04072	1.34668	0.373263	0.332573	1.25926	0.226683	0.44683
ENSSSCG00000031432	KDELR2	7.87213	19.1098	19.45	7.64464	16.4072	6.38221	-0.57189	0.672735	0.357302	0.569151
ENSSSCG00000016705	HOXA3	1.09459	1.02947	1.41123	0.206145	1.49868	0.394145	-0.428863	0.742847	0.263719	0.483102
ENSSSCG00000034562	TMEM203	13.339	12.4487	13.1306	7.34	16.6611	7.50083	-0.373957	0.771663	0.354482	0.566545
ENSSSCG00000016395	RIF1	2.56776	2.25991	2.51664	4.86186	3.34612	4.11206	0.55698	1.47119	0.0131813	0.152577
ENSSSCG00000015314	ANKIB1	2.70215	2.23186	2.49175	3.14242	3.99432	1.82845	0.162031	1.11886	0.549108	0.722025
ENSSSCG00000014165	TTC37	3.90017	4.56589	3.40241	2.89174	6.42469	2.17998	-0.128658	0.914682	0.752988	0.862933
ENSSSCG00000033340	ZNF543	0.558387	0.499087	0.621652	0.49586	0.687355	0.583493	0.0257493	1.01801	0.689543	0.821383
ENSSSCG00000016650	IMMP2L	0.916551	0.886377	0.903157	0.679672	1.71031	0.799638	0.083939	1.05991	0.716787	0.839008
ENSSSCG00000040937	ACCSL	3.55972	2.65993	3.39091	1.1434	3.32136	1.23583	-0.607695	0.656244	0.150079	0.360075
ENSSSCG00000012119	TMSB4X	232.777	307.606	266.667	424.555	370.682	338.042	0.49118	1.40559	0.0305451	0.193398
ENSSSCG00000011238	ARPP21	5.21734	5.06836	4.21291	0.414113	9.08476	1.33856	-0.853357	0.553495	0.374082	0.581395
ENSSSCG00000024300	TMEM254	1.10262	0.577076	0.84145	1.82121	2.31623	1.19816	0.583956	1.49895	0.0498642	0.227441
ENSSSCG00000004888	SERPINB8	0.553222	1.57627	0.51969	1.45334	0.901664	1.41535	0.296639	1.22828	0.342548	0.556293
ENSSSCG00000032424	NUDT16	1.07806	0.816322	1.07611	0.251759	0.933744	0.42833	-0.393484	0.761289	0.115952	0.319854
ENSSSCG00000026382	PPP2R5E	11.7991	11.2465	12.4056	14.9583	16.6898	14.2367	0.34451	1.26972	0.00960327	0.142613
ENSSSCG00000000288	HNRNPA1	242.89	198.372	219.839	188.085	171.41	191.569	-0.258144	0.836163	0.0569392	0.238511
ENSSSCG00000033591	CHD9	4.95205	4.66008	4.60674	5.60143	5.67588	4.90977	0.154489	1.11303	0.0678484	0.253809
ENSSSCG00000010759	GLRX3	25.6171	26.26	25.0015	22.0722	29.1453	21.3147	-0.0938834	0.936997	0.535687	0.711005
ENSSSCG00000000728	PARP11	0.669957	0.578381	0.171018	0.776514	1.09602	1.67954	0.564223	1.47859	0.0737262	0.262677
ENSSSCG00000015669	ACVR2A	5.29898	4.07878	4.8413	2.2477	10.1564	4.25877	0.00935084	1.0065	0.986667	0.993983
ENSSSCG00000035825	UBE2QL1	1.97088	1.75621	0.964387	1.68913	1.58298	1.2132	-0.0217827	0.985015	0.919546	0.95855
ENSSSCG00000023738	COG3	6.83118	8.33233	6.05693	4.82545	6.48158	3.85838	-0.428107	0.743236	0.117923	0.321635
ENSSSCG00000027812	IQSEC1	1.78286	2.54495	2.00844	0.49683	2.24321	0.694113	-0.617163	0.651952	0.162441	0.376439
ENSSSCG00000034966	TTC33	2.89653	2.48011	1.81384	1.45461	3.30945	2.91933	0.0399147	1.02805	0.895846	0.943916
ENSSSCG00000027457	FBXO22	6.92916	6.12672	8.58147	15.4679	7.91437	12.2839	0.616222	1.53286	0.0990368	0.29774
ENSSSCG00000026196	FAM13A	4.36861	2.32442	2.61597	32.7775	5.08008	26.6812	2.15363	4.44945	0.0564119	0.238329
ENSSSCG00000035012	DEPDC1B	1.20217	1.8661	1.62925	1.45924	1.36641	1.19	-0.126942	0.915771	0.357699	0.569476
ENSSSCG00000005437	KLF4	3.96609	3.19081	4.11659	4.87317	6.39545	5.49049	0.468193	1.38338	0.023612	0.179151
ENSSSCG00000035034	CNIH4	2.97703	3.55499	3.1644	5.22663	4.54425	4.88835	0.476686	1.39154	0.00315733	0.114235
ENSSSCG00000035690	SFPQ	25.2423	22.6112	25.4019	40.5331	29.6575	33.664	0.477309	1.39214	0.0255838	0.182404
ENSSSCG00000028047	DTNA	10.6332	10.4272	9.40048	1.5635	10.0051	6.68053	-0.89125	0.539147	0.232613	0.451737
ENSSSCG00000008239	CAPG	0.328872	1.85786	0.584955	0.542577	0.571074	0.0618022	-0.408657	0.753324	0.344349	0.558035
ENSSSCG00000007362	SRSF6	13.4165	12.9617	13.1615	8.88727	15.8334	11.2163	-0.162463	0.893499	0.50765	0.688416
ENSSSCG00000017593	UTP18	2.61093	2.51978	2.84212	3.76725	4.95501	2.87518	0.390588	1.31093	0.0995397	0.298262
ENSSSCG00000021718	METTL17	3.50934	4.68629	3.08228	6.12905	4.60665	4.90206	0.390762	1.31109	0.0912729	0.286342
ENSSSCG00000037530	TACC2	4.55874	3.53229	3.95856	5.97536	5.09493	4.04544	0.25998	1.19746	0.179704	0.397009
ENSSSCG00000004814	LRRC28	3.79216	7.55638	6.69487	3.57569	6.80486	3.21323	-0.356094	0.781277	0.400879	0.602516
ENSSSCG00000010179	ARV1	2.8152	2.42553	2.40282	2.32644	4.45047	2.61346	0.186306	1.13785	0.457306	0.64818
ENSSSCG00000009526	ITGBL1	1.60739	1.86963	3.31197	1.50721	3.47735	0.351332	-0.362902	0.777599	0.54287	0.717303
ENSSSCG00000028132	NAA20	84.8672	74.0548	57.8482	57.6318	74.558	62.1514	-0.146323	0.903551	0.490531	0.675648
ENSSSCG00000037653	RAB5A	15.5016	14.6935	16.6273	42.2856	16.9391	26.139	0.735593	1.66508	0.117894	0.321632
ENSSSCG00000026571	RAB8B	1.57249	1.87579	2.13032	0.783997	1.47901	1.2367	-0.409061	0.753113	0.0654418	0.250758
ENSSSCG00000016177	XRCC5	2.10908	1.75835	1.38918	2.00211	2.81709	2.02506	0.252867	1.19157	0.184974	0.402907
ENSSSCG00000006284	C1orf112	0.634607	0.552517	0.774406	0.246231	1.00804	0.44914	-0.104111	0.930378	0.647133	0.790673
ENSSSCG00000010632	TECTB	1.30937	0.132876	0.0790035	0.0683995	0.120592	0.0775936	-0.376554	0.770275	0.349137	0.562476
ENSSSCG00000021739	HSD17B12	7.16702	8.21994	7.49731	1.34605	9.43835	2.83296	-0.923019	0.527404	0.220208	0.440453
ENSSSCG00000031639	ZCCHC17	4.67658	4.00347	4.08476	3.29851	4.08586	3.69194	-0.164539	0.892214	0.143064	0.351519
ENSSSCG00000024563	CEP83	2.50134	3.22363	2.96365	4.96006	2.90042	3.66681	0.296057	1.22778	0.202192	0.422918
ENSSSCG00000003485	RCC2	2.28883	2.14723	2.45208	4.00878	2.68083	2.32008	0.258861	1.19653	0.228671	0.448873
ENSSSCG00000003738	MAPRE2	4.41173	3.77174	4.11561	4.9631	6.85035	3.16779	0.187529	1.13881	0.525012	0.70221
ENSSSCG00000004708	TUBGCP4	0.744155	0.710225	0.586897	0.894441	0.556156	0.565618	-0.0121441	0.991618	0.910975	0.953906
ENSSSCG00000022611	CAPRIN2	1.31499	1.45297	1.36513	0.718787	1.20511	0.300727	-0.481965	0.716002	0.0949654	0.292416
ENSSSCG00000003861	ORC1	0.453226	0.624346	0.477134	0.162645	0.0750575	0	-0.493365	0.710366	0.00355887	0.118179
ENSSSCG00000006016	EIF3H	59.7627	55.3435	53.1516	76.0848	89.7167	69.5328	0.470557	1.38564	0.0158177	0.158945
ENSSSCG00000011401	LSMEM2	17.5026	10.5506	11.3249	6.08641	14.0029	5.58982	-0.636867	0.643108	0.216977	0.436715
ENSSSCG00000009047	SMARCA5	9.22678	9.36959	10.5248	19.4216	10.3578	13.0032	0.470027	1.38514	0.137401	0.344852
ENSSSCG00000016116	WDR12	3.51067	3.21502	3.18201	3.92774	4.46845	2.98868	0.144963	1.1057	0.353803	0.56594
ENSSSCG00000011695	AGTR1	17.2774	9.16567	8.90411	5.94983	25.37	12.8436	0.154435	1.11299	0.817274	0.898656
ENSSSCG00000015883	MARCHF7	13.9687	11.7385	12.1964	13.6647	11.8225	10.2176	-0.0848349	0.942892	0.555632	0.726611
ENSSSCG00000009807	RHOF	1.02923	0.80878	0.639902	0.64875	1.61538	1.86907	0.346473	1.27145	0.257551	0.478035
ENSSSCG00000011700	CP	0	0	0	0.448676	0.280406	1.35685	0.709398	1.63512	0.0575714	0.239126
ENSSSCG00000006867	LRRC39	73.5695	92.295	61.2268	22.9085	61.7188	32.655	-1.03356	0.488504	0.0790349	0.269787
ENSSSCG00000009326	KATNAL1	2.32343	1.79593	1.98019	2.66799	2.35041	1.84615	0.112312	1.08096	0.434658	0.6299
ENSSSCG00000007074	TASP1	0.783121	0.54856	0.543051	0.63767	0.640194	0.395705	-0.0615375	0.958242	0.583726	0.745651
ENSSSCG00000029662	RASSF4	3.31859	3.99211	2.43226	0.333882	3.54665	0.9281	-0.887251	0.540643	0.180248	0.397717
ENSSSCG00000006781	CTTNBP2NL	2.85269	1.4086	1.08034	1.75212	2.29904	2.05962	0.175022	1.12898	0.564044	0.732259
ENSSSCG00000031782	ARL3	1.14265	1.31339	1.19724	0.987696	1.65482	0.911536	-0.0368854	0.974757	0.821299	0.901377
ENSSSCG00000003708	ANKRD29	0.941532	0.675996	1.60027	0.425401	0.975112	0.336874	-0.389571	0.763357	0.201414	0.422148
ENSSSCG00000021652	LSM8	3.78919	3.82515	2.61384	5.04851	4.57069	3.76856	0.314702	1.24375	0.13807	0.345806
ENSSSCG00000025606	ATM	1.26166	0.861023	0.984171	1.37029	2.69337	1.3807	0.439791	1.35641	0.125746	0.332257
ENSSSCG00000015557	NMNAT2	0.656028	0.487662	0.610879	1.47295	0.939522	1.42165	0.516435	1.43042	0.0130982	0.152577
ENSSSCG00000012542	FAM199X	1.41641	1.6921	2.21058	0.451528	2.78799	0.559948	-0.427977	0.743303	0.405524	0.605931
ENSSSCG00000031105	C9orf85	0.99655	0.787986	0.579375	0.145071	0.98315	0.309616	-0.307608	0.80798	0.298576	0.517073
ENSSSCG00000006622	POGZ	3.59419	3.62098	4.16446	3.90364	5.67411	5.31419	0.3048	1.23525	0.107632	0.308951
ENSSSCG00000013635	TIMM29	5.5053	4.26098	4.62385	3.98757	8.57838	3.83444	0.0876545	1.06264	0.805972	0.892864
ENSSSCG00000035719	HAUS2	6.74854	6.47244	5.56506	2.91228	6.11257	5.47892	-0.358727	0.779853	0.26574	0.484322
ENSSSCG00000035505	YTHDC1	24.4613	20.5389	21.1818	31.3557	25.0103	28.774	0.34751	1.27236	0.0423225	0.215786
ENSSSCG00000025592	TP63	3.92862	1.73543	1.07401	1.00296	4.54223	2.62282	0.17478	1.12879	0.771691	0.873459
ENSSSCG00000027646	TIPARP	5.28298	3.55732	4.77484	10.7751	4.46349	3.24516	0.241299	1.18206	0.630359	0.778221
ENSSSCG00000004551	ZNF609	3.5165	2.15277	2.31686	2.50995	3.01827	3.32285	0.122787	1.08884	0.541958	0.716609
ENSSSCG00000016640	PPP1R3A	66.2736	75.2948	77.4503	4.84262	112.773	67.0562	-1.0513	0.482532	0.471447	0.661009
ENSSSCG00000025156	BRWD3	0.642096	0.863708	0.724484	1.21888	1.62042	0.748688	0.315341	1.24431	0.150256	0.360195
ENSSSCG00000014128	CKMT2	46.4915	63.4155	71.3904	28.141	17.55	48.8716	-1.01273	0.495608	0.0878296	0.282016
ENSSSCG00000011145	ASB13	2.11739	1.40839	2.01972	1.84588	1.35059	1.24699	-0.197644	0.871973	0.27655	0.495543
ENSSSCG00000009051	IL15	0.403338	0.463739	0.352073	1.14749	0.577196	1.04981	0.440605	1.35717	0.0364973	0.204779
ENSSSCG00000015045	NCAM1	3.4343	3.50354	3.62762	0.770142	3.32152	1.25574	-0.807011	0.571565	0.104011	0.304444
ENSSSCG00000008404	MTIF2	6.24609	6.61285	5.67388	4.40182	5.04217	3.63579	-0.427612	0.743491	0.0259977	0.183639
ENSSSCG00000007941	CDIP1	6.40029	6.63229	5.82316	1.97587	6.70221	5.71656	-0.441277	0.736483	0.363702	0.574853
ENSSSCG00000011257	ACVR2B	1.42726	1.57647	0.594153	0.986795	2.04449	1.36892	0.174452	1.12854	0.569415	0.735474
ENSSSCG00000011253	OXSR1	5.52123	7.60226	5.14728	2.55007	7.56801	4.8546	-0.31781	0.802287	0.468501	0.658441
ENSSSCG00000004687	B2M	42.2962	45.863	26.677	41.6723	41.3451	28.6484	-0.022643	0.984428	0.942155	0.971363
ENSSSCG00000010840	RGS7	1.21024	1.13497	1.82385	1.44295	2.3609	2.21025	0.328026	1.25529	0.16227	0.376281
ENSSSCG00000017866	TAX1BP3	3.84363	5.76717	5.22751	3.20585	4.84476	3.16374	-0.331957	0.794458	0.199954	0.419906
ENSSSCG00000000580	RECQL	1.50812	1.47056	0.962853	0.972938	1.64347	0.926769	-0.0918108	0.938344	0.647574	0.790966
ENSSSCG00000009152	SGMS2	0.748153	0.449436	0.466174	0.052825	0.694464	0.180782	-0.272847	0.827684	0.291249	0.509977
ENSSSCG00000007931	GLYR1	5.79235	4.04048	4.26521	7.74289	7.698	5.12413	0.456446	1.37216	0.102763	0.302358
ENSSSCG00000028293	RCOR3	7.30678	6.827	6.25627	4.69076	8.55877	8.18653	0.0276624	1.01936	0.916209	0.956868
ENSSSCG00000027312	PTCH1	1.66804	0.922484	1.00695	0.847693	1.5417	1.37423	0.0384064	1.02698	0.859762	0.92452
ENSSSCG00000016170	BARD1	0.618036	0.520758	0.452225	0.297841	0.411138	0.912474	-0.00962857	0.993348	0.958957	0.979437
ENSSSCG00000004263	ZUP1	0.623469	0.762039	0.515586	0.305295	1.00215	0.393883	-0.0837218	0.94362	0.699684	0.827814
ENSSSCG00000021601	ZNF711	1.01513	1.40606	0.615152	0.215685	0.452269	0.346264	-0.57339	0.672036	0.0345984	0.20187
ENSSSCG00000027902	ZMPSTE24	3.41137	3.28283	2.5662	4.14777	4.83409	3.37816	0.321534	1.24966	0.104385	0.30475
ENSSSCG00000015878	PKP4	2.22995	1.649	1.64836	1.26786	2.2929	1.49073	-0.0949343	0.936315	0.639538	0.784638
ENSSSCG00000033025	C21orf91	3.17138	3.35027	2.75224	20.8409	4.397	20.5801	1.74112	3.34295	0.0607214	0.243401
ENSSSCG00000040912	SNX6	19.7392	18.6797	13.7036	12.8069	17.6197	13.2005	-0.239023	0.847319	0.311976	0.528046
ENSSSCG00000025826	BOC	0.967908	0.57974	0.789305	0.548784	1.47873	0.722203	0.0830816	1.05928	0.730672	0.848803
ENSSSCG00000020720	IRAG1	0.664815	0.330871	0.726151	0.681877	0.176522	0.738508	-0.050947	0.965303	0.824447	0.903475
ENSSSCG00000016760	C7orf25	6.23063	5.04133	6.09008	8.58129	7.24119	7.76265	0.386549	1.30726	0.0202488	0.171512
ENSSSCG00000017265	AXIN2	1.74066	1.84955	1.57883	0.77713	1.98428	1.64213	-0.174449	0.886106	0.489736	0.67497
ENSSSCG00000010681	SFXN4	6.94837	6.15064	7.10853	2.6606	5.58255	4.55137	-0.594866	0.662106	0.0821485	0.274859
ENSSSCG00000026224	ARHGAP31	2.60092	2.03585	2.58196	3.36054	3.68291	3.38688	0.397965	1.31765	0.0103518	0.14395
ENSSSCG00000015013	RDX	22.3496	24.5395	25.6107	14.1524	27.7426	24.0425	-0.18034	0.882495	0.562751	0.731501
ENSSSCG00000015009	POGLUT3	2.33899	2.39052	1.48224	0.339921	1.43198	0.700655	-0.780729	0.582073	0.0543453	0.234682
ENSSSCG00000020878	HNRNPLL	4.14981	3.61652	2.67813	3.03468	4.59322	3.01802	0.0174399	1.01216	0.938725	0.969564
ENSSSCG00000014014	TBC1D9B	5.65242	7.12805	7.63155	3.86041	6.8116	4.87882	-0.354729	0.782017	0.196373	0.415263
ENSSSCG00000014010	MAPK9	4.9217	6.31584	5.00509	5.12428	3.58027	5.01111	-0.208538	0.865414	0.280988	0.500008
ENSSSCG00000007153	ATRN	2.31362	1.93799	2.17102	1.19828	2.62568	1.52879	-0.205037	0.867517	0.405868	0.60616
ENSSSCG00000035387	ZNF550	1.01494	0.388782	0.322435	0.395867	0.364386	0.361317	-0.171112	0.888158	0.423571	0.620911
ENSSSCG00000009335	B3GLCT	2.10992	1.06594	1.96677	1.50558	2.95352	2.10581	0.230225	1.17302	0.435907	0.630965
ENSSSCG00000006610	S100A11	9.34266	15.2651	9.86502	9.35047	12.2737	8.34104	-0.17005	0.888812	0.542619	0.717082
ENSSSCG00000017207	NUP85	2.20787	1.23181	1.38241	1.15129	1.68414	1.3359	-0.112872	0.924745	0.576871	0.740813
ENSSSCG00000014058	CLTB	15.9518	14.7633	15.3606	20.2694	15.6311	11.7688	0.0156841	1.01093	0.945272	0.97252
ENSSSCG00000014247	ALDH7A1	5.60433	6.54243	4.92797	2.74591	6.54322	3.03558	-0.457569	0.728212	0.244457	0.465185
ENSSSCG00000011167	ZNF782	0.848569	0.444408	0.846033	0.46255	1.31387	0.902168	0.128375	1.09306	0.599284	0.7575
ENSSSCG00000017732	ZNF207	11.1179	9.66461	9.2769	13.7042	11.9737	11.3999	0.277586	1.21217	0.0542717	0.234619
ENSSSCG00000033402	SARAF	32.7547	33.3045	30.9714	114.605	35.0337	101.018	1.17366	2.25583	0.0928604	0.288945
ENSSSCG00000008629	ROCK2	7.40463	8.19897	7.95005	22.0523	6.49632	17.0169	0.723249	1.6509	0.216491	0.43634
ENSSSCG00000002664	GSE1	2.66979	1.88726	2.13603	3.29465	7.10772	2.40613	0.611877	1.52825	0.189487	0.407332
ENSSSCG00000038580	FUT1	2.99502	3.81661	5.71641	0.686375	3.25138	0.624384	-1.15739	0.448324	0.0833019	0.276499
ENSSSCG00000013331	METTL15	1.44397	1.63382	1.54532	0.429348	1.50429	0.868477	-0.43087	0.741814	0.14155	0.349613
ENSSSCG00000034278	SLC31A1	2.8092	4.42677	3.83248	1.17967	4.17105	2.01857	-0.517973	0.698352	0.258178	0.478555
ENSSSCG00000012117	PRPS2	1.79853	1.79649	2.22687	2.29689	3.78145	3.09358	0.451166	1.36714	0.0567562	0.238334
ENSSSCG00000001562	KCTD20	6.42351	4.8673	5.68428	5.07198	7.32138	4.44816	-0.0269374	0.981502	0.903163	0.947824
ENSSSCG00000030605	POLR2M	18.6085	15.6019	15.7442	22.9237	23.154	27.1633	0.526012	1.43994	0.00852434	0.137729
ENSSSCG00000036520	EFNA5	0.773041	0.440059	0.547544	2.78758	0.940292	3.31046	1.00102	2.00141	0.0527909	0.231977
ENSSSCG00000006038	ZFPM2	0.705474	1.02631	1.1865	0.438041	1.1457	0.567289	-0.214609	0.861779	0.354258	0.566363
ENSSSCG00000008740	FBXL5	12.6152	8.76082	9.27317	10.0793	10.7403	13.2286	0.146316	1.10674	0.472994	0.661844
ENSSSCG00000036610	ARMC8	6.455	6.11001	4.21309	3.08227	7.26429	5.10875	-0.141019	0.906878	0.696469	0.82548
ENSSSCG00000009854	RFC5	2.71334	2.13413	1.94746	1.62138	1.82806	1.47632	-0.30064	0.811892	0.0578447	0.239619
ENSSSCG00000036466	METTL21A	3.46922	3.93708	2.70322	2.05177	3.40384	2.4292	-0.275393	0.826225	0.236409	0.456483
ENSSSCG00000003663	HPCAL1	1.28023	0.972724	1.86987	1.97119	2.47915	2.17966	0.449432	1.3655	0.0580139	0.239825
ENSSSCG00000033175	SASH1	3.38223	2.56024	2.8244	39.6955	3.55906	13.5698	1.83386	3.56489	0.115979	0.319854
ENSSSCG00000000927	TMTC3	0.800336	1.24725	1.08156	0.636928	1.02304	1.0013	-0.115214	0.923245	0.446581	0.640116
ENSSSCG00000026714	TAF9B	6.61981	6.94472	4.43791	6.51338	9.42143	6.2031	0.258918	1.19658	0.344103	0.557822
ENSSSCG00000016511	TTC26	0.597336	1.03296	0.843396	0.527984	0.570593	0.65823	-0.196345	0.872759	0.13988	0.347997
ENSSSCG00000030044	TMEM184C	8.03033	7.71692	7.4656	6.38535	9.54642	5.66766	-0.119894	0.920255	0.585282	0.746667
ENSSSCG00000001571	MTCH1	29.375	29.9456	29.9746	36.5547	46.011	25.5925	0.229769	1.17265	0.391211	0.594257
ENSSSCG00000015206	CCDC15	1.06684	1.46929	1.23856	1.10206	1.76124	0.924198	-0.0109066	0.992469	0.95289	0.976094
ENSSSCG00000017769	RAB34	0.789161	1.2156	0.560996	0.929217	0.813145	0.954069	0.0478473	1.03372	0.766841	0.871283
ENSSSCG00000010274	SGPL1	2.04693	1.09788	1.79746	2.3005	1.79739	2.07856	0.222871	1.16705	0.276317	0.495351
ENSSSCG00000038584	FGF12	1.53557	0.815194	0.823185	1.65639	0.482645	0.922926	-0.049316	0.966394	0.873673	0.931346
ENSSSCG00000014060	KIAA1191	4.89042	4.21064	4.09213	4.95982	5.16255	5.16504	0.178269	1.13153	0.0567868	0.238334
ENSSSCG00000007713	BUD23	7.67302	6.62162	6.10016	7.78258	6.8388	4.87625	-0.0714364	0.95169	0.72888	0.84779
ENSSSCG00000033524	KRR1	1.96701	1.21933	1.15666	0.843637	1.75242	1.29586	-0.0952167	0.936132	0.690847	0.822159
ENSSSCG00000006141	CA3	1196.38	821.539	813.387	699.14	459.386	625.654	-0.663149	0.631499	0.0615344	0.244586
ENSSSCG00000032043	SLC35D1	4.14667	2.56223	3.26874	0.243592	3.63554	1.01966	-0.91629	0.52987	0.186286	0.404139
ENSSSCG00000013884	MAP1S	0.870151	0.842167	0.756449	0.554184	1.29981	0.783556	0.0250699	1.01753	0.888482	0.940432
ENSSSCG00000005467	HSDL2	44.4962	23.3536	31.6222	48.0636	30.09	45.2153	0.321247	1.24941	0.388549	0.59288
ENSSSCG00000008503	FEZ2	4.32516	3.32701	3.73748	1.98249	3.54627	2.338	-0.423378	0.745677	0.103403	0.303236
ENSSSCG00000026389	SYNJ2BP	13.6888	14.7245	11.5282	7.46013	20.0886	9.74972	-0.197798	0.87188	0.651813	0.793727
ENSSSCG00000036679	SORBS2	1.03622	0.631806	1.53935	0.596456	0.983306	1.17503	-0.0976694	0.934541	0.688831	0.820948
ENSSSCG00000008423	PPP1R21	1.95296	1.97449	2.15008	1.5125	2.16704	1.9062	-0.0862681	0.941956	0.444659	0.638367
ENSSSCG00000000534	IPO8	4.04088	3.72329	3.60669	1.77263	5.26953	2.87189	-0.23485	0.849773	0.53211	0.708341
ENSSSCG00000015842	PPP2CB	19.0492	16.8042	21.8539	25.5929	18.3822	22.8874	0.197941	1.14706	0.308048	0.525161
ENSSSCG00000015424	PSMC2	74.6205	66.8069	64.5617	210.767	108.682	100.773	0.937958	1.91581	0.0515684	0.230156
ENSSSCG00000017737	RNF135	1.25155	1.813	0.8601	0.786322	1.53717	0.651957	-0.218008	0.859752	0.443796	0.637671
ENSSSCG00000017738	ADAP2	2.12454	2.0572	1.723	0.887507	2.80157	0.956363	-0.296599	0.81417	0.424897	0.622315
ENSSSCG00000013984	SNAP47	1.42015	0.849237	0.897372	0.788236	1.84306	1.27358	0.148306	1.10827	0.553087	0.724764
ENSSSCG00000011524	CHL1	1.17957	0.763254	0.70983	0.50534	1.29105	0.825902	-0.0204758	0.985907	0.925903	0.9627
ENSSSCG00000011592	PLXND1	3.28676	2.3019	2.94009	1.25661	3.06223	1.3508	-0.457276	0.72836	0.196129	0.414971
ENSSSCG00000030149	CAPNS1	18.3494	17.8166	15.6257	21.1187	25.3935	15.2584	0.216307	1.16176	0.371343	0.579721
ENSSSCG00000006645	SETDB1	2.71043	2.30025	1.82316	1.50199	3.12404	2.41796	0.00959791	1.00667	0.969925	0.984923
ENSSSCG00000024628	ALKBH8	4.33319	3.90404	3.26271	1.48873	5.0559	2.40748	-0.372762	0.772302	0.390294	0.593751
ENSSSCG00000030289	PTPN11	6.48336	3.99535	11.9553	6.15903	5.0476	7.18042	-0.150479	0.900951	0.736988	0.852703
ENSSSCG00000011026	ARHGAP12	1.8234	1.6612	1.40265	2.12709	2.05589	1.25023	0.0841142	1.06004	0.641814	0.78645
ENSSSCG00000034645	C3orf38	3.27229	2.46103	3.04951	8.35622	4.52562	4.41634	0.741806	1.67227	0.0535877	0.233418
ENSSSCG00000032838	MYOZ2	202.566	96.201	56.3039	229.656	86.8682	159.813	0.507765	1.42185	0.489531	0.67497
ENSSSCG00000012267	JADE3	1.94342	2.20784	2.17393	3.37404	3.03	4.20524	0.538113	1.45207	0.00963935	0.142768
ENSSSCG00000016061	MYO1B	6.41863	6.58226	6.81673	4.48397	6.55236	5.44499	-0.240006	0.846742	0.150219	0.360195
ENSSSCG00000023539	MBOAT2	1.56278	0.717441	0.618593	0.234306	0.329561	0.505943	-0.509132	0.702645	0.0858418	0.279818
ENSSSCG00000012620	NKRF	0.590668	0.527106	0.786669	0.662161	0.502774	0.561186	-0.0514582	0.964961	0.555108	0.726279
ENSSSCG00000012613	NKAP	4.08015	5.04295	4.26393	6.11805	6.47205	5.70291	0.380503	1.3018	0.0127985	0.152577
ENSSSCG00000012617	UPF3B	3.46796	1.69719	3.76584	3.46096	3.03275	3.29653	0.14283	1.10407	0.616034	0.768371
ENSSSCG00000010833	TAF1A	1.20129	0.952703	1.22291	1.07195	1.88325	0.911609	0.0857347	1.06123	0.676921	0.812787
ENSSSCG00000015944	TLK1	1.82437	1.74096	1.06029	2.61772	2.12299	2.11463	0.380535	1.30182	0.0781485	0.268653
ENSSSCG00000036938	CTDSP1	30.3697	25.5167	20.2207	19.5436	25.2151	24.2744	-0.124991	0.91701	0.55955	0.729748
ENSSSCG00000012111	HCCS	7.93532	6.07164	6.63831	4.0752	8.35663	4.89342	-0.262087	0.833881	0.407688	0.607958
ENSSSCG00000029507	RASGEF1B	1.38427	1.13178	0.623693	3.73189	1.28169	10.4416	1.30128	2.46448	0.133357	0.34011
ENSSSCG00000006136	RMDN1	7.92235	6.24645	6.11874	4.67236	5.76845	8.21356	-0.126595	0.915991	0.61085	0.765284
ENSSSCG00000004635	SPPL2A	11.2089	13.972	11.4536	7.34772	10.0702	13.0889	-0.268685	0.830076	0.321112	0.536442
ENSSSCG00000033945	RGS18	1.14946	0.956442	0.31674	0.107763	1.0101	0.12477	-0.381544	0.767616	0.344606	0.558235
ENSSSCG00000004172	SLC2A12	2.47443	2.34985	2.36329	0.237593	3.50715	1.07937	-0.584947	0.666674	0.341227	0.554834
ENSSSCG00000005403	SMC2	3.23142	3.423	3.98888	1.54573	3.0358	2.29175	-0.488364	0.712833	0.0758129	0.26582
ENSSSCG00000015568	RNF2	2.9791	2.3915	2.76412	4.48925	4.12388	3.85637	0.475685	1.39058	0.00494985	0.122232
ENSSSCG00000004716	TMEM62	1.33253	1.17723	1.0553	1.52542	3.37487	2.32725	0.605452	1.52146	0.061449	0.244501
ENSSSCG00000001810	PDE8A	2.28618	2.53758	1.96039	5.28739	2.31312	3.9322	0.525974	1.43991	0.133032	0.339796
ENSSSCG00000000588	PLEKHA5	0.87734	0.749093	0.890435	1.08118	0.958172	1.40465	0.219574	1.16439	0.0816686	0.274185
ENSSSCG00000016057	STAT1	10.9158	9.18736	7.89054	14.2821	13.2625	8.45279	0.310962	1.24053	0.278819	0.497723
ENSSSCG00000016974	MAP1B	0.98393	1.79997	3.30061	0.519615	2.04771	0.543161	-0.580332	0.66881	0.277793	0.497093
ENSSSCG00000006084	MTDH	22.6183	24.4589	24.299	56.1047	27.6388	23.6313	0.468305	1.38348	0.279882	0.498716
ENSSSCG00000040546	PXN	10.6787	9.69313	8.52513	4.75395	14.8914	5.55372	-0.329705	0.795699	0.520194	0.69815
ENSSSCG00000001206	ZSCAN26	0.776375	0.79219	0.77325	1.51228	1.25148	0.717565	0.261059	1.19836	0.184742	0.402699
ENSSSCG00000011788	VPS8	3.10162	2.30203	2.15418	2.04768	2.45493	2.0375	-0.139187	0.908031	0.350792	0.563666
ENSSSCG00000011236	CLASP2	7.94523	7.93478	7.83792	2.91422	8.25297	5.60817	-0.520455	0.697152	0.223002	0.442747
ENSSSCG00000015755	AGPAT5	27.8998	22.6832	17.3521	12.24	48.4844	15.0244	-0.0862421	0.941973	0.896594	0.944452
ENSSSCG00000027480	KLF10	50.0114	66.7896	32.4082	228.563	65.6581	109.036	1.28847	2.4427	0.0970648	0.295266
ENSSSCG00000009460	DIS3	2.83767	2.51851	1.384	2.1972	3.48766	2.07057	0.150899	1.11026	0.610345	0.765018
ENSSSCG00000038185	EREG	1.54439	0.58703	0.830706	0.048452	0.746198	0.497084	-0.477138	0.718401	0.183327	0.400744
ENSSSCG00000039619	PIN1	46.4772	41.9865	46.3975	28.9309	44.7533	38.3694	-0.281113	0.822956	0.204018	0.425193
ENSSSCG00000017829	SGSM2	0.84967	0.90761	0.694224	0.649084	1.19512	0.535361	-0.0350379	0.976006	0.842864	0.914501
ENSSSCG00000013747	RAD23A	40.0119	32.5508	42.6999	68.4841	49.4811	36.1616	0.372073	1.29421	0.261546	0.481804
ENSSSCG00000040373	BCL2L13	10.7958	10.3296	8.38097	12.6632	9.56858	12.8424	0.224329	1.16823	0.239818	0.460403
ENSSSCG00000029494	RBBP9	1.19159	1.48701	1.33499	0.511892	1.71832	0.501896	-0.347982	0.785683	0.29432	0.512644
ENSSSCG00000013402	USP47	15.206	13.9819	11.8634	27.3534	16.3491	16.4604	0.486481	1.40102	0.128267	0.334171
ENSSSCG00000006140	CA2	3.51138	3.99702	2.14261	0.0754766	3.59637	0.830313	-0.989679	0.50359	0.199659	0.419436
ENSSSCG00000011532	SUMF1	7.21444	4.9282	4.85939	3.34809	6.03627	3.87167	-0.3123	0.805357	0.301533	0.519871
ENSSSCG00000006108	TMEM67	0.691344	0.216977	0.369932	0.527619	0.73451	0.554559	0.182248	1.13465	0.291858	0.510574
ENSSSCG00000015794	C4orf47	0.629761	0.707898	0.745475	0.493089	0.788496	0.269384	-0.173109	0.886929	0.300809	0.519483
ENSSSCG00000008181	TXNDC9	7.66425	7.72664	7.75963	5.19277	7.55885	5.34904	-0.325611	0.797961	0.0958083	0.293331
ENSSSCG00000010654	ATRNL1	0.643566	0.757626	0.741306	0.429698	0.901502	0.673009	-0.0484439	0.966979	0.713273	0.836718
ENSSSCG00000002508	SETD3	6.59806	4.85929	4.3239	5.53084	5.06094	4.02213	-0.0845775	0.943061	0.679693	0.814461
ENSSSCG00000040317	SOD2	27.4073	44.4982	39.3088	83.4301	29.871	43.9012	0.389199	1.30967	0.454165	0.644704
ENSSSCG00000016738	H2AZ2	16.3211	18.4129	13.9234	14.8841	20.1326	14.6684	0.0225958	1.01579	0.90538	0.949645
ENSSSCG00000033154	ARL6IP5	38.0091	32.8987	35.4721	12.4945	40.3479	18.6506	-0.712359	0.610321	0.210596	0.431297
ENSSSCG00000006193	TRAM1	28.2548	9.37257	25.2428	19.3015	25.7241	23.4646	0.245687	1.18566	0.641667	0.786351
ENSSSCG00000006733	TTF2	0.673827	0.597929	0.426889	0.393877	0.457253	0.404084	-0.140081	0.907468	0.120579	0.325685
ENSSSCG00000028004	RIN2	4.30352	2.31395	2.99895	1.52283	1.85438	2.06291	-0.557333	0.679557	0.0593453	0.241349
ENSSSCG00000010962	FRMD3	2.96804	2.47313	2.31884	1.92484	3.09104	2.03005	-0.111723	0.925482	0.551295	0.723545
ENSSSCG00000013393	SPON1	2.35267	3.12698	2.80978	0.808529	23.1849	10.981	1.10447	2.1502	0.380111	0.585597
ENSSSCG00000009319	PAN3	3.79819	2.93118	3.75863	6.27591	5.97434	4.45481	0.541572	1.45556	0.0276715	0.187883
ENSSSCG00000012014	BTG3	3.443	4.01362	4.18921	6.47522	3.63292	4.70573	0.257849	1.19569	0.288827	0.507459
ENSSSCG00000000396	STAT2	1.94418	2.0352	1.59953	1.80969	3.99187	2.4904	0.358492	1.28209	0.226758	0.44683
ENSSSCG00000025796	NLE1	1.5152	1.395	1.08132	1.94971	2.32688	1.13288	0.24645	1.18628	0.302244	0.520139
ENSSSCG00000005460	DNAJC25	5.44283	4.15392	4.66923	6.96826	6.81032	5.8367	0.392143	1.31234	0.027951	0.188878
ENSSSCG00000017499	STARD3	0.32257	0.515423	1.08134	0.838815	1.62496	1.04475	0.414139	1.3325	0.168146	0.383198
ENSSSCG00000013223	NUP160	2.64056	2.68968	2.17801	1.5118	3.19852	2.18799	-0.114842	0.923483	0.636523	0.782399
ENSSSCG00000035949	FTO	2.83009	2.13135	2.2737	3.17633	4.99459	2.02461	0.315853	1.24475	0.349469	0.562664
ENSSSCG00000000522	NAP1L1	49.214	55.5579	51.9956	97.0924	67.1496	45.2052	0.345737	1.2708	0.337371	0.551675
ENSSSCG00000022676	OPHN1	0.506946	0.499685	0.621885	0.617875	0.601941	0.373776	-0.0139639	0.990368	0.877024	0.932899
ENSSSCG00000006840	WDR47	3.39999	2.98272	3.55994	4.60117	5.21629	6.1237	0.544714	1.45873	0.00939194	0.14107
ENSSSCG00000013294	LDLRAD3	1.13346	1.30929	1.0204	0.851835	1.12219	0.813605	-0.16064	0.894628	0.150473	0.360287
ENSSSCG00000011199	TBC1D5	1.68905	0.99976	1.2212	0.650619	1.76518	0.959429	-0.139151	0.908054	0.610332	0.765018
ENSSSCG00000006901	EVI5	2.15572	1.74961	2.15888	3.38716	2.59036	3.25957	0.430506	1.34771	0.0184009	0.166552
ENSSSCG00000000920	POC1B	2.92691	1.88865	2.28866	1.97451	3.01906	2.81944	0.0971944	1.06969	0.628374	0.776989
ENSSSCG00000017082	SPARC	652.688	516.72	631.944	140.702	569.288	307.41	-1.03448	0.488191	0.154771	0.365918
ENSSSCG00000036758	HSPA12A	0.847442	0.762127	0.804468	0.430294	1.13144	0.369037	-0.164372	0.892317	0.465838	0.656181
ENSSSCG00000032234	TMEM165	3.0365	3.74607	3.74496	3.8939	3.05017	4.44817	0.0828364	1.0591	0.603866	0.761094
ENSSSCG00000021634	PPP1R8	6.30145	11.6491	8.65035	6.67726	10.9891	11.2035	0.111247	1.08016	0.74302	0.856483
ENSSSCG00000010130	GNB1L	1.64788	2.09911	2.02795	0.669574	3.54399	1.367	-0.156177	0.8974	0.734354	0.850976
ENSSSCG00000001975	PRKD1	4.29087	2.83604	2.09356	1.64445	4.14071	2.47289	-0.137105	0.909342	0.721131	0.842557
ENSSSCG00000008504	CRIM1	3.30113	3.59373	3.63039	13.1344	4.32205	10.8235	1.09373	2.13425	0.065564	0.250773
ENSSSCG00000023434	PPM1L	3.90004	3.49498	3.18939	0.988288	4.60602	1.20228	-0.636783	0.643146	0.255536	0.475943
ENSSSCG00000002366	NPC2	26.6566	36.003	19.9481	72.742	34.8485	26.512	0.58746	1.5026	0.293865	0.512335
ENSSSCG00000025335	ZSCAN31	0.512525	0.38788	0.546655	0.335346	0.638192	0.543391	0.0188093	1.01312	0.859515	0.924423
ENSSSCG00000017790	TAOK1	2.86173	1.38279	2.31204	1.36014	3.02291	1.36691	-0.146501	0.903439	0.678322	0.813642
ENSSSCG00000008179	REV1	2.26203	2.40529	2.39371	1.41641	2.00436	1.72734	-0.309664	0.80683	0.0291526	0.191647
ENSSSCG00000000475	IRAK3	0.566641	0.597813	0.698248	0.829684	0.832715	0.65786	0.129026	1.09356	0.0951191	0.292448
ENSSSCG00000017642	MTMR4	1.66752	1.01078	1.44821	0.992325	3.4412	1.23018	0.195859	1.14541	0.634358	0.780875
ENSSSCG00000001858	CIB1	16.5944	15.495	12.6083	20.2762	15.5948	17.3541	0.238147	1.17948	0.193209	0.411889
ENSSSCG00000030260	PFN2	40.0047	20.7494	22.3614	55.1994	17.3807	19.2094	0.00096058	1.00067	0.998782	0.999704
ENSSSCG00000029030	SMCHD1	2.10086	1.74626	1.8136	2.59834	2.72026	2.53166	0.326842	1.25426	0.00483739	0.122232
ENSSSCG00000039854	TLCD4	2.80806	1.68913	2.58621	1.48174	3.18335	1.06409	-0.259046	0.83564	0.491279	0.676066
ENSSSCG00000014969	CEP57	5.70344	4.16538	4.60505	3.33003	5.21552	4.94345	-0.092984	0.937581	0.663343	0.802268
ENSSSCG00000040657	STRN3	26.0272	22.2256	25.143	42.9016	19.8443	57.3387	0.567275	1.48172	0.273824	0.493144
ENSSSCG00000021814	ZMYM2	4.35508	3.86686	4.06107	3.44979	4.58375	3.2025	-0.112374	0.925065	0.440777	0.635433
ENSSSCG00000006135	CPNE3	5.18706	4.24228	3.78054	4.76491	5.58026	4.66695	0.15713	1.11507	0.288222	0.507156
ENSSSCG00000033155	TMEM30A	2.82976	4.02096	3.14076	4.40445	4.05772	3.80436	0.240622	1.1815	0.128978	0.334905
ENSSSCG00000003687	EPB41L3	0.641712	0.833354	0.809698	0.400233	0.770271	0.584531	-0.157247	0.896734	0.22565	0.446129
ENSSSCG00000015933	FASTKD1	2.30618	2.1506	1.93316	1.97464	3.57361	2.29494	0.184352	1.13631	0.395345	0.597617
ENSSSCG00000003555	HMGN2	45.6504	40.3351	31.1109	30.3762	36.3113	31.7012	-0.231231	0.851908	0.258536	0.478946
ENSSSCG00000032741	TBC1D9	1.25266	0.97132	1.46861	3.30818	1.55881	2.50219	0.605439	1.52144	0.0636717	0.248428
ENSSSCG00000012121	EGFL6	3.08508	0.807168	1.72742	0	0.581752	0.850599	-0.927372	0.525815	0.0981682	0.296826
ENSSSCG00000011041	NSUN6	0.557136	0.45567	0.78154	0.693677	1.24362	0.786556	0.249821	1.18906	0.173464	0.389359
ENSSSCG00000025179	NECAP1	1.09794	0.915563	0.601476	0.572827	1.30077	0.912547	0.0349441	1.02452	0.866789	0.927811
ENSSSCG00000015593	NSL1	2.15464	3.43855	3.21964	1.37522	3.90392	2.54206	-0.172699	0.887181	0.637425	0.783019
ENSSSCG00000012650	OCRL	2.30736	1.88549	1.71979	2.06805	2.9506	5.51841	0.53531	1.44925	0.180304	0.397717
ENSSSCG00000005651	ODF2	1.13599	0.852152	1.56073	1.91332	2.24322	1.21046	0.347925	1.27273	0.177934	0.394847
ENSSSCG00000008444	PRKCE	0.716966	0.565	1.21232	0.83711	0.669753	1.08369	0.0348785	1.02447	0.852251	0.920294
ENSSSCG00000008446	SIX2	1.69784	2.20722	1.76078	2.34158	3.95471	2.51287	0.427925	1.3453	0.09322	0.289583
ENSSSCG00000016954	ERBIN	11.213	7.87081	7.65747	9.04092	9.51108	10.4197	0.120586	1.08718	0.514726	0.693803
ENSSSCG00000009128	AP1AR	3.42019	3.77174	6.50646	7.40386	5.66841	8.48994	0.582679	1.49763	0.107067	0.308121
ENSSSCG00000006893	BCAR3	0.967762	2.19207	1.47793	0.267234	1.71705	0.486535	-0.534835	0.690237	0.243179	0.463848
ENSSSCG00000013599	ANGPTL4	3.57788	1.90399	3.62137	5.01415	2.16624	4.92444	0.292256	1.22455	0.481214	0.668206
ENSSSCG00000015776	RWDD4	16.6149	9.58841	12.4496	12.1761	19.2684	12.7494	0.183227	1.13542	0.561721	0.730645
ENSSSCG00000005054	MAPK1IP1L	5.71228	5.14902	6.08138	7.22548	4.78527	4.57242	-0.0468005	0.968081	0.816168	0.89815
ENSSSCG00000002774	RIPOR1	2.38895	2.27333	1.76887	7.87652	3.45215	2.98268	0.785779	1.72402	0.102648	0.302216
ENSSSCG00000029567	SLC8A2	0.363431	0.157998	0.268623	0.185085	1.23171	0.498695	0.328236	1.25548	0.298738	0.517192
ENSSSCG00000016750	YKT6	8.7163	9.35246	8.75736	12.1271	9.4045	8.16772	0.117124	1.08457	0.490636	0.675648
ENSSSCG00000040887	HEATR3	2.3137	2.68743	2.40871	2.30538	4.26392	2.93353	0.238831	1.18004	0.300883	0.519535
ENSSSCG00000036169	UMAD1	1.14597	0.249329	1.91426	2.59691	4.78389	2.16748	1.02541	2.03553	0.0822773	0.275011
ENSSSCG00000011772	ATP11B	2.12808	1.83218	1.87642	2.04262	1.77798	2.03007	0.00241421	1.00167	0.970694	0.985365
ENSSSCG00000015976	LNPK	9.70481	10.0337	8.94264	12.0349	9.84769	7.19558	-0.00639415	0.995578	0.975991	0.987988
ENSSSCG00000009345	PDS5B	5.38854	5.25001	5.99519	6.68202	22.212	10.0948	0.941461	1.92047	0.116662	0.320415
ENSSSCG00000011134	RBM17	14.7107	12.4262	11.5554	20.6624	15.5796	13.2361	0.316351	1.24518	0.191139	0.409301
ENSSSCG00000011129	ITIH5	8.66933	5.2568	6.52785	3.54404	5.12149	3.82998	-0.587068	0.665695	0.0589524	0.240931
ENSSSCG00000021893	ROCK1	5.15507	6.21832	7.32304	12.7214	7.85022	9.19519	0.581112	1.496	0.0610475	0.243781
ENSSSCG00000022982	VPS50	5.38051	4.033	3.34039	2.42486	4.44342	3.28106	-0.268129	0.830396	0.347149	0.560761
ENSSSCG00000028771	MEF2A	15.7195	19.153	18.0081	15.2628	53.7199	26.9484	0.65242	1.5718	0.271976	0.491294
ENSSSCG00000008353	WDR92	1.60165	1.53301	0.858351	1.28302	1.40158	1.47544	0.0494373	1.03486	0.772005	0.873528
ENSSSCG00000004845	FAN1	3.45875	2.86738	3.38062	2.02192	3.99613	2.28901	-0.201734	0.869505	0.436033	0.630965
ENSSSCG00000023126	TARDBP	7.52625	11.1797	8.44445	11.1609	14.6376	11.5932	0.4293	1.34658	0.0872382	0.281376
ENSSSCG00000013859	C19orf44	0.290399	0.349244	0.0714593	0.189538	0.829844	0.536964	0.280886	1.21494	0.246692	0.467468
ENSSSCG00000037507	BTBD9	1.56728	1.34374	1.36043	1.53521	1.4367	1.54024	0.0479659	1.03381	0.360731	0.572351
ENSSSCG00000004379	SOBP	3.14021	2.32606	2.74561	0.74951	5.09208	0.910371	-0.446993	0.73357	0.488888	0.674583
ENSSSCG00000006878	DPYD	6.21706	5.85059	5.04243	11.7719	8.0222	7.67727	0.580953	1.49584	0.0394786	0.210309
ENSSSCG00000014817	ARAP1	1.53898	2.15434	1.56929	1.08818	1.70703	0.940147	-0.302611	0.810783	0.163767	0.377896
ENSSSCG00000010948	CTSL	0.626768	3.14868	1.38039	6.99484	1.43237	3.79173	0.845373	1.79673	0.252781	0.47318
ENSSSCG00000025349	CCDC14	1.16512	1.08566	0.809176	0.773405	1.95745	0.754927	0.0573345	1.04054	0.836719	0.910928
ENSSSCG00000025478	MIB1	4.10437	4.19863	4.32374	2.96736	6.1267	3.00565	-0.106285	0.928977	0.723502	0.844276
ENSSSCG00000024481	PDE4DIP	93.409	73.1691	59.0926	55.3239	111.609	82.8632	0.112699	1.08125	0.760583	0.866771
ENSSSCG00000025984	TTLL5	1.23032	0.714113	0.606111	0.348273	0.657217	0.177554	-0.407538	0.753909	0.11608	0.319854
ENSSSCG00000006757	TRIM33	2.27194	1.65785	1.78958	2.42636	3.25612	2.10191	0.299639	1.23084	0.138714	0.346709
ENSSSCG00000016019	NCKAP1	8.20348	9.72581	9.62732	13.4867	9.79484	11.0984	0.283591	1.21722	0.117878	0.321632
ENSSSCG00000036350	HNRNPA2B1	126.437	129.389	137.683	137.326	180.82	130.219	0.17272	1.12718	0.314554	0.529636
ENSSSCG00000011745	PRKCI	3.19146	2.29193	2.65635	1.62459	3.12144	2.89225	-0.0869839	0.941489	0.722424	0.843518
ENSSSCG00000000059	XRCC6	15.1171	14.0153	11.5979	6.92098	12.4867	7.07439	-0.607163	0.656487	0.0899908	0.285093
ENSSSCG00000000290	COPZ1	8.02155	7.98836	5.91128	4.40691	9.58496	6.79966	-0.10941	0.926967	0.740122	0.854777
ENSSSCG00000022048	REEP5	39.6473	44.3102	40.2069	28.5006	37.2726	27.9424	-0.405213	0.755125	0.0434944	0.217943
ENSSSCG00000033516	DHDDS	14.1542	10.2578	8.64066	4.41533	9.12398	11.0572	-0.43835	0.737978	0.334058	0.548829
ENSSSCG00000037556	COG5	2.15398	2.32083	1.81937	0.964924	2.25729	1.56167	-0.282955	0.821906	0.271151	0.490254
ENSSSCG00000010325	KCNMA1	2.2885	1.47781	0.992205	3.84651	5.25195	1.93964	0.818677	1.76379	0.0988486	0.297325
ENSSSCG00000035730	ZDHHC21	3.33586	2.0361	1.58257	2.08409	9.25381	2.57134	0.577351	1.49211	0.38238	0.58711
ENSSSCG00000002396	GSTZ1	4.41183	4.13316	3.66825	1.69093	3.62448	2.83507	-0.480733	0.716613	0.112858	0.316662
ENSSSCG00000016397	NEB	202.974	277.935	247.314	115.884	206.42	197.018	-0.51907	0.697821	0.154673	0.365918
ENSSSCG00000035211	GCC1	0.829201	0.485238	0.382532	0.671574	0.945312	1.15449	0.299778	1.23095	0.136465	0.344289
ENSSSCG00000036776	LRRC75A	0.707174	0.304343	0.594583	0.835463	0.592134	0.282845	0.0261134	1.01827	0.897399	0.944795
ENSSSCG00000035379	JCHAIN	2.08825	1.29602	1.47663	1.39146	1.03559	1.1351	-0.252222	0.839602	0.158321	0.37152
ENSSSCG00000006730	MAN1A2	2.97148	2.94956	3.17755	4.05663	4.69155	4.5954	0.432404	1.34948	0.00186392	0.106003
ENSSSCG00000036113	GSAP	0.618879	0.584139	0.553893	0.407779	0.692213	0.345035	-0.104868	0.92989	0.36487	0.576006
ENSSSCG00000004106	LATS1	4.4899	4.74375	3.60509	4.86558	8.22048	5.40692	0.418248	1.3363	0.132821	0.339524
ENSSSCG00000034351	B3GALT1	1.14607	1.35492	0.386421	0.0968671	0.662363	0.268573	-0.53297	0.69113	0.14403	0.352867
ENSSSCG00000028762	VPS37C	1.29664	1.44376	1.25019	2.2676	2.681	1.85439	0.480947	1.39566	0.0126548	0.152577
ENSSSCG00000031426	ZBTB34	1.81336	1.35068	1.50883	1.71659	2.49257	2.66736	0.356146	1.28	0.0818569	0.274384
ENSSSCG00000037719	PDPK1	1.93224	1.33312	1.68639	2.80709	2.22765	1.87711	0.314618	1.24368	0.106557	0.307598
ENSSSCG00000006463	PEAR1	2.62406	1.69468	3.65051	3.43132	4.85838	4.17184	0.521268	1.43522	0.111052	0.314496
ENSSSCG00000025881	PDHB	87.9859	88.5953	90.7162	10.9267	76.0293	38.5848	-1.44321	0.367748	0.140807	0.349094
ENSSSCG00000027503	OSBPL8	2.884	2.27252	2.61226	2.47379	2.69162	3.4269	0.10207	1.07331	0.467137	0.657594
ENSSSCG00000022173	ANKRD50	3.29153	2.60697	2.99173	4.62644	4.62378	5.10683	0.548297	1.46236	0.0026911	0.110824
ENSSSCG00000034265	DESI1	2.26777	1.52298	1.18484	6.13855	2.30854	2.26644	0.699529	1.62398	0.163022	0.37712
ENSSSCG00000038076	ATF2	3.79604	1.72698	3.53277	2.47285	4.82449	2.89886	0.137256	1.09981	0.710101	0.83449
ENSSSCG00000000493	FRS2	1.6886	1.35628	1.23877	1.37755	2.07464	1.87853	0.189716	1.14054	0.236232	0.456366
ENSSSCG00000011506	UBA3	8.35126	7.9374	6.58316	7.53883	7.76813	5.86775	-0.100557	0.932673	0.525034	0.70221
ENSSSCG00000005983	ATAD2	2.08544	2.07774	2.06037	2.9191	0.743348	0.594708	-0.471791	0.721069	0.316703	0.531536
ENSSSCG00000005984	ZHX1	4.90783	6.23174	6.25861	5.21019	7.49504	5.05452	0.0142016	1.00989	0.942575	0.971504
ENSSSCG00000021393	TRMT1L	11.7206	5.84506	8.62971	10.886	15.7942	14.7968	0.636997	1.55509	0.101557	0.300615
ENSSSCG00000016613	AASS	3.39651	3.54955	4.21032	1.93938	4.76272	4.26748	-0.0746932	0.949544	0.823394	0.90277
ENSSSCG00000026025	HMGCL	6.96984	4.81333	0.984963	3.34431	1.71749	2.76294	-0.349922	0.784626	0.613177	0.766861
ENSSSCG00000006024	EBAG9	14.2016	9.34046	12.5475	8.69151	18.4446	9.60901	-0.0303654	0.979172	0.93609	0.968112
ENSSSCG00000011854	LRCH3	2.55882	3.88136	4.22727	3.6033	5.33143	5.21588	0.332141	1.25888	0.216771	0.436422
ENSSSCG00000008414	ERLEC1	5.90341	4.07693	4.28757	4.10139	5.75601	5.91308	0.120842	1.08737	0.574605	0.739023
ENSSSCG00000011631	UBA5	2.99336	3.36742	3.04882	2.95646	4.28417	3.21063	0.106013	1.07625	0.470242	0.660104
ENSSSCG00000004537	TXNL1	18.6919	17.9736	18.1016	79.0059	33.871	29.7422	1.19569	2.29054	0.0508321	0.22902
ENSSSCG00000029485	FBXO11	10.2529	10.8991	11.956	14.0333	15.3032	13.1022	0.33149	1.25831	0.0172823	0.162647
ENSSSCG00000009482	SPRY2	14.8997	12.5476	11.367	8.44234	17.9632	8.33628	-0.224066	0.856149	0.56145	0.730615
ENSSSCG00000006861	EXTL2	0.357312	0.522418	1.42987	0.184007	0.615647	0.471291	-0.278376	0.824519	0.390316	0.593751
ENSSSCG00000023548	GSTCD	0.992923	0.727258	1.01369	0	0.973167	0.048463	-0.581475	0.66828	0.147188	0.356976
ENSSSCG00000010239	RUFY2	2.3761	1.89099	1.81937	2.80949	3.96457	1.73097	0.302794	1.23353	0.312718	0.528468
ENSSSCG00000016781	TRIO	2.63653	2.35162	2.08525	2.77339	2.77734	2.39738	0.121615	1.08795	0.226701	0.44683
ENSSSCG00000038237	UQCC1	4.59362	6.87339	3.50204	1.27155	5.1618	4.20798	-0.481197	0.716383	0.393007	0.596101
ENSSSCG00000000466	XPOT	13.3608	12.7035	9.18234	9.04793	6.63489	4.19582	-0.776581	0.583748	0.0702584	0.258328
ENSSSCG00000022952	NMD3	1.70234	1.44927	1.59469	4.01279	2.45866	1.44887	0.435274	1.35217	0.22198	0.442499
ENSSSCG00000008374	B3GNT2	0.425117	0.431314	0.315311	0.559619	0.386614	0.669945	0.142912	1.10413	0.17889	0.395854
ENSSSCG00000002305	EXD2	0.543604	0.360738	0.649949	0	0.952461	0.0289985	-0.262193	0.83382	0.465672	0.656086
ENSSSCG00000030268	ZFAND5	244.345	147.341	130.755	559.033	129.477	375.589	0.840238	1.79035	0.287181	0.506077
ENSSSCG00000009747	STX2	2.72419	2.79249	3.59448	3.05987	2.14903	2.74269	-0.14652	0.903427	0.369891	0.578555
ENSSSCG00000022953	PTER	1.09689	2.64745	1.57406	0.794631	4.64215	1.30316	0.0814547	1.05808	0.890074	0.941218
ENSSSCG00000032740	TMEM106B	23.752	24.6534	23.1202	10.1286	24.2226	18.4825	-0.495256	0.709436	0.229273	0.449236
ENSSSCG00000001852	IDH2	122.895	151.916	115.735	206.163	123.925	186.12	0.376896	1.29854	0.2094	0.430042
ENSSSCG00000015718	C2orf76	2.48803	3.75592	2.2568	0.486051	3.83784	1.27238	-0.575179	0.671203	0.33526	0.549677
ENSSSCG00000015499	RABGAP1L	1.71128	1.68373	1.51659	2.10204	2.73013	1.82685	0.278984	1.21334	0.0846388	0.278618
ENSSSCG00000007056	PLCB1	1.44118	1.2983	1.39768	1.07574	0.7797	1.1471	-0.254044	0.838543	0.043565	0.217943
ENSSSCG00000004456	PGM3	5.91184	5.64202	5.34608	1.02478	7.37967	1.97177	-0.843527	0.55728	0.24085	0.461272
ENSSSCG00000021791	SENP7	3.76785	2.74816	2.4595	1.05377	3.38523	1.7222	-0.444796	0.734688	0.270724	0.489931
ENSSSCG00000038509	NOTCH1	1.44173	1.91213	1.1558	0.969253	2.51364	1.1452	-0.0154923	0.989319	0.959839	0.980003
ENSSSCG00000008831	DCUN1D4	1.45968	1.54955	2.8745	2.40062	2.40727	2.47302	0.242625	1.18314	0.313543	0.529023
ENSSSCG00000001556	MAPK14	7.22016	7.5405	7.84713	5.55791	23.831	8.22076	0.424499	1.34211	0.502659	0.684712
ENSSSCG00000035170	VSIG4	1.16591	1.09295	0.464464	0.517985	3.10125	1.24252	0.357487	1.28119	0.475522	0.663889
ENSSSCG00000035741	TOR1AIP2	2.18861	2.95597	3.00061	2.34775	3.49282	3.08293	0.0944135	1.06763	0.59612	0.754953
ENSSSCG00000015034	SDHD	157.766	170.618	167.771	60.8161	172.537	138.926	-0.538399	0.688535	0.30209	0.520023
ENSSSCG00000007895	ZC3H7A	7.17943	6.17103	6.84672	24.7786	8.03051	7.90985	0.724013	1.65177	0.229316	0.449239
ENSSSCG00000036039	RAB4A	1.63817	1.66932	1.67446	1.34954	1.17082	2.29025	-0.0554805	0.962274	0.778087	0.876941
ENSSSCG00000008682	NSD2	1.31844	1.08451	1.41634	1.53381	1.34602	0.928904	-0.00879495	0.993922	0.950534	0.975582
ENSSSCG00000022806	LIN7C	11.4556	9.59869	8.28901	8.4622	15.1189	12.7301	0.257356	1.19529	0.375696	0.582862
ENSSSCG00000024193	LYSMD3	4.23755	3.84558	3.51669	3.48332	5.95554	6.29678	0.329721	1.25677	0.228237	0.448544
ENSSSCG00000034630	ABI2	1.4522	1.43889	1.86837	0.757653	1.67904	1.12682	-0.258822	0.83577	0.248545	0.468888
ENSSSCG00000006199	PREX2	0.681516	0.766355	0.876013	0.642103	0.806218	1.01056	0.0326342	1.02288	0.750808	0.861512
ENSSSCG00000029169	MAPKAP1	10.6282	9.45976	9.3646	9.93193	14.6656	11.5207	0.255438	1.1937	0.186565	0.404296
ENSSSCG00000016975	PTCD2	13.9232	10.8737	10.5519	2.52592	9.74655	7.71995	-0.877041	0.544483	0.158788	0.372058
ENSSSCG00000006771	SLC16A1	12.1381	11.8704	8.11804	5.59998	8.83196	5.87601	-0.596292	0.661452	0.0756621	0.26582
ENSSSCG00000015497	KLHL20	2.66153	2.12879	1.78873	0.533958	2.69693	1.68645	-0.356124	0.781261	0.410622	0.610484
ENSSSCG00000008509	RASGRP3	4.27916	4.78696	3.77408	1.22416	8.19611	1.40537	-0.522598	0.696117	0.478584	0.666213
ENSSSCG00000008233	TMEM150A	3.46255	0.785659	1.2732	5.54579	2.89015	4.95559	1.02186	2.03054	0.08945	0.284321
ENSSSCG00000012386	FAM155B	0.215117	0.150538	0.28767	1.16657	0.32991	0.501761	0.421742	1.33954	0.123558	0.329594
ENSSSCG00000008877	ETFDH	36.2132	28.6884	24.3426	41.869	37.3898	45.1334	0.47973	1.39448	0.0546449	0.235321
ENSSSCG00000005996	MRPL13	6.69422	7.17982	6.05853	4.68728	6.86869	9.12236	0.00937505	1.00652	0.971716	0.985877
ENSSSCG00000001958	BAZ1A	3.37071	4.80497	4.87538	28.0425	6.04082	14.4554	1.46868	2.76768	0.0729721	0.261962
ENSSSCG00000044404	MED18	6.79427	3.21769	4.8968	6.94473	5.05606	5.43217	0.224962	1.16875	0.470131	0.660104
ENSSSCG00000004802	AQR	3.3279	2.55696	2.67381	1.59052	4.53934	2.51189	-0.0554611	0.962287	0.874852	0.931959
ENSSSCG00000039684	PGPEP1	1.61615	1.37452	1.135	0.843123	1.69879	1.11942	-0.110395	0.926334	0.57616	0.740302
ENSSSCG00000022361	BANK1	0.58214	1.05471	0.504677	0.333836	1.2377	0.409436	-0.0725161	0.950978	0.804795	0.892775
ENSSSCG00000026294	GMFB	4.14648	3.68258	3.77524	9.98374	5.02432	4.18757	0.525563	1.4395	0.189966	0.407992
ENSSSCG00000026729	TMEM150C	2.84383	1.91952	3.33482	5.00991	4.01664	3.36161	0.478226	1.39303	0.0906119	0.285405
ENSSSCG00000037647	TFDP2	5.40942	3.17361	3.04912	2.10384	3.13128	3.12413	-0.344788	0.787423	0.246349	0.467205
ENSSSCG00000025701	NCK1	4.89568	4.70681	3.94705	7.1815	5.39243	5.26671	0.325842	1.2534	0.0895992	0.284642
ENSSSCG00000031378	KBTBD6	0.632419	1.33147	1.02037	0.288422	2.04272	0.487938	-0.132861	0.912021	0.762929	0.868257
ENSSSCG00000011471	FLNB	1.18891	1.38692	1.53121	2.02648	1.64038	1.15825	0.127687	1.09254	0.454197	0.644704
ENSSSCG00000002681	HSDL1	1.47032	1.39658	1.28879	0.408507	1.72446	0.685686	-0.355593	0.781548	0.281495	0.500569
ENSSSCG00000010002	SF3A1	13.7605	9.13905	11.1215	14.4333	16.8124	14.7989	0.419836	1.33778	0.0679864	0.253966
ENSSSCG00000025238	SHOX2	1.4151	1.61741	2.70544	0.577078	1.19606	1.06283	-0.571024	0.673139	0.0756636	0.26582
ENSSSCG00000015988	HNRNPA3	54.3671	51.2344	53.037	60.5071	64.1922	52.2017	0.149648	1.1093	0.173662	0.389583
ENSSSCG00000015846	RBPMS	1.69711	1.59128	2.22472	2.9624	2.54723	3.73661	0.520889	1.43484	0.028564	0.190201
ENSSSCG00000004446	RWDD1	40.5278	37.3457	46.3962	91.0579	65.2622	47.4263	0.656202	1.57593	0.0805316	0.272068
ENSSSCG00000016513	KIAA1549	0.479709	0.557017	0.49957	0.202593	0.651927	0.154048	-0.197216	0.872232	0.297885	0.516612
ENSSSCG00000010479	RBP4	0.304042	0.226258	0.483221	1.37824	0.951111	0.318239	0.455605	1.37136	0.158109	0.37135
ENSSSCG00000009836	ACAD10	2.83683	1.64561	1.90799	1.47396	3.5362	2.15723	0.0878096	1.06276	0.78484	0.882069
ENSSSCG00000017665	DHX40	10.3559	8.02171	7.25723	15.8317	9.91384	15.0288	0.599788	1.51549	0.0671869	0.252613
ENSSSCG00000011367	ARIH2	11.6186	10.2726	10.5306	13.4999	13.878	12.4348	0.273788	1.20898	0.0146572	0.15492
ENSSSCG00000004394	RPF2	1.6838	1.95318	1.45007	6.02964	2.00495	3.36916	0.749591	1.68132	0.107988	0.309468
ENSSSCG00000031664	SRP9	25.2101	22.4039	22.7645	30.8357	26.6547	24.0707	0.199498	1.1483	0.150446	0.360287
ENSSSCG00000009176	LAMTOR3	3.86967	3.72245	3.47691	2.4797	3.55157	2.50012	-0.297711	0.813542	0.0880743	0.282469
ENSSSCG00000029311	MYPN	33.6715	38.8441	38.9574	5.87348	32.7424	22.5497	-1.1124	0.462524	0.186368	0.404157
ENSSSCG00000017213	JPT1	10.3662	13.294	16.6727	35.8444	24.0443	15.1066	0.790633	1.72983	0.113114	0.316809
ENSSSCG00000008266	LOXL3	0.598106	0.44295	0.554842	0.0512892	0.352088	0.1505	-0.377514	0.769763	0.030385	0.193212
ENSSSCG00000030408	DDX58	2.01904	3.50144	0.0190006	0	0.0854788	0	-1.22443	0.427966	0.128966	0.334905
ENSSSCG00000034521	NUDT21	7.90397	7.44833	7.38142	4.91463	8.39954	5.55533	-0.263587	0.833014	0.266827	0.485462
ENSSSCG00000038949	NALCN	0.340719	0.153941	0.254631	0.46953	0.957322	0.278911	0.307437	1.23751	0.183308	0.400744
ENSSSCG00000011720	MBNL1	49.4046	41.5107	43.8068	48.7947	58.4638	69.4503	0.373171	1.2952	0.0823047	0.275011
ENSSSCG00000025130	KLF12	1.66753	1.30659	1.44648	0.429743	1.43487	0.69577	-0.450144	0.73197	0.12732	0.333344
ENSSSCG00000027774	ZFP28	2.12403	1.39944	1.59658	1.30765	2.24363	1.82753	0.0402867	1.02832	0.835559	0.910428
ENSSSCG00000040144	BCDIN3D	0.916787	1.23361	1.08526	0.749784	1.20902	0.873729	-0.1006	0.932645	0.443522	0.637613
ENSSSCG00000040570	C11orf58	22.1211	12.5497	11.3041	13.1834	19.1272	13.7523	0.0425558	1.02994	0.902137	0.947336
ENSSSCG00000015286	DSTYK	1.02995	0.789521	0.87754	0.860791	1.20423	0.816403	0.0424719	1.02988	0.700097	0.828024
ENSSSCG00000040434	KANSL3	2.02669	0.823395	0.954416	1.13305	1.09238	1.13177	-0.0603296	0.959045	0.805247	0.892775
ENSSSCG00000023991	RIT1	3.32814	2.71143	3.33617	3.29166	4.83877	5.57983	0.414368	1.33272	0.10467	0.30513
ENSSSCG00000000840	WASHC4	6.23876	5.23819	5.11643	7.85023	8.86758	7.68776	0.485946	1.4005	0.00710681	0.136201
ENSSSCG00000033527	ITFG1	13.4937	13.6298	12.9381	5.32648	15.9883	12.2296	-0.351858	0.783574	0.457492	0.648287
ENSSSCG00000024486	HOOK3	3.16485	4.35508	4.09974	11.7552	5.35587	6.72689	0.820467	1.76598	0.061956	0.245411
ENSSSCG00000015590	FLVCR1	0.254857	0.487257	0.380646	0.730584	0.948127	0.368396	0.280104	1.21428	0.166218	0.380936
ENSSSCG00000010508	TM9SF3	15.0568	13.0199	12.4228	14.377	14.1158	15.3581	0.110494	1.0796	0.264366	0.483681
ENSSSCG00000010332	PLAC9	16.1176	9.52988	11.8423	10.9294	36.8128	14.9895	0.546551	1.46059	0.368196	0.578145
ENSSSCG00000031076	MAPK7	0.565534	1.30808	0.990029	1.01786	0.596518	0.936513	-0.0683083	0.953756	0.741991	0.855882
ENSSSCG00000030528	LTN1	4.25291	3.88934	4.22139	4.54348	5.42145	4.10238	0.14589	1.10641	0.227732	0.447699
ENSSSCG00000003818	DOCK7	0.866345	0.888703	0.927419	0.605848	0.957403	1.14202	-0.00434496	0.996993	0.97362	0.987064
ENSSSCG00000026392	BSDC1	5.25357	4.12763	3.73391	6.61433	5.84361	7.07994	0.490605	1.40503	0.0239404	0.180258
ENSSSCG00000033144	YTHDF3	9.93032	10.2821	1.9993	9.81525	12.5898	12.2133	0.797503	1.73809	0.279516	0.498366
ENSSSCG00000004012	THBS2	2.63607	1.44065	2.62008	1.57264	1.43855	1.34382	-0.375843	0.770655	0.125604	0.332257
ENSSSCG00000020715	GOLGA7	4.33439	3.42859	4.22979	4.18583	5.88544	3.90121	0.167446	1.12307	0.390329	0.593751
ENSSSCG00000000006	PPARA	3.3349	2.36711	1.70073	2.48382	3.34598	1.70983	0.0192328	1.01342	0.948286	0.974332
ENSSSCG00000011183	ATP2C1	12.1902	12.3025	11.5057	12.3322	18.4372	12.1943	0.213303	1.15934	0.315307	0.530388
ENSSSCG00000008924	UBA6	1.2048	1.36959	1.27156	0.55332	1.42926	0.922071	-0.236812	0.848618	0.277893	0.497121
ENSSSCG00000009792	ZCCHC8	3.56948	2.0872	3.05458	4.61227	3.6695	4.39669	0.435349	1.35224	0.0791495	0.269958
ENSSSCG00000009664	PTK2B	1.3247	0.182839	0.683076	0.915607	1.54231	0.592599	0.248308	1.18781	0.509328	0.689247
ENSSSCG00000012055	MORC3	4.40277	3.56615	3.06024	3.88731	4.36308	4.82078	0.202357	1.15058	0.221963	0.442499
ENSSSCG00000016113	BMPR2	4.72204	2.46493	4.00842	3.76036	3.74374	2.43825	-0.118314	0.921264	0.680124	0.814667
ENSSSCG00000015485	SUCO	2.16632	2.29139	2.34696	1.59622	3.66792	2.89802	0.145859	1.10639	0.592935	0.752907
ENSSSCG00000010171	TSNAX	7.86513	6.48173	7.18027	1.32882	8.64326	7.01593	-0.530556	0.692288	0.458483	0.649225
ENSSSCG00000021654	ZNF641	6.19845	5.13793	6.25469	5.02873	12.5585	10.4118	0.513695	1.4277	0.231232	0.450725
ENSSSCG00000006697	ACP6	4.63221	2.48913	3.07783	2.62251	3.71481	3.14182	-0.0599721	0.959283	0.808095	0.893765
ENSSSCG00000006698	BCL9	2.46188	2.27812	1.2562	0.951467	2.7641	1.52378	-0.15529	0.897952	0.669062	0.806627
ENSSSCG00000004148	CCDC28A	3.45195	2.08707	2.29942	3.51102	3.62341	3.238	0.32097	1.24917	0.126469	0.332421
ENSSSCG00000028190	HOMEZ	1.98101	1.74683	1.65813	1.08312	1.57731	1.30302	-0.271948	0.828201	0.055155	0.236138
ENSSSCG00000027334	EIF1AD	1.84285	2.20447	1.29594	2.14553	2.78622	2.41328	0.31957	1.24796	0.117402	0.32123
ENSSSCG00000000259	CSAD	0.737704	0.911108	0.64405	0.151846	0.830184	0.482491	-0.268295	0.8303	0.257302	0.477934
ENSSSCG00000036963	LRRC25	0.531127	0.348385	0.177269	0.254762	1.07995	0.285903	0.155158	1.11354	0.584736	0.746373
ENSSSCG00000008854	CPE	6.74951	4.08778	6.3099	2.48132	5.54716	3.9305	-0.452919	0.730563	0.23563	0.455597
ENSSSCG00000038410	CPEB2	0.354103	0.32802	0.29311	0.673089	0.632222	0.66439	0.322295	1.25032	0.00012907	0.0762866
ENSSSCG00000024696	CCNYL1	18.1247	18.0164	23.6389	15.6132	15.0103	16.5861	-0.312619	0.805179	0.073033	0.261962
ENSSSCG00000038186	TIGD4	1.24568	0.664996	2.61521	0.0538796	1.83444	0.141329	-0.662421	0.631817	0.303738	0.521192
ENSSSCG00000009516	UBAC2	12.8109	11.9803	9.9161	7.97543	9.79077	7.03961	-0.443178	0.735513	0.0504834	0.22857
ENSSSCG00000032357	APPL1	10.9693	8.86	8.80395	14.6061	15.3471	13.9437	0.57342	1.48805	0.004878	0.122232
ENSSSCG00000006499	LAMTOR2	2.20002	2.30239	2.36261	3.61684	3.41904	2.38782	0.319941	1.24828	0.0859267	0.279818
ENSSSCG00000004985	GEMIN2	12.8781	10.5863	6.87743	7.19279	15.8267	7.53729	-0.0353325	0.975807	0.936088	0.968112
ENSSSCG00000011496	ADAMTS9	1.89282	1.83414	2.20468	3.15909	3.10676	2.47665	0.392132	1.31233	0.0170784	0.162315
ENSSSCG00000011845	PCYT1A	8.41567	8.72519	7.38348	8.24183	8.62317	6.97104	-0.0382939	0.973806	0.734082	0.850799
ENSSSCG00000034290	MED6	5.02449	4.15789	3.19189	3.45935	6.26481	5.11568	0.201684	1.15004	0.474673	0.663095
ENSSSCG00000027017	NR1D2	33.1224	28.3354	25.2255	29.5054	20.283	40.095	0.00779942	1.00542	0.980219	0.990525
ENSSSCG00000025602	DOCK4	1.37016	1.84126	1.92765	0.368931	2.01617	0.654049	-0.509831	0.702305	0.225918	0.446174
ENSSSCG00000002867	CEBPG	12.1189	14.4099	16.1701	13.8491	10.8024	16.9555	-0.0471706	0.967833	0.831878	0.909006
ENSSSCG00000010726	BUB3	3.44076	2.85727	3.18191	3.9622	3.97364	3.80285	0.242208	1.1828	0.016609	0.161155
ENSSSCG00000025316	SLC33A1	3.59238	2.61487	2.28474	1.36797	3.65966	2.33173	-0.189606	0.876845	0.581357	0.744688
ENSSSCG00000007243	PLAGL2	0.900741	0.721421	0.949228	3.98695	0.573419	0.700049	0.354858	1.27886	0.546899	0.720382
ENSSSCG00000008357	SPRED2	2.85561	0.655908	2.16638	1.76267	2.13339	0.469496	-0.22277	0.856919	0.678913	0.813773
ENSSSCG00000015588	ANGEL2	4.02094	2.25736	2.7055	2.06518	4.28009	2.46632	-0.0371307	0.974591	0.907809	0.951433
ENSSSCG00000021363	CHD3	2.1459	1.91644	2.17447	2.40774	3.01561	2.62506	0.25608	1.19423	0.0318661	0.196602
ENSSSCG00000012203	TAB3	1.99898	2.10375	1.79327	1.85161	2.83016	1.54183	0.0315371	1.0221	0.87068	0.929208
ENSSSCG00000027131	KLHDC10	9.85527	10.8168	7.32102	10.2276	15.7185	8.94729	0.268935	1.20492	0.380052	0.585584
ENSSSCG00000046003	TSC1	4.00306	2.16649	2.44055	6.02752	4.16999	4.36638	0.61293	1.52936	0.0675948	0.253341
ENSSSCG00000016568	AHCYL2	4.89386	3.14711	2.63781	1.05819	3.10923	1.30286	-0.730239	0.602804	0.121454	0.326817
ENSSSCG00000006168	PEX2	1.12114	1.44843	1.43953	0.394037	1.56985	0.795449	-0.326001	0.797745	0.285884	0.50504
ENSSSCG00000018049	SLC5A10	0.559932	0.830398	0.79945	0.635159	1.32499	1.24993	0.245115	1.18519	0.23988	0.460403
ENSSSCG00000012361	AMER1	1.11544	1.28911	1.23318	0.241696	1.26805	0.701688	-0.391372	0.762404	0.197112	0.416423
ENSSSCG00000011306	ZNF502	0.517886	0.627596	0.632309	0.292907	1.07209	0.345706	-0.0538833	0.96334	0.818983	0.899656
ENSSSCG00000004929	PARP16	1.3424	1.619	1.6574	1.01716	2.00813	0.956805	-0.152444	0.899725	0.504234	0.685654
ENSSSCG00000027718	HAUS3	2.98472	2.32236	2.41335	4.05701	3.45464	3.06119	0.339207	1.26506	0.0507579	0.22902
ENSSSCG00000000457	USP15	3.83841	3.3401	3.27553	2.82389	2.9776	3.43349	-0.137661	0.908992	0.180807	0.398382
ENSSSCG00000015866	FMNL2	1.02631	0.977234	0.854652	1.22923	2.96568	2.00594	0.612815	1.52924	0.065193	0.250538
ENSSSCG00000027139	FYTTD1	19.3401	18.3434	21.5953	15.382	19.2413	16.872	-0.195021	0.87356	0.152278	0.363232
ENSSSCG00000009097	ANXA5	21.6137	27.0161	20.6818	14.6379	23.8238	20.8116	-0.232689	0.851047	0.367433	0.578014
ENSSSCG00000008971	USO1	13.8982	13.9484	15.9964	24.3677	24.0473	18.6637	0.574276	1.48893	0.0130954	0.152577
ENSSSCG00000005225	RFX3	0.757303	0.780845	0.945215	0.592138	1.34397	1.39414	0.184524	1.13644	0.401399	0.602838
ENSSSCG00000006082	MATN2	5.50399	4.78213	3.54297	1.5337	4.54403	1.38403	-0.78366	0.580891	0.135892	0.343758
ENSSSCG00000038615	TAF9	3.04072	2.76613	3.93359	4.11006	3.73264	4.82046	0.302262	1.23308	0.106522	0.307598
ENSSSCG00000007031	POLB	28.8898	24.7923	24.0403	21.3459	30.6127	16.4631	-0.215341	0.861342	0.455052	0.645604
ENSSSCG00000032220	CNOT10	2.05888	1.48601	1.65172	1.0178	1.84442	1.20652	-0.223691	0.856372	0.264938	0.484129
ENSSSCG00000016606	ASB15	11.7376	7.69543	4.95474	0.856263	4.7152	3.01764	-1.31725	0.401298	0.0835169	0.276684
ENSSSCG00000023026	CLCN5	1.15442	1.43385	1.02511	1.0783	1.25126	0.813999	-0.107742	0.928039	0.419163	0.617662
ENSSSCG00000030000	KLHL17	0.241108	0.59671	0.562163	0.325598	1.14762	0.316484	0.0919319	1.0658	0.742466	0.856159
ENSSSCG00000009569	PSPC1	2.69114	2.89184	2.55616	4.02796	4.68935	3.04663	0.393373	1.31346	0.0570924	0.238782
ENSSSCG00000035863	PLIN2	27.1592	14.3696	14.0379	50.7677	18.7962	70.1117	1.16169	2.2372	0.138449	0.346445
ENSSSCG00000010166	NTPCR	17.2271	18.4436	15.0072	9.55188	22.7735	13.1656	-0.224949	0.855625	0.55788	0.728374
ENSSSCG00000009793	CLIP1	10.8618	10.5036	10.5707	15.7072	7.12153	13.8665	0.117826	1.0851	0.733573	0.85057
ENSSSCG00000004196	MED23	4.47544	3.1934	3.24565	1.49529	4.53813	3.04066	-0.267961	0.830492	0.494851	0.678927
ENSSSCG00000027093	FOLH1B	1.86479	2.29884	1.48184	0.308089	1.71941	1.25587	-0.515786	0.699412	0.201893	0.42256
ENSSSCG00000016918	MAP3K1	1.76182	1.47477	1.42134	0.644896	1.73523	1.01333	-0.289827	0.818	0.260304	0.48064
ENSSSCG00000009075	MFSD8	2.35302	2.56233	2.09335	0.708252	4.78526	0.971476	-0.30776	0.807895	0.610933	0.765284
ENSSSCG00000029380	ZFP2	1.42106	1.5924	1.86452	0.591537	2.22366	2.57422	0.00950906	1.00661	0.980907	0.990882
ENSSSCG00000008428	MSH2	2.16125	2.61871	2.18619	0.136265	2.61132	0.634637	-0.814003	0.568802	0.17648	0.393058
ENSSSCG00000011895	PLA1A	1.21522	2.34338	1.05394	3.25587	2.15734	2.02179	0.472137	1.38716	0.152845	0.363958
ENSSSCG00000004986	TRAPPC6B	12.1145	7.89559	8.87397	6.08337	8.54079	3.48222	-0.642352	0.640668	0.147572	0.357
ENSSSCG00000007864	GPRC5B	11.5609	10.8088	11.1008	15.4614	15.9085	11.1036	0.302791	1.23353	0.125809	0.332257
ENSSSCG00000015565	C1orf21	33.0436	29.5353	27.38	78.9811	26.7588	46.8501	0.616129	1.53276	0.240458	0.460913
ENSSSCG00000017753	KSR1	3.36701	2.76846	1.81018	1.57217	4.93771	1.45482	-0.100925	0.932435	0.835052	0.910135
ENSSSCG00000016086	C2orf69	1.45927	1.20583	1.089	0.72308	1.9431	0.834834	-0.0947963	0.936404	0.727299	0.846673
ENSSSCG00000010995	CHMP5	44.6319	43.6853	38.1246	62.4019	61.6542	43.2119	0.379484	1.30088	0.108427	0.309785
ENSSSCG00000028559	LZTS1	1.06692	0.988033	0.364142	0.170732	1.10515	0.137713	-0.333118	0.793819	0.39111	0.594187
ENSSSCG00000017477	CASC3	10.4761	7.04832	7.51839	4.85549	12.2854	8.44689	-0.032812	0.977513	0.93496	0.967472
ENSSSCG00000014101	AP3B1	4.82516	5.04297	3.54028	4.32537	5.16243	4.3069	0.0413036	1.02904	0.793716	0.887064
ENSSSCG00000026536	DCUN1D2	5.52104	4.00648	4.58594	3.67754	5.20171	5.00327	-0.0221779	0.984745	0.902259	0.94738
ENSSSCG00000015080	CEP164	0.818198	0.789089	0.686796	0.674513	0.792759	0.662978	-0.0454427	0.968992	0.395001	0.597605
ENSSSCG00000016938	IPO11	3.30566	3.24663	3.63834	3.54052	3.1224	2.6291	-0.106737	0.928686	0.352792	0.565396
ENSSSCG00000001092	TDP2	9.22105	10.5283	7.66163	22.7482	14.5929	7.84391	0.560677	1.47496	0.262098	0.481819
ENSSSCG00000003103	FKRP	1.7815	1.76308	2.23868	2.8627	1.86043	2.37192	0.193955	1.14389	0.254584	0.474674
ENSSSCG00000036790	AKAP7	6.56731	4.54196	4.52407	5.47771	4.87853	7.11592	0.138595	1.10083	0.534421	0.710058
ENSSSCG00000036970	SUGP1	3.53017	3.47632	4.70494	3.85979	5.79937	3.57912	0.129092	1.09361	0.573591	0.738512
ENSSSCG00000029002	PNKD	3.88827	3.06376	5.00026	2.27811	3.89402	1.88027	-0.455692	0.72916	0.181072	0.39852
ENSSSCG00000021166	RPAP3	2.36809	2.49498	2.99152	2.70744	3.68626	2.1127	0.0676234	1.04799	0.735223	0.851481
ENSSSCG00000009399	CYSLTR2	3.8866	4.39748	4.38255	1.4404	4.01491	2.61102	-0.561221	0.677728	0.138643	0.346709
ENSSSCG00000012739	TMEM185A	4.06171	4.16561	3.36171	5.03067	6.30709	4.30382	0.345062	1.27021	0.0896834	0.284719
ENSSSCG00000017735	RHOT1	3.99589	3.49456	3.21616	5.07299	5.64468	4.38939	0.399958	1.31947	0.0239679	0.180258
ENSSSCG00000006184	TERF1	10.3182	10.825	11.9388	16.652	9.80956	10.4784	0.112957	1.08144	0.648995	0.791884
ENSSSCG00000037598	SNX10	2.47693	1.82653	2.24719	3.47306	4.15081	1.51419	0.286704	1.21985	0.431999	0.627515
ENSSSCG00000016711	CBX3	30.4543	28.4269	33.4737	41.8416	25.7969	31.2819	0.071973	1.05115	0.746332	0.85846
ENSSSCG00000026034	NUP153	4.94398	4.54566	4.43901	8.74076	5.68943	5.92312	0.443737	1.36012	0.0666365	0.251819
ENSSSCG00000038643	KLF11	5.86837	1.65676	3.72895	7.78567	2.97686	14.1457	0.872154	1.83039	0.273356	0.492836
ENSSSCG00000016045	PMS1	3.5129	3.28195	3.46774	3.01049	5.10485	4.76695	0.236558	1.17818	0.283821	0.50319
ENSSSCG00000012619	SEPTIN6	2.05392	2.64449	2.4606	0.579206	2.03041	1.1169	-0.642245	0.640715	0.0852115	0.279739
ENSSSCG00000025855	RNMT	5.60691	5.26824	6.02769	20.8707	7.35437	9.60167	0.91153	1.88104	0.0958829	0.293356
ENSSSCG00000004178	SLC18B1	0.696605	0.806282	0.824816	0.136266	1.67191	0.558588	-0.0803378	0.945836	0.835067	0.910135
ENSSSCG00000038886	CAGE1	1.03447	0.107523	0.535016	0.237686	1.18026	0.425323	0.0510655	1.03603	0.891936	0.942064
ENSSSCG00000025087	ASPH	27.6834	25.7002	26.7202	2.92373	19.9933	4.56562	-1.84439	0.278473	0.0667328	0.251819
ENSSSCG00000023674	SON	16.6044	17.2618	20.3186	31.2066	25.2336	26.0483	0.579142	1.49396	0.00982142	0.143457
ENSSSCG00000025941	PTP4A1	16.7949	17.3157	16.1016	7.65569	23.6153	10.5715	-0.392278	0.761925	0.432827	0.62817
ENSSSCG00000027256	CNIH1	9.24477	8.64617	8.28279	2.3082	10.3716	4.91071	-0.681529	0.623504	0.257216	0.477934
ENSSSCG00000027869	PHF13	1.96268	1.07532	1.90966	2.70038	1.47247	3.82266	0.434122	1.35109	0.254064	0.474153
ENSSSCG00000032655	ALYREF	12.5393	9.74989	9.32021	14.1619	10.2117	7.63067	-0.011313	0.992189	0.96795	0.984185
ENSSSCG00000003145	FUT2	0.154485	0.270322	0.152753	0	1.3648	0.249988	0.268703	1.20472	0.513186	0.692587
ENSSSCG00000034280	LARP1B	3.53691	4.63335	5.33033	3.2988	4.10845	4.31164	-0.157336	0.89668	0.40498	0.605523
ENSSSCG00000004757	VPS18	0.652387	1.10004	0.722179	0.788973	1.56736	1.00529	0.208009	1.15509	0.328816	0.544465
ENSSSCG00000004751	CHP1	11.3981	15.4768	12.2235	16.5219	24.3933	14.2024	0.441418	1.35794	0.156232	0.368112
ENSSSCG00000002859	ANKRD27	2.64199	2.80696	3.23702	7.01475	3.62656	4.66187	0.612486	1.52889	0.0634545	0.247968
ENSSSCG00000021638	NEU3	1.56331	0.871359	1.57644	0.0672559	1.76986	0.458042	-0.506575	0.703891	0.306791	0.523997
ENSSSCG00000000547	MRPS35	22.6498	22.3235	19.3406	24.0953	25.7812	27.3715	0.255033	1.19336	0.0416041	0.213837
ENSSSCG00000000549	PPFIBP1	11.8512	11.0064	13.8083	15.3509	12.4591	12.2636	0.117773	1.08506	0.422566	0.620041
ENSSSCG00000008143	UXS1	24.3384	17.7171	21.9322	7.766	18.4672	8.43632	-0.918574	0.529032	0.077601	0.268395
ENSSSCG00000014319	SMAD5	4.64075	7.14195	5.84238	5.85186	5.95512	5.95304	0.0254856	1.01782	0.875856	0.932327
ENSSSCG00000000804	ANO6	12.3158	10.5425	3.31129	23.1132	8.83769	9.84839	0.65247	1.57186	0.375739	0.582862
ENSSSCG00000034924	JRKL	2.46903	1.55794	2.19238	1.21884	3.71122	1.8361	0.0218884	1.01529	0.952554	0.97607
ENSSSCG00000026552	MFSD14B	4.27894	3.59698	3.77297	3.17634	5.5522	4.09242	0.0889171	1.06357	0.67546	0.811939
ENSSSCG00000003262	TFPT	6.66269	6.35697	5.61976	9.72064	13.7071	7.73733	0.628069	1.54549	0.050742	0.22902
ENSSSCG00000029803	KDM2B	0.672157	0.790593	1.1735	0.547682	1.50882	0.328499	-0.111749	0.925466	0.727347	0.846673
ENSSSCG00000007046	TRMT6	4.51453	3.57345	3.47962	2.88832	3.09956	2.01471	-0.411089	0.752056	0.069377	0.256363
ENSSSCG00000033958	RYR3	0.523764	0.75652	0.331269	0.48177	1.75244	0.650466	0.305914	1.2362	0.363751	0.574853
ENSSSCG00000017259	PRKAR1A	40.7762	39.8285	35.4568	24.7853	55.5463	30.6451	-0.143492	0.905325	0.69855	0.827245
ENSSSCG00000034165	DERPC	4.84493	3.71209	4.45141	2.89913	5.21496	5.21929	0.00182153	1.00126	0.994363	0.998162
ENSSSCG00000015335	DYNC1I1	0.175316	0.586034	0.440027	3.26734	0.369988	0	0.374311	1.29622	0.594679	0.754029
ENSSSCG00000008448	PREPL	8.40129	10.6927	7.20137	4.93427	40.6148	25.1757	0.94733	1.9283	0.332714	0.547444
ENSSSCG00000026945	LRRC2	15.6876	7.06329	4.33564	14.1625	14.3431	21.7419	0.960502	1.94599	0.13722	0.344756
ENSSSCG00000034624	TMEM50B	7.14169	5.01714	6.05085	26.9185	7.29282	7.51602	0.837663	1.78715	0.229385	0.449239
ENSSSCG00000031304	TCAIM	2.94812	2.30631	1.8224	1.34048	2.13569	2.32531	-0.198077	0.871712	0.39905	0.600767
ENSSSCG00000008487	ATL2	23.3909	22.8246	19.729	13.8657	17.2642	24.2393	-0.271258	0.828597	0.310884	0.527254
ENSSSCG00000001080	CDKAL1	2.96771	3.41385	2.84405	1.37799	3.37126	2.39868	-0.310068	0.806604	0.301916	0.519929
ENSSSCG00000001880	SIN3A	5.72418	4.82106	5.12155	7.18148	4.66542	7.50206	0.239273	1.1804	0.289975	0.508725
ENSSSCG00000039373	SNX24	1.38533	1.38135	1.78173	0.77883	1.19137	1.10106	-0.316022	0.803282	0.0555667	0.236619
ENSSSCG00000007019	GPAT4	7.20029	5.88076	3.29302	11.4892	6.08183	13.6667	0.806991	1.74956	0.129305	0.335125
ENSSSCG00000010481	LGI1	0.896022	0.561825	0.572576	0.211594	0.261524	0	-0.535754	0.689798	0.0178743	0.164943
ENSSSCG00000011399	GNAI2	14.2634	14.0934	13.853	14.0448	15.3946	10.3129	-0.0980972	0.934264	0.577876	0.741769
ENSSSCG00000017069	LARP1	8.15002	7.74999	7.57589	4.84849	8.7998	8.42827	-0.115177	0.923269	0.657742	0.798637
ENSSSCG00000033420	ZNF227	1.12425	0.780682	0.566727	1.35016	1.16133	0.933771	0.242986	1.18344	0.183235	0.400744
ENSSSCG00000007433	PCIF1	2.9168	2.56545	1.75712	2.85281	3.84928	2.66209	0.276474	1.21123	0.23137	0.450735
ENSSSCG00000004908	LMAN1	15.5697	15.1033	13.2693	17.8535	14.7987	14.0782	0.0794313	1.0566	0.53889	0.713829
ENSSSCG00000005204	RANBP6	1.79721	2.62108	2.24141	0.747547	2.63794	1.31163	-0.386556	0.764954	0.30203	0.519996
ENSSSCG00000016399	STAM2	4.34485	3.24405	3.48996	4.08634	4.33921	4.07178	0.145151	1.10585	0.231532	0.45076
ENSSSCG00000034314	LSM4	2.33892	2.42494	2.41785	1.84956	3.29182	0.985706	-0.228856	0.853312	0.515775	0.694733
ENSSSCG00000017902	CAMTA2	15.083	11.0493	13.8526	7.40883	14.5691	8.91554	-0.382924	0.766882	0.261645	0.481819
ENSSSCG00000008614	SMC6	11.5591	12.7098	18.1289	20.8829	15.8581	13.9866	0.249075	1.18844	0.367548	0.578014
ENSSSCG00000010320	VDAC2	142.922	163.501	170.142	106.677	124.447	129.661	-0.399649	0.758042	0.0245814	0.181637
ENSSSCG00000028148	DMD	22.5736	35.5878	33.7162	20.8215	30.5963	35.0643	-0.0893574	0.939941	0.777079	0.876596
ENSSSCG00000013285	API5	14.3905	16.2815	16.4888	19.3435	20.4858	16.4589	0.238072	1.17942	0.0904919	0.285331
ENSSSCG00000036132	CKM	1768.09	1419.84	1743.69	1051.53	1282.47	1540.34	-0.358205	0.780135	0.130891	0.337323
ENSSSCG00000010345	GHITM	64.6062	54.7973	54.6593	79.1902	74.4416	61.5481	0.297701	1.22918	0.0894162	0.284321
ENSSSCG00000009019	RPS3A	200.091	181.851	191.675	197.431	196.568	213.465	0.0823491	1.05874	0.21036	0.431189
ENSSSCG00000015402	CACNA2D1	104.988	100.436	85.2361	5.61954	63.2847	42.8766	-1.87796	0.272067	0.138822	0.346709
ENSSSCG00000014893	NARS2	1.51795	1.43202	1.51571	0.441964	1.39042	0.384471	-0.563578	0.676622	0.0907001	0.285606
ENSSSCG00000004190	STX7	2.4109	1.26617	0.994165	1.13157	1.67267	2.12449	0.0692069	1.04914	0.818945	0.899656
ENSSSCG00000014203	MCC	1.95091	1.27192	1.4703	1.35516	3.62614	1.79719	0.293284	1.22543	0.401352	0.602838
ENSSSCG00000004002	RPS5	221.452	239.982	205.474	261.09	326.031	272.364	0.360644	1.284	0.0370141	0.205172
ENSSSCG00000016192	PLCD4	4.71523	4.27976	3.1482	1.99724	18.2487	1.54106	0.0759954	1.05409	0.939884	0.970169
ENSSSCG00000036028	TMED8	0.81834	0.847968	0.733211	2.42302	1.40852	1.28728	0.565014	1.4794	0.0377701	0.206896
ENSSSCG00000028513	VKORC1L1	6.77598	6.3891	8.812	10.2543	8.76673	11.3279	0.421721	1.33952	0.0572469	0.238782
ENSSSCG00000027571	ARL13B	0.734033	0.691095	1.11761	1.42507	2.16238	0.875805	0.404006	1.32318	0.168334	0.383463
ENSSSCG00000023565	IKZF5	4.71279	3.53855	4.6014	4.63632	6.15357	5.03374	0.248085	1.18763	0.167792	0.38282
ENSSSCG00000012108	WWC3	3.18612	1.99512	2.99937	4.07236	3.99001	3.38029	0.381576	1.30276	0.0822853	0.275011
ENSSSCG00000031346	CMKLR1	0.291141	0.562715	0.823211	0.878905	0.4856	1.10792	0.225857	1.16947	0.336278	0.550727
ENSSSCG00000009244	SEC31A	9.53588	10.2687	8.22452	10.7894	15.3009	12.1485	0.402054	1.32139	0.0674294	0.253122
ENSSSCG00000010033	PRR14L	0.751184	0.679183	1.02662	0.443026	1.64759	0.793843	0.0672224	1.0477	0.814964	0.897243
ENSSSCG00000038867	PPM1K	0.993701	1.78847	2.62633	1.7015	2.3702	0.712324	-0.123627	0.917877	0.761779	0.867366
ENSSSCG00000007855	REXO5	0.844736	0.892034	0.540473	0.650059	0.997058	1.07975	0.116694	1.08425	0.44834	0.641068
ENSSSCG00000039285	MFN1	12.443	11.701	11.2026	11.148	12.3421	15.8427	0.129949	1.09426	0.423369	0.620692
ENSSSCG00000016661	SEPTIN7	22.9096	20.8218	21.9038	12.5896	18.9891	16.9982	-0.429791	0.742369	0.0652996	0.250538
ENSSSCG00000012416	CHIC1	0.168161	0.119046	1.20628	0.235979	0.733695	0.795516	0.138594	1.10083	0.720007	0.841943
ENSSSCG00000023569	FBRSL1	2.38953	1.91825	2.30377	4.1707	3.10179	2.90681	0.447434	1.36361	0.0340782	0.200801
ENSSSCG00000016432	PRKAG2	2.26951	1.93439	1.94768	2.33258	1.31317	1.83675	-0.123656	0.917859	0.484546	0.671569
ENSSSCG00000016109	ALS2	2.36782	1.69645	1.8748	1.684	2.20568	0.730922	-0.269929	0.829361	0.390986	0.594187
ENSSSCG00000022534	ZNF644	4.36839	4.15074	3.31166	5.7558	5.64055	5.65632	0.441548	1.35806	0.0105199	0.14395
ENSSSCG00000023451	KCNK2	0.94281	0.417841	0.23026	0	0.131705	0.0793951	-0.490694	0.711683	0.0716794	0.261009
ENSSSCG00000009714	NEK1	1.85359	2.08766	2.29239	1.72916	2.44641	1.54725	-0.0919779	0.938236	0.559889	0.730029
ENSSSCG00000011980	CLDND1	10.3336	8.79384	10.1128	19.4738	10.9971	21.9263	0.730231	1.6589	0.0689085	0.255751
ENSSSCG00000010301	PPP3CB	7.36517	5.67631	6.75314	3.32929	19.0581	12.0405	0.462312	1.37775	0.525536	0.702518
ENSSSCG00000025534	CSE1L	18.8166	16.3779	13.6913	14.0165	23.8594	18.0075	0.162661	1.11935	0.542159	0.716795
ENSSSCG00000025906	ALKBH1	1.91829	1.17344	1.92395	1.96115	2.70836	2.1331	0.297169	1.22873	0.159867	0.373402
ENSSSCG00000017613	COIL	6.22822	7.16555	7.6065	6.06937	5.91028	4.80072	-0.280686	0.823199	0.0744191	0.263858
ENSSSCG00000004938	DENND4A	2.30987	2.26326	2.55329	3.60536	3.19037	4.48865	0.4882	1.40269	0.0153462	0.157534
ENSSSCG00000015446	PNPLA8	8.19572	7.13756	6.00392	27.8062	8.22085	16.9702	1.06234	2.08831	0.096057	0.293408
ENSSSCG00000027459	RNF13	5.45726	4.0568	5.29341	3.99914	5.15123	4.38756	-0.1036	0.930708	0.506175	0.686969
ENSSSCG00000004192	CCN2	7.92699	9.42069	15.4018	3.98019	6.87617	2.75924	-1.12373	0.458906	0.0509687	0.229262
ENSSSCG00000006911	TGFBR3	5.36563	3.56394	6.03486	6.47246	5.77406	6.1624	0.275646	1.21054	0.226609	0.44683
ENSSSCG00000010314	AP3M1	10.2596	3.75112	6.59992	3.34292	4.09471	10.7967	-0.213117	0.862671	0.729225	0.848024
ENSSSCG00000027342	BAZ1B	8.76692	7.52321	7.56197	7.4909	12.0656	7.63837	0.142378	1.10372	0.54084	0.715531
ENSSSCG00000021149	RNF217	2.05973	2.38572	2.18488	2.10777	3.8485	2.16576	0.177288	1.13076	0.453675	0.644269
ENSSSCG00000001418	NEU1	1.75111	0.900155	0.676605	0.756759	1.60104	0.820152	-0.0252041	0.982682	0.932729	0.966712
ENSSSCG00000005367	TSTD2	2.83637	3.27347	1.80373	3.78659	2.74587	2.79087	0.188111	1.13927	0.432319	0.627896
ENSSSCG00000035934	TXNDC16	1.30446	0.670874	0.508834	0.53536	0.896404	1.10759	0.0263241	1.01841	0.913615	0.955293
ENSSSCG00000003160	NTF4	0.167489	2.22517	2.0542	1.06914	1.7737	0	-0.334245	0.793199	0.632471	0.779555
ENSSSCG00000025856	TMEM106A	1.84709	1.66767	0.70563	0.704563	4.04601	0.771917	0.0781607	1.05567	0.896298	0.944308
ENSSSCG00000009699	HPGD	3.12103	1.71796	1.81603	1.2852	4.76053	1.63058	0.0449045	1.03161	0.926501	0.963167
ENSSSCG00000012448	ITM2A	28.599	26.0236	22.2634	15.2549	27.5955	23.7853	-0.230558	0.852305	0.432996	0.628212
ENSSSCG00000002298	ZFYVE26	1.03904	1.01395	0.786538	0.535353	1.27924	0.785993	-0.0770773	0.947976	0.685411	0.818408
ENSSSCG00000011594	NR2C2	3.27493	3.17692	3.00425	5.21811	3.77866	6.34848	0.536885	1.45084	0.042522	0.216005
ENSSSCG00000021514	OCLN	1.18979	1.07907	1.40319	0.638051	0.97837	0.964588	-0.260388	0.834863	0.0736453	0.262642
ENSSSCG00000026939	LMAN2L	3.23185	2.34367	3.13147	2.2888	6.06946	2.55352	0.166343	1.12221	0.673965	0.810702
ENSSSCG00000029168	MARF1	4.64032	2.99637	2.86687	2.83621	6.59026	4.93273	0.328964	1.25611	0.383515	0.587549
ENSSSCG00000013729	GCDH	5.34786	4.18105	3.85367	4.03441	6.86434	4.53815	0.152654	1.11161	0.53939	0.714252
ENSSSCG00000034654	MYOG	60.8692	61.6928	51.9156	11.4195	92.7997	26.9235	-0.885846	0.54117	0.356782	0.568757
ENSSSCG00000016147	PIKFYVE	1.00892	1.00341	0.756861	0.815769	1.46918	0.728207	0.0440038	1.03097	0.811982	0.895795
ENSSSCG00000010542	CUTC	2.48658	3.41965	3.19873	2.52785	4.15856	2.13764	-0.0600865	0.959207	0.814749	0.897089
ENSSSCG00000007291	EDEM2	2.28138	2.06691	1.02985	0.963812	2.46978	1.19732	-0.149406	0.901622	0.675645	0.81198
ENSSSCG00000013335	LGR4	8.63107	6.11907	6.90888	3.82614	5.58643	4.55685	-0.539407	0.688054	0.0414465	0.213685
ENSSSCG00000010385	VSTM4	1.25581	1.44616	1.32946	0.238382	1.60968	0.803001	-0.380477	0.768184	0.290053	0.508788
ENSSSCG00000014362	HBEGF	9.49524	3.51259	6.73867	9.34679	1.96519	9.07437	-0.0819499	0.94478	0.911581	0.954117
ENSSSCG00000011390	IP6K1	4.2478	3.30305	2.55331	2.76915	5.25505	4.69831	0.247852	1.18744	0.421688	0.619323
ENSSSCG00000034191	SOX6	5.43394	9.78277	9.03751	1.3848	6.51202	4.56976	-0.934335	0.523284	0.16327	0.377261
ENSSSCG00000014913	PICALM	22.9833	9.03189	21.4241	24.5931	23.044	14.9816	0.288723	1.22156	0.561579	0.730622
ENSSSCG00000013062	MTA2	8.22713	6.84199	6.78917	9.49989	8.38833	10.6475	0.342185	1.26768	0.0465631	0.222753
ENSSSCG00000022507	POLR2H	5.63576	7.14201	7.75519	5.49054	8.94024	5.12513	-0.0864755	0.941821	0.747491	0.858936
ENSSSCG00000038554	PDCL	2.84249	3.64127	4.35153	1.10482	3.34002	1.68724	-0.652998	0.635958	0.124236	0.330392
ENSSSCG00000029860	EPB41L4A	2.3078	1.63826	1.88727	3.6576	2.10653	2.85167	0.381738	1.30291	0.119912	0.325111
ENSSSCG00000014450	TCOF1	0.578329	1.17113	1.20065	1.74162	2.65682	1.37	0.551912	1.46603	0.0843413	0.278129
ENSSSCG00000010620	XPNPEP1	8.09756	6.09756	5.96677	3.61494	6.56803	3.56758	-0.498544	0.707821	0.139139	0.347051
ENSSSCG00000040199	AFG1L	1.54631	1.87233	1.09309	1.00986	0.991942	0.944724	-0.325144	0.798218	0.0719831	0.261417
ENSSSCG00000003110	ZC3H4	3.29421	2.78116	2.6203	3.11347	4.31723	2.88353	0.177022	1.13055	0.324533	0.540097
ENSSSCG00000022451	WDR73	2.88407	2.39848	1.60618	1.49943	2.78318	1.40137	-0.199778	0.870685	0.499482	0.682113
ENSSSCG00000045016	THSD8	2.21182	0.934864	0	0	2.8715	0	-0.227576	0.854069	0.793462	0.886951
ENSSSCG00000008836	SCFD2	2.15455	2.42857	1.4076	1.43569	2.02355	1.4392	-0.178552	0.883589	0.390433	0.593751
ENSSSCG00000016094	BZW1	16.8925	16.5556	17.2494	34.6924	17.2118	24.3806	0.508363	1.42244	0.144371	0.35319
ENSSSCG00000009473	MYCBP2	1.56371	1.53686	1.72296	2.39862	2.93968	1.53474	0.312805	1.24212	0.174429	0.390185
ENSSSCG00000015211	PKNOX2	9.73898	7.05558	6.67389	5.25262	6.42823	7.43674	-0.253522	0.838846	0.266322	0.485022
ENSSSCG00000008047	E4F1	0.0740283	0.187459	1.61629	0.247451	3.18141	0.0237925	0.226155	1.16971	0.778996	0.877334
ENSSSCG00000008079	FAM120A	18.0144	16.5075	16.6124	23.3778	22.9384	17.1638	0.284769	1.21822	0.116499	0.320164
ENSSSCG00000016872	HMGCS1	5.11038	4.59005	3.83632	2.6857	5.25643	2.77287	-0.308364	0.807557	0.313583	0.529023
ENSSSCG00000038465	VAPA	47.0493	92.3067	109.568	43.7603	104.812	47.4342	-0.370561	0.773481	0.530212	0.706451
ENSSSCG00000013746	CALR	59.7175	51.0901	42.4906	45.4972	78.1363	55.3937	0.19773	1.14689	0.495333	0.679182
ENSSSCG00000022081	PHLDB2	1.47722	1.54709	1.43511	0.8934	1.52189	1.02406	-0.22294	0.856818	0.152417	0.363307
ENSSSCG00000032332	SOCS4	2.04745	1.66755	1.8739	2.1046	0.575017	1.73274	-0.268669	0.830085	0.42883	0.62514
ENSSSCG00000016888	MOCS2	5.80219	5.18596	4.45153	2.63371	5.58235	4.48833	-0.268414	0.830232	0.376301	0.58292
ENSSSCG00000000386	ANKRD52	2.14215	2.29682	2.65927	1.66321	3.76806	2.09968	0.0181005	1.01263	0.947816	0.974018
ENSSSCG00000002697	NUDT7	4.03647	4.30802	3.4011	3.10588	1.65845	3.49279	-0.420853	0.746983	0.163869	0.377896
ENSSSCG00000010822	BPNT1	5.22544	7.92667	6.15722	1.78305	5.57279	2.09476	-0.937565	0.522113	0.0886409	0.283255
ENSSSCG00000034318	MRPS25	5.61857	6.20465	7.1444	3.92191	7.36511	4.87535	-0.22766	0.854019	0.398518	0.600542
ENSSSCG00000014868	EMSY	4.85809	2.53869	2.17088	3.72797	4.29922	4.18032	0.32717	1.25455	0.303366	0.52091
ENSSSCG00000030608	METAP2	38.5851	29.0247	41.805	51.9225	39.3313	42.9545	0.294302	1.22629	0.203024	0.424022
ENSSSCG00000029275	PPARGC1A	4.39617	4.544	4.62977	1.44914	5.7044	2.21664	-0.557667	0.6794	0.268373	0.487094
ENSSSCG00000011678	XRN1	3.17475	2.82039	2.42802	7.7402	3.45886	5.56164	0.74187	1.67234	0.0645818	0.249893
ENSSSCG00000021890	GNB1	10.8902	10.7921	9.78669	8.38097	13.7277	8.47745	-0.0693147	0.953091	0.767606	0.871398
ENSSSCG00000003691	MYL12A	42.9112	33.8423	23.8426	39.8867	20.5932	27.1017	-0.205127	0.867463	0.597587	0.756001
ENSSSCG00000016567	STRIP2	2.38888	3.58778	2.0558	0.575922	4.88878	1.05347	-0.439309	0.737488	0.509212	0.689192
ENSSSCG00000021092	FAM53C	0.0436172	0.0207676	0.776652	3.12339	1.44742	0.0457753	0.826419	1.77328	0.261885	0.481819
ENSSSCG00000016665	BMPER	2.09702	2.00416	1.63264	0.788573	2.32649	0.803478	-0.39692	0.759478	0.263057	0.482543
ENSSSCG00000010638	TCF7L2	1.23377	1.15379	0.816859	0.864341	1.80103	1.05675	0.0990613	1.07108	0.645324	0.789434
ENSSSCG00000005170	DENND4C	2.73339	3.26981	2.52466	3.81208	3.64992	2.80234	0.199537	1.14833	0.210658	0.431297
ENSSSCG00000022224	TAF8	0.914558	0.790063	1.28826	0.655894	1.2587	1.32713	0.0501266	1.03536	0.804179	0.892496
ENSSSCG00000007058	PLCB4	2.54743	2.53038	3.9497	2.63387	3.12018	3.17043	0.00349053	1.00242	0.984905	0.992969
ENSSSCG00000032861	NUAK1	1.96495	1.44674	1.92153	9.65064	1.42759	3.44239	0.812712	1.75651	0.263753	0.483102
ENSSSCG00000040207	P2RY2	2.61648	2.88801	1.63316	2.51593	2.31577	0.909107	-0.244755	0.843959	0.498851	0.681724
ENSSSCG00000014239	CEP120	4.87046	3.92445	3.30769	21.2525	5.324	9.20639	1.17593	2.25938	0.0969296	0.294972
ENSSSCG00000008788	RFC1	4.53257	4.73477	5.22805	4.77121	6.98865	4.81701	0.146879	1.10717	0.417335	0.615974
ENSSSCG00000006301	TIPRL	9.48579	7.18669	8.50842	4.13381	9.43339	4.83498	-0.461652	0.726154	0.236132	0.456246
ENSSSCG00000001164	ZNF184	1.40641	2.31531	2.03688	1.79294	2.6471	3.11879	0.264046	1.20084	0.287574	0.506468
ENSSSCG00000004216	ECHDC1	11.2099	9.16677	10.745	4.20736	9.93843	7.7291	-0.517345	0.698656	0.188747	0.406873
ENSSSCG00000009245	SCD5	0.790454	0.492471	0.737374	0.677648	0.515067	0.367659	-0.139135	0.908063	0.302502	0.52022
ENSSSCG00000014258	ISOC1	12.7731	12.0238	9.8764	8.98723	12.3005	12.32	-0.046991	0.967953	0.798414	0.889384
ENSSSCG00000009464	COMMD6	11.0324	6.09301	5.82069	6.92908	7.12252	5.8493	-0.133376	0.911696	0.653066	0.794554
ENSSSCG00000010151	LYST	0.735216	0.623916	0.995436	1.05843	1.8882	0.897215	0.334768	1.26117	0.178223	0.395069
ENSSSCG00000023437	ITPR1	1.3164	0.818865	0.745616	1.49577	1.875	1.36478	0.402031	1.32137	0.057868	0.239619
ENSSSCG00000001974	G2E3	1.74797	1.70572	1.87186	1.48339	2.32812	1.48937	-0.0178557	0.9877	0.906374	0.950519
ENSSSCG00000030467	PHC3	0.307319	0.625487	0.594273	1.37136	0.984028	0.928107	0.473649	1.38862	0.025963	0.183639
ENSSSCG00000028549	ECM2	17.2985	12.366	16.3617	1.09232	12.4985	2.98435	-1.74594	0.29814	0.0947879	0.29225
ENSSSCG00000040559	ZNF691	0.792195	0.758573	0.525905	0.547685	1.09767	0.725391	0.0733415	1.05215	0.64568	0.789707
ENSSSCG00000005066	EXOC5	10.8523	8.84817	6.62215	12.1573	12.1799	9.27833	0.334145	1.26063	0.203026	0.424022
ENSSSCG00000022903	NAPEPLD	4.43027	4.5185	3.51193	0.289375	10.4616	3.57109	-0.333702	0.793498	0.734749	0.851193
ENSSSCG00000007517	NPEPL1	6.46347	7.20321	3.10672	4.6164	7.58168	2.50716	-0.190938	0.876036	0.714715	0.837909
ENSSSCG00000004792	FAM98B	15.2298	9.48639	12.6197	6.68455	10.8575	7.57856	-0.522737	0.69605	0.117035	0.320916
ENSSSCG00000027455	SLC39A6	3.98865	3.88958	3.04332	4.50353	3.14942	2.64471	-0.0816099	0.945003	0.704594	0.831321
ENSSSCG00000017475	RARA	2.9937	3.67029	3.56065	2.91215	3.44357	2.14256	-0.212953	0.86277	0.258913	0.479461
ENSSSCG00000015315	RBM48	3.4525	2.17004	2.00754	4.79426	3.3546	4.28927	0.550844	1.46494	0.0625147	0.246247
ENSSSCG00000010551	BLOC1S2	6.28272	5.59628	5.80893	7.55092	11.5083	4.85834	0.312608	1.24195	0.382182	0.58711
ENSSSCG00000011366	SLC25A20	25.0991	15.4946	18.9885	21.0683	31.4713	30.2944	0.460627	1.37614	0.152892	0.363958
ENSSSCG00000023969	ACER1	0.419162	0.47478	0.637484	0	0.457874	0.305977	-0.282675	0.822065	0.177314	0.394065
ENSSSCG00000003042	RPS19	73.3647	73.0053	60.8599	88.9968	86.6566	69.275	0.234499	1.1765	0.176316	0.392842
ENSSSCG00000014432	GRPEL2	4.95945	3.73298	3.9705	3.42626	3.09531	3.72158	-0.23733	0.848314	0.112953	0.316777
ENSSSCG00000045508	CCDC180	2.56489	1.91294	2.08531	0.753845	1.89523	0.839406	-0.59277	0.663069	0.0737522	0.262677
ENSSSCG00000017073	FAM114A2	6.69655	5.88831	5.4416	4.8074	4.98459	5.01201	-0.236263	0.848942	0.0366306	0.204989
ENSSSCG00000010114	ESS2	4.42155	3.20096	3.76947	4.48467	4.44777	3.34434	0.0856511	1.06117	0.606113	0.762469
ENSSSCG00000003679	PPP4R1	1.01458	1.12722	0.998125	0.61896	1.02905	1.1369	-0.0955665	0.935905	0.490933	0.675748
ENSSSCG00000009449	TDRD3	4.92599	4.60278	4.32696	2.52611	5.49188	3.59978	-0.24941	0.84124	0.389658	0.593499
ENSSSCG00000013321	ELP4	5.08587	4.16895	3.47372	2.22618	4.92735	3.73808	-0.211765	0.86348	0.500915	0.683203
ENSSSCG00000015509	COP1	6.07849	7.05519	6.7053	9.14734	7.94756	8.67992	0.333436	1.26001	0.0118774	0.150449
ENSSSCG00000014264	HINT1	43.9447	36.9543	33.7562	33.3329	45.9575	34.2687	-0.0201147	0.986154	0.916837	0.957209
ENSSSCG00000039591	SERINC3	9.68259	6.46441	8.024	19.1973	10.0211	12.7881	0.697554	1.62175	0.0776962	0.268395
ENSSSCG00000004039	SLC22A3	0.462276	0.327245	0.331312	3.01007	0.697616	2.57137	1.07804	2.11116	0.0510811	0.229406
ENSSSCG00000011970	CMSS1	0.908533	0.887785	1.23012	0.678255	0.67323	0.683126	-0.255179	0.837883	0.0303642	0.193184
ENSSSCG00000035495	KITLG	3.07486	3.34184	7.57486	1.14849	3.2263	4.17956	-0.563208	0.676796	0.335607	0.549932
ENSSSCG00000004607	PYGO1	7.33346	6.11718	4.60005	9.40768	4.51405	14.0945	0.460992	1.37649	0.368985	0.578145
ENSSSCG00000003470	FAM131C	0.536537	0.869613	0.978165	0.397519	1.16234	0.493839	-0.1107	0.926138	0.648294	0.791437
ENSSSCG00000011972	FILIP1L	10.2306	18.3821	17.8848	1.93884	14.5534	4.57902	-1.33692	0.395866	0.147402	0.356976
ENSSSCG00000016616	FAM3C	17.8071	15.0554	18.4007	8.04049	17.4783	13.8606	-0.412883	0.751121	0.262293	0.481819
ENSSSCG00000015380	CDCA7L	13.0528	8.73367	8.88601	4.74146	10.3418	6.94565	-0.461999	0.72598	0.2367	0.456747
ENSSSCG00000035493	SACS	2.85821	2.92838	2.58246	0.053147	4.24385	1.62309	-0.635406	0.64376	0.397838	0.599736
ENSSSCG00000038444	ENY2	12.6244	11.9469	11.4168	13.7649	9.02876	10.9231	-0.103673	0.93066	0.566052	0.733534
ENSSSCG00000017602	STXBP4	0.809249	0.576828	0.90502	0.556086	0.841255	0.097	-0.263349	0.833152	0.324484	0.540091
ENSSSCG00000032709	ARL4A	1.31469	0.890037	1.16046	0.82512	1.41358	1.27158	0.0274313	1.0192	0.863374	0.926108
ENSSSCG00000028444	ARMC10	5.4558	4.49521	4.81301	4.37203	3.48222	4.64092	-0.200814	0.87006	0.174369	0.390185
ENSSSCG00000032312	RAB11A	14.1599	11.3782	6.43429	8.61615	9.82019	7.02098	-0.247076	0.842602	0.496383	0.679924
ENSSSCG00000025139	ZNF507	4.40315	4.2631	4.10488	5.44099	5.6644	5.74912	0.332289	1.25901	0.000433385	0.0883284
ENSSSCG00000028454	C16orf72	8.94101	8.66284	8.33154	15.9137	9.43066	20.132	0.685426	1.60818	0.085627	0.279818
ENSSSCG00000002540	PPP2R5C	14.7989	13.7262	13.3614	8.08457	15.6737	8.81847	-0.389258	0.763522	0.234491	0.454189
ENSSSCG00000000877	SCYL2	5.57595	4.87348	5.80375	7.6392	7.02736	7.08599	0.364501	1.28744	0.00731999	0.136567
ENSSSCG00000017528	SNX11	0.853303	1.0851	0.335098	0.484342	0.74782	0.527765	-0.126785	0.91587	0.570958	0.736662
ENSSSCG00000000753	WNK1	7.06667	5.04423	4.90265	8.04451	10.4634	6.76399	0.494638	1.40897	0.0862816	0.280104
ENSSSCG00000004612	RAB27A	0.326168	0.979399	0.669134	0.361953	0.242284	0.502212	-0.261888	0.833996	0.230176	0.449738
ENSSSCG00000000864	CHPT1	10.0935	11.8698	15.9217	4.59227	14.9138	8.5147	-0.504188	0.705057	0.344419	0.558035
ENSSSCG00000010204	BICC1	1.82028	1.49759	1.49504	1.19189	1.64002	1.12427	-0.171916	0.887663	0.206393	0.427205
ENSSSCG00000017156	GAA	3.2431	3.97518	2.18725	2.35364	3.24839	2.25364	-0.179162	0.883216	0.468415	0.658441
ENSSSCG00000014828	RAB6A	16.817	4.8521	5.13009	5.39238	18.8557	4.61251	0.0521432	1.0368	0.949987	0.975317
ENSSSCG00000029249	NAV3	1.3021	1.26528	1.2073	0.311245	1.32768	0.275773	-0.521239	0.696773	0.139682	0.347763
ENSSSCG00000029300	ALKBH4	3.44919	3.8545	2.96213	4.74113	1.25964	2.63237	-0.286936	0.819641	0.510355	0.690185
ENSSSCG00000022758	PECR	17.4734	14.9935	15.6212	7.44232	13.335	11.8603	-0.552594	0.681793	0.0836667	0.27696
ENSSSCG00000037673	BFAR	1.98121	2.27023	1.78201	5.1289	2.85851	2.97702	0.597981	1.5136	0.0571985	0.238782
ENSSSCG00000008540	PPP1CB	137.494	128.125	123.482	150.94	175.415	207.251	0.442091	1.35857	0.033443	0.199662
ENSSSCG00000001959	CFL2	259.441	245.198	208.308	248.296	136.37	170.896	-0.396312	0.759798	0.213218	0.433792
ENSSSCG00000016845	NUP155	5.48588	4.09601	3.34789	1.51075	7.70969	3.26251	-0.20818	0.865629	0.722538	0.843563
ENSSSCG00000000906	TMCC3	0.687958	0.439497	0.58406	1.20397	0.496406	1.22858	0.311087	1.24064	0.195495	0.414519
ENSSSCG00000000910	CRADD	1.04772	1.02638	0.632255	0.841236	0.527675	0.233417	-0.321704	0.800124	0.179749	0.397009
ENSSSCG00000015960	MAP3K20	20.5274	3.24984	17.2299	34.2785	25.2209	23.3365	1.25156	2.38098	0.175514	0.391759
ENSSSCG00000013667	COL5A3	5.50593	5.28229	4.64165	4.6025	14.2817	8.11021	0.586042	1.50112	0.237728	0.458131
ENSSSCG00000008332	C2orf42	1.87615	1.58776	1.51652	1.3998	3.07783	2.09106	0.230515	1.17325	0.37021	0.578716
ENSSSCG00000002931	ZNF565	1.05511	0.919488	1.33092	0.765176	1.961	1.69487	0.205093	1.15276	0.447429	0.640814
ENSSSCG00000024267	TMEM50A	18.9121	19.2461	17.5754	28.8202	23.2426	30.0749	0.528299	1.44223	0.010753	0.144939
ENSSSCG00000036480	CTNNA3	0.333714	0.799544	0.815694	0.0767472	0.231605	0.129963	-0.513369	0.700585	0.03071	0.193922
ENSSSCG00000021026	TMEM51	0.889475	0.274116	0.501532	0.64442	0.401321	0.544351	-0.00751677	0.994803	0.968342	0.984414
ENSSSCG00000031612	ZNF570	1.05958	1.22653	1.35916	1.05312	1.953	1.25149	0.111819	1.08059	0.540474	0.715127
ENSSSCG00000014184	PAM	17.198	15.844	14.5403	14.9305	12.0896	14.7107	-0.180019	0.882691	0.184857	0.402801
ENSSSCG00000026301	RAP2C	5.00284	6.78432	7.08385	8.21091	4.76703	5.16318	-0.0688039	0.953428	0.79717	0.888492
ENSSSCG00000020758	NQO2	1.91292	2.16895	1.54724	0.99227	0.804315	1.0397	-0.560395	0.678116	0.0062585	0.130339
ENSSSCG00000015394	ELAPOR2	0.597572	0.509258	0.0977015	1.17177	0.638215	0.774763	0.418139	1.3362	0.114035	0.31806
ENSSSCG00000001793	ADAMTSL3	5.62321	3.14531	4.01184	0.605249	8.39246	1.18286	-0.687944	0.620738	0.443705	0.637633
ENSSSCG00000030222	ANAPC7	5.17651	4.17197	3.74864	1.8396	5.33456	2.23711	-0.460461	0.726754	0.287379	0.506288
ENSSSCG00000010685	TIAL1	9.94541	7.54115	9.3191	14.4087	11.8588	8.51978	0.322449	1.25045	0.232831	0.451917
ENSSSCG00000032340	CDR2	0.593344	1.08288	1.0526	2.72709	0.865442	0.65232	0.251323	1.1903	0.550945	0.723534
ENSSSCG00000000189	LMBR1L	1.51075	1.44166	1.36147	3.96559	1.45107	4.55236	0.740937	1.67126	0.115923	0.319854
ENSSSCG00000013634	YIPF2	1.8978	1.68535	1.99233	1.48939	3.19334	1.81873	0.112531	1.08112	0.652398	0.794069
ENSSSCG00000036286	APMAP	8.2797	5.38707	7.02613	4.37969	7.15845	4.74265	-0.305468	0.80918	0.278359	0.497306
ENSSSCG00000031856	DACT1	2.0279	1.88449	1.36953	0.14442	1.11031	0.85323	-0.736373	0.600246	0.0637409	0.248428
ENSSSCG00000005385	NR4A3	0.185877	1.52391	1.35405	1.64502	3.3165	0.777389	0.508714	1.42278	0.373195	0.581334
ENSSSCG00000015273	ATP2B4	6.80991	6.06835	6.23402	5.44806	8.54095	3.16839	-0.212996	0.862743	0.573326	0.738329
ENSSSCG00000035133	MTMR9	4.37854	3.77705	3.63228	2.5544	6.61411	3.12524	-0.0307669	0.9789	0.932774	0.966712
ENSSSCG00000023357	REST	2.63048	2.62548	2.35351	3.06024	4.56707	2.92897	0.336209	1.26243	0.11074	0.313924
ENSSSCG00000000403	BAZ2A	2.68226	2.4465	2.71268	3.8344	4.04367	2.59732	0.298849	1.23016	0.129833	0.335881
ENSSSCG00000030547	PIP5K1A	3.59284	2.611	2.87926	3.60894	4.82422	3.81726	0.335715	1.262	0.0829372	0.275626
ENSSSCG00000010628	SHOC2	9.17057	9.07307	8.35246	15.7055	8.70465	14.1293	0.45203	1.36796	0.1375	0.344947
ENSSSCG00000029918	CEPT1	4.91149	4.48142	3.91135	2.60676	4.72941	4.25938	-0.183403	0.880623	0.450032	0.641948
ENSSSCG00000042630	HNRNPA0	30.545	22.6614	24.5672	28.6948	22.0346	26.668	-0.0040029	0.997229	0.981826	0.991387
ENSSSCG00000003791	SRSF11	43.3545	35.8054	56.2903	117.062	54.1941	69.6016	0.766134	1.70071	0.108773	0.310253
ENSSSCG00000002670	USP10	10.6517	8.7501	10.4259	13.2389	15.158	9.60018	0.303281	1.23395	0.199827	0.419714
ENSSSCG00000002348	ACOT6	1.29486	1.12937	1.05824	0.682586	0.869919	0.291163	-0.435973	0.739195	0.0579732	0.239783
ENSSSCG00000008372	EHBP1	6.18655	5.04033	5.68494	3.45888	5.7525	5.03482	-0.225143	0.85551	0.30822	0.525299
ENSSSCG00000004020	SFT2D1	14.9392	16.7247	10.7188	23.6631	27.9115	18.1749	0.682016	1.60438	0.0517017	0.230281
ENSSSCG00000000504	PTPRB	2.87416	2.66032	4.14575	1.74175	3.4512	3.43294	-0.143894	0.905073	0.631331	0.778934
ENSSSCG00000004999	MIS18BP1	2.95826	2.23592	2.21116	1.66193	2.9463	1.51962	-0.211985	0.863348	0.402344	0.603677
ENSSSCG00000011953	ZBTB11	3.60665	3.00643	3.97658	4.32233	6.81123	6.31248	0.575592	1.49029	0.0411656	0.213264
ENSSSCG00000011001	APTX	0.471719	0.588072	0.627228	0.334044	0.868225	0.387205	-0.0458465	0.968721	0.788066	0.883672
ENSSSCG00000040550	CFAP94	2.28784	1.41721	0.933786	0.653702	1.61699	0.308235	-0.480227	0.716865	0.262134	0.481819
ENSSSCG00000030560	IGF1R	2.58312	1.27983	1.72605	5.60937	1.78948	5.34313	0.797583	1.73819	0.149281	0.358961
ENSSSCG00000012314	SERAC1	1.23686	1.04743	1.1131	1.68125	1.6951	1.31119	0.262408	1.19948	0.0325683	0.19798
ENSSSCG00000017626	SRSF1	5.10992	4.76543	5.25842	5.95925	5.75901	6.79399	0.244576	1.18474	0.0271928	0.186454
ENSSSCG00000006159	HEY1	2.51427	2.04114	1.81806	1.39574	1.87606	1.46773	-0.274929	0.826491	0.0910637	0.286233
ENSSSCG00000017678	APPBP2	9.14701	8.21337	7.76031	5.9122	10.3579	9.27378	-0.00734252	0.994923	0.975789	0.987988
ENSSSCG00000029855	LHFPL6	19.8515	11.2995	16.4276	6.79904	15.2417	12.6197	-0.457787	0.728102	0.305086	0.522351
ENSSSCG00000014887	ALG8	1.11249	1.11911	0.774552	0.272901	1.42971	0.394496	-0.293737	0.815786	0.387886	0.59225
ENSSSCG00000021508	SLC35G2	0.683168	0.673926	0.309958	0.377684	0.76122	0.163492	-0.128885	0.914538	0.573704	0.738512
ENSSSCG00000014213	KCNN2	0.479349	0.115407	0.899007	0.451003	0.869123	0.612547	0.160325	1.11754	0.549749	0.722569
ENSSSCG00000033324	SPATA2	2.80933	2.47783	2.9582	3.05938	6.12206	4.02354	0.489897	1.40434	0.113786	0.317756
ENSSSCG00000039426	FSTL1	94.7699	91.2007	92.8134	16.0399	66.5237	29.5233	-1.51997	0.348692	0.057624	0.239176
ENSSSCG00000027190	TUBA8	5.98727	8.5988	7.48026	12.2902	9.65083	8.96074	0.436581	1.35339	0.075767	0.26582
ENSSSCG00000007340	TTI1	2.65326	2.07172	1.51417	0.885239	3.45928	1.30302	-0.181076	0.882045	0.6789	0.813773
ENSSSCG00000005039	STYX	9.65822	8.86633	9.73442	5.28472	12.8745	10.3812	-0.0619298	0.957982	0.866446	0.927654
ENSSSCG00000010484	NOC3L	5.04496	3.24046	3.58625	4.12252	5.33863	3.72868	0.128397	1.09308	0.55573	0.726611
ENSSSCG00000008516	DPY30	63.904	64.2242	61.4591	52.1131	78.1455	54.0821	-0.0638218	0.956726	0.747154	0.858936
ENSSSCG00000004486	SLC17A5	1.23341	1.0289	1.19857	0.262408	0.772464	0.797404	-0.43622	0.739069	0.0643317	0.249414
ENSSSCG00000002349	ACOT4	7.95564	6.68598	4.79551	4.8393	9.55815	5.29592	-0.0131555	0.990923	0.969697	0.984923
ENSSSCG00000034954	C5orf24	9.87922	8.35786	8.86248	11.6868	13.9345	10.7256	0.381929	1.30308	0.0342142	0.201117
ENSSSCG00000035452	HTD2	3.80641	4.19076	0.405158	3.01881	3.81952	3.82014	0.471032	1.3861	0.487735	0.673988
ENSSSCG00000025053	RYBP	4.68336	4.47869	5.68477	8.86104	6.8519	7.16502	0.534262	1.4482	0.0164873	0.160806
ENSSSCG00000006310	POU2F1	0.878463	0.929099	1.03667	1.9494	1.19517	1.35925	0.349796	1.27438	0.0579112	0.239619
ENSSSCG00000037637	GGH	1.22096	1.46839	1.1409	2.55522	2.30892	1.70243	0.479195	1.39397	0.022974	0.177362
ENSSSCG00000010209	FAM13C	3.11376	4.48903	4.0411	0.429041	5.7348	2.15568	-0.635372	0.643775	0.388523	0.59288
ENSSSCG00000016949	TRAPPC13	6.49702	5.63759	5.15848	5.73861	6.30076	4.25849	-0.0814679	0.945096	0.646875	0.790652
ENSSSCG00000009856	NOS1	0.129322	0.318821	0.673009	0.0919263	1.41283	0.090833	0.0686266	1.04872	0.876862	0.93281
ENSSSCG00000024030	AKAP10	1.62738	1.33475	1.59635	2.58186	2.00667	1.85259	0.315925	1.24481	0.0491301	0.227128
ENSSSCG00000014304	SEC24A	6.53619	6.68426	6.08969	14.0219	7.53808	11.0575	0.637768	1.55592	0.0564052	0.238329
ENSSSCG00000012278	CFP	1.81527	2.60988	2.09909	7.73105	2.48141	2.83811	0.62972	1.54726	0.219924	0.440108
ENSSSCG00000012258	FUNDC1	13.0681	10.8691	10.7313	9.76806	11.3294	7.68062	-0.255088	0.837936	0.207864	0.428225
ENSSSCG00000022309	GPR34	0.852298	0.560719	0.459963	0	0.525431	0	-0.489414	0.712314	0.0977055	0.29592
ENSSSCG00000022961	CLMP	0.802117	0.537698	0.123149	0.624741	1.18524	0.618099	0.294763	1.22668	0.297855	0.516612
ENSSSCG00000016098	ORC2	2.94107	2.4875	2.2649	1.92076	4.2866	2.33986	0.0668844	1.04745	0.817282	0.898656
ENSSSCG00000012035	SYNJ1	0.487729	0.500037	0.38292	0.52688	1.01127	0.644429	0.236818	1.17839	0.129852	0.335881
ENSSSCG00000012114	MSL3	12.2781	9.42341	10.9543	9.2544	13.4241	10.7449	0.0234522	1.01639	0.899979	0.94633
ENSSSCG00000011929	SLC35A5	1.82024	1.90119	1.81172	0.539112	2.1613	1.24169	-0.358901	0.779758	0.297923	0.516612
ENSSSCG00000023948	UBTD2	1.38121	1.05624	1.44405	2.35376	1.74928	2.11938	0.421704	1.33951	0.0209609	0.172231
ENSSSCG00000030186	KIF2A	2.71092	3.33213	3.42619	2.58975	4.51835	3.01926	0.0540441	1.03817	0.802483	0.89213
ENSSSCG00000004955	MAP2K5	1.31931	1.4225	1.26515	1.59158	1.97126	1.00764	0.0935368	1.06698	0.607676	0.763157
ENSSSCG00000008940	GRSF1	11.7014	9.69513	9.93994	9.85443	13.8691	9.36256	0.0568105	1.04016	0.769548	0.87243
ENSSSCG00000017386	BECN1	20.2648	14.7418	19.8586	15.807	21.9841	14.4392	-0.0758067	0.948811	0.75195	0.862289
ENSSSCG00000036381	RBMS3	2.35923	0.653492	3.34526	0.453284	2.10264	0.822343	-0.518161	0.698261	0.38205	0.587086
ENSSSCG00000040095	GPR35	0.353997	0.670264	0.474736	0.824103	0.591603	0.722523	0.194811	1.14457	0.136582	0.344397
ENSSSCG00000017822	RPA1	9.50086	8.36782	6.80917	7.49956	12.3477	6.14327	0.0257237	1.01799	0.934963	0.967472
ENSSSCG00000002926	TBCB	29.3836	26.1654	26.6728	25.7142	37.0567	20.4856	-0.0214692	0.985229	0.93451	0.967454
ENSSSCG00000022206	UOX	10.9716	14.8681	8.75653	19.4902	23.8678	12.4078	0.627364	1.54474	0.132337	0.339343
ENSSSCG00000023724	ZBTB1	1.88872	2.48089	1.37587	1.14866	5.72092	1.70647	0.236721	1.17831	0.676441	0.812582
ENSSSCG00000039539	DHTKD1	0.627303	0.938281	1.12539	0.976015	2.19677	1.17039	0.34406	1.26932	0.225911	0.446174
ENSSSCG00000034948	RASSF9	1.88598	1.01056	0.724001	0.892381	1.34966	1.65295	0.0792774	1.05649	0.777615	0.876717
ENSSSCG00000006779	ST7L	1.21477	0.890991	1.19672	1.36536	1.96213	0.835824	0.161156	1.11818	0.490823	0.675748
ENSSSCG00000005252	PTAR1	1.52267	1.85314	1.59332	2.07405	3.27544	2.31708	0.407941	1.32679	0.0566473	0.238334
ENSSSCG00000023050	SEPTIN10	5.89492	3.53672	5.06159	6.62403	6.04677	5.5661	0.298557	1.22991	0.189534	0.407359
ENSSSCG00000004272	LMBRD1	6.36903	6.48066	5.74376	5.32263	7.13917	10.9261	0.241086	1.18188	0.42265	0.620041
ENSSSCG00000023351	PLA2G4A	1.14487	1.739	0.669934	0.432689	1.23954	0.525772	-0.334289	0.793175	0.310529	0.526945
ENSSSCG00000012685	FAM122B	2.60938	2.03001	2.69658	4.37936	2.43568	2.34482	0.204231	1.15207	0.442776	0.637136
ENSSSCG00000010757	EBF3	2.61898	1.49883	1.60794	1.64242	2.64131	2.3472	0.149843	1.10945	0.530187	0.706451
ENSSSCG00000006709	NOTCH2	3.07692	2.29513	2.34546	1.53696	3.52451	1.34524	-0.246474	0.842954	0.47749	0.665536
ENSSSCG00000039812	RAP2A	4.70642	4.41412	4.43334	3.90175	5.00075	5.51359	0.0635795	1.04506	0.635988	0.781985
ENSSSCG00000027447	TMTC1	0.858513	0.784604	0.275688	0.65858	1.0419	0.230859	-0.00716696	0.995045	0.98031	0.990533
ENSSSCG00000014908	CCDC89	1.29096	1.10931	0.62957	0	0.997036	0.076812	-0.624196	0.648781	0.148422	0.357623
ENSSSCG00000010554	SCD	1.59906	1.59234	2.25529	0.276478	17.9909	0.374319	0.201031	1.14952	0.883314	0.936976
ENSSSCG00000033860	ZMAT3	0.782778	0.770885	0.319691	1.25132	1.09606	0.422093	0.229222	1.1722	0.412307	0.611835
ENSSSCG00000014199	WDR36	4.1883	4.22953	2.12091	2.55548	5.6613	3.43472	0.103595	1.07445	0.788963	0.883911
ENSSSCG00000004366	BVES	11.2355	8.15492	8.64448	6.31594	23.4347	10.1844	0.296021	1.22775	0.603336	0.760625
ENSSSCG00000011949	CEP97	1.19025	1.10356	1.3114	0.665708	2.08626	1.56178	0.102147	1.07337	0.7209	0.842433
ENSSSCG00000006885	ALG14	1.42571	1.90083	1.11572	0.640318	2.18197	0.656876	-0.26122	0.834382	0.48831	0.674257
ENSSSCG00000002844	PHKB	26.1681	35.9993	47.4657	28.2003	50.0984	51.377	0.227273	1.17062	0.56825	0.734774
ENSSSCG00000040383	MFAP1	27.9791	20.3781	24.4117	31.5624	39.4093	29.3614	0.447829	1.36399	0.0652926	0.250538
ENSSSCG00000031572	MFF	30.0773	29.0233	30.9445	31.8769	31.9926	30.6702	0.0682769	1.04846	0.100108	0.299265
ENSSSCG00000013633	CARM1	14.0381	11.8483	8.34963	15.263	14.1391	11.4314	0.253561	1.19215	0.336901	0.551287
ENSSSCG00000008820	TEC	0.201872	0.561515	0.216291	0.696855	0.595757	0.506827	0.2793	1.21361	0.103079	0.302821
ENSSSCG00000009988	THOC5	3.61236	3.07746	2.81787	4.3772	5.25813	2.72632	0.268132	1.20425	0.319306	0.534559
ENSSSCG00000008803	ATP8A1	2.24867	1.6556	1.88709	0.630584	1.66635	0.858115	-0.54147	0.68707	0.0767006	0.267414
ENSSSCG00000004311	RNGTT	4.33688	3.38548	2.95795	3.94995	5.71269	3.29363	0.207672	1.15482	0.414647	0.613614
ENSSSCG00000008447	CAMKMT	0.386591	0.357596	0.349025	0.542542	1.47122	0.656849	0.438154	1.35487	0.107498	0.308805
ENSSSCG00000026453	ACSM5	2.79378	4.09339	8.34766	3.54355	5.62601	3.76079	-0.111236	0.925795	0.804022	0.892496
ENSSSCG00000012486	CSTF2	2.04174	2.34986	1.44638	1.22345	2.81463	1.51118	-0.075646	0.948917	0.794197	0.887193
ENSSSCG00000031652	RPGRIP1L	0.840741	0.61575	0.758961	0.599641	1.29448	0.228119	-0.071615	0.951572	0.801854	0.891779
ENSSSCG00000027429	YARS2	3.93598	3.05949	3.65184	3.25394	4.48349	3.54545	0.06196	1.04388	0.676371	0.812582
ENSSSCG00000022636	DENND5B	1.02585	0.91599	0.928366	1.43369	0.934632	0.245778	-0.117248	0.921944	0.701467	0.828877
ENSSSCG00000006250	LYN	2.36869	1.90031	1.69033	3.22997	2.57343	2.9138	0.390116	1.3105	0.030135	0.193084
ENSSSCG00000017604	HLF	6.76686	5.47974	5.18379	0.963096	7.84555	1.96214	-0.865679	0.548788	0.257291	0.477934
ENSSSCG00000007508	ZBP1	1.37388	0.554383	0.52929	0.489692	1.85142	0.089844	-0.0952112	0.936135	0.845603	0.916044
ENSSSCG00000037313	MTIF3	0.916033	0.881937	0.963106	1.03871	2.45681	0.565145	0.213305	1.15934	0.560584	0.730225
ENSSSCG00000011127	TAF3	1.81833	2.12231	1.86788	3.66489	2.77283	2.61793	0.445072	1.36138	0.0219993	0.175484
ENSSSCG00000001090	ALDH5A1	2.52568	2.01436	1.79333	1.24261	2.26796	0.943536	-0.353161	0.782867	0.222079	0.442549
ENSSSCG00000010188	ABCB10	4.40073	6.06109	6.20791	4.649	5.00674	5.52569	-0.103974	0.930467	0.518588	0.696776
ENSSSCG00000029196	DIP2B	1.55414	1.05378	1.13477	1.50302	1.60207	1.48363	0.176861	1.13042	0.148888	0.358454
ENSSSCG00000009880	SLC8B1	0.555659	0.504677	0.305278	0.353765	1.15219	0.199685	0.0647001	1.04587	0.821388	0.901377
ENSSSCG00000025492	NUDT13	4.06456	3.77996	2.22445	0.653096	2.48932	1.43675	-0.824473	0.564689	0.0912619	0.286342
ENSSSCG00000007681	CUX1	6.68875	4.53572	4.39405	4.10139	6.5595	4.44983	-0.0424978	0.970972	0.868346	0.92843
ENSSSCG00000027894	FAM76A	8.48133	7.40573	8.77558	5.58745	8.12801	6.97797	-0.233201	0.850745	0.199425	0.41924
ENSSSCG00000031176	GP9	0.86476	0.21689	0.731131	0.144575	0.193586	0.376119	-0.354395	0.782198	0.160884	0.374667
ENSSSCG00000027211	EPC2	4.45677	3.83702	3.51745	4.21889	5.67869	6.24901	0.361139	1.28444	0.0913662	0.286403
ENSSSCG00000012275	ARAF	24.3343	21.1569	21.3836	22.4173	30.6243	22.0633	0.147641	1.10776	0.410433	0.610281
ENSSSCG00000004058	EZR	5.60486	5.99566	5.92006	8.90745	4.65466	9.30034	0.283934	1.21751	0.368932	0.578145
ENSSSCG00000006663	OTUD7B	5.33101	3.62479	4.22376	4.42076	5.80324	7.75244	0.359163	1.28268	0.207699	0.42796
ENSSSCG00000002383	FOS	22.9507	32.5845	11.3031	37.2875	40.9539	19.3556	0.57474	1.48941	0.34505	0.558515
ENSSSCG00000002385	TGFB3	1.74818	1.44475	1.51547	1.21842	1.03408	1.1632	-0.263971	0.832792	0.0137753	0.154642
ENSSSCG00000015845	GTF2E2	8.99885	8.84473	9.52243	15.6417	11.6317	10.3831	0.402676	1.32196	0.07233	0.261763
ENSSSCG00000015843	UBXN8	4.75923	2.93288	4.00566	4.87488	5.82881	4.07697	0.281713	1.21564	0.236844	0.456876
ENSSSCG00000015850	DUSP4	1.48551	1.29159	1.43035	1.58597	2.39139	1.77191	0.270805	1.20648	0.0913891	0.286403
ENSSSCG00000008988	CCNG2	9.86026	5.01473	6.51807	6.77312	6.70833	11.3752	0.198146	1.14722	0.586762	0.748152
ENSSSCG00000009962	TFIP11	4.52986	3.60382	2.67958	6.9974	5.46243	4.0635	0.494042	1.40839	0.125051	0.331587
ENSSSCG00000036509	RWDD3	3.78	3.10489	3.8072	0.642403	4.22446	2.02332	-0.620776	0.650321	0.272197	0.491543
ENSSSCG00000032917	USP30	3.82403	3.06934	2.95301	4.1862	4.2537	3.07429	0.172193	1.12677	0.312668	0.52846
ENSSSCG00000034798	JKAMP	7.77799	5.36186	5.75473	4.10199	7.74428	4.80794	-0.180603	0.882334	0.546144	0.72021
ENSSSCG00000031831	CADM1	0.676891	1.18551	1.15735	0.571895	2.06708	0.752808	0.0320051	1.02243	0.925971	0.9627
ENSSSCG00000032182	CGGBP1	19.7774	21.3657	22.5238	28.5101	29.0542	31.9738	0.473225	1.38821	0.00275052	0.110969
ENSSSCG00000032673	ZFP14	0.899556	0.515745	0.447882	0.414191	0.686319	0.303029	-0.141303	0.9067	0.435972	0.630965
ENSSSCG00000013638	ILF3	14.9947	12.2174	13.2764	10.3621	17.714	10.7764	-0.089804	0.93965	0.732749	0.850116
ENSSSCG00000040881	SLC38A7	0.365897	0.316971	0.549983	0.260319	0.776707	0.631224	0.129875	1.0942	0.475382	0.663771
ENSSSCG00000010699	ATE1	2.59829	2.31502	1.88848	0.606298	2.3054	2.44302	-0.304798	0.809555	0.455239	0.645722
ENSSSCG00000010702	PLEKHA1	5.48019	4.5628	4.96087	4.61097	6.23953	4.95112	0.0566449	1.04004	0.681159	0.81539
ENSSSCG00000000510	TMEM19	8.34908	7.32107	8.29125	8.80553	11.5134	10.6093	0.326247	1.25375	0.0499783	0.227637
ENSSSCG00000014151	CETN3	6.08607	5.51094	5.86471	9.26143	9.06828	8.05288	0.520744	1.4347	0.00144254	0.106003
ENSSSCG00000026083	DNAJC24	3.53253	3.5175	3.50955	2.90931	3.13285	2.01357	-0.307766	0.807892	0.0935675	0.29
ENSSSCG00000040180	TMEM64	1.49857	1.6722	1.7619	1.25572	3.97493	3.27957	0.460312	1.37584	0.261527	0.481804
ENSSSCG00000010528	ZFYVE27	0.889797	0.808216	0.44381	2.1187	1.12388	1.46905	0.576309	1.49103	0.045689	0.221674
ENSSSCG00000036960	NOP10	44.3581	48.3538	41.3432	48.2164	54.9291	43.0096	0.117969	1.08521	0.376161	0.58292
ENSSSCG00000026180	NRXN1	0.493162	0.316235	0.755939	0.543684	1.2799	0.887826	0.315014	1.24402	0.194179	0.412964
ENSSSCG00000008842	KIT	3.51341	2.97094	5.08959	5.84211	4.88613	0.955705	-0.156864	0.896973	0.806077	0.892864
ENSSSCG00000005600	PPP6C	20.6857	19.2345	19.9042	17.9515	20.9021	19.1078	-0.045407	0.969016	0.535802	0.711015
ENSSSCG00000002446	ATXN3L	3.46133	2.74228	2.70223	2.67836	3.48647	4.06351	0.144998	1.10573	0.416659	0.615434
ENSSSCG00000004289	CEP162	2.62651	2.62443	3.26848	4.28115	4.33152	3.77561	0.420343	1.33825	0.0108718	0.145311
ENSSSCG00000030637	IRGQ	2.74069	1.79095	2.66514	2.64788	3.18008	1.51482	0.00103957	1.00072	0.996978	0.999443
ENSSSCG00000016809	DROSHA	1.98664	1.67763	1.28215	1.07384	1.94572	1.37683	-0.10997	0.926607	0.585233	0.746667
ENSSSCG00000040697	PROSER1	1.34459	1.2196	1.28012	1.296	1.67335	1.55811	0.1347	1.09786	0.123018	0.329078
ENSSSCG00000015523	RALGPS2	1.48126	2.25529	1.56901	0.346357	3.70201	0.681661	-0.320949	0.800543	0.602944	0.760367
ENSSSCG00000015077	RNF214	3.96034	4.41222	5.48811	8.57107	7.1066	5.17057	0.486241	1.40079	0.0885654	0.283184
ENSSSCG00000006107	PDP1	7.01668	10.7213	9.38581	1.01494	7.36564	2.15464	-1.39931	0.379111	0.0895901	0.284642
ENSSSCG00000012018	CHODL	4.01064	3.5671	3.57152	0.130518	3.16949	0.375327	-1.33744	0.395722	0.0852551	0.279739
ENSSSCG00000041813	CMC1	1.90609	1.49606	1.61972	2.37256	2.27285	1.92401	0.254733	1.19311	0.0474767	0.224628
ENSSSCG00000037954	CAVIN4	73.1257	65.3758	67.882	2.33948	133.328	28.0593	-1.56679	0.337558	0.368401	0.578145
ENSSSCG00000011301	ZDHHC3	1.43734	1.93677	1.94956	1.2588	2.03956	1.47512	-0.104375	0.930208	0.539529	0.714356
ENSSSCG00000017583	SGCA	18.8962	16.5025	17.5485	10.4979	12.5678	15.957	-0.429306	0.742619	0.0659849	0.25123
ENSSSCG00000002708	TMEM231	0.365083	0.791476	0.60288	0.467681	1.44279	0.544528	0.166143	1.12205	0.557487	0.728103
ENSSSCG00000011071	THNSL1	1.16738	0.776586	0.70664	0.247106	1.37887	0.302197	-0.25547	0.837714	0.468146	0.658282
ENSSSCG00000009093	BBS7	2.1517	1.38787	1.38426	0.414359	1.16248	0.798945	-0.56847	0.674332	0.0627289	0.24668
ENSSSCG00000000486	NUP107	3.97541	2.71931	2.3583	2.32588	2.7062	2.91308	-0.121867	0.918997	0.542604	0.717082
ENSSSCG00000025028	XIAP	7.11999	8.52662	7.40006	9.1717	9.67214	9.75229	0.281665	1.2156	0.0193948	0.169325
ENSSSCG00000035048	C1QBP	33.3128	23.9413	30.0931	14.7673	24.8184	20.3977	-0.537029	0.689189	0.0962721	0.29361
ENSSSCG00000039548	PTGFR	0.471554	0.767216	1.05883	0.338972	0.882493	1.28324	0.0347373	1.02437	0.902074	0.947336
ENSSSCG00000035622	UBE2D3	65.1429	63.6958	63.2634	86.8362	82.6351	68.718	0.299066	1.23035	0.0429261	0.21637
ENSSSCG00000016945	PPWD1	8.01481	7.19585	5.5821	6.19285	12.7374	7.55972	0.266143	1.20259	0.438417	0.633329
ENSSSCG00000022112	DOCK9	3.66069	3.65689	3.63509	5.2059	4.36556	3.90541	0.233077	1.17534	0.077913	0.268594
ENSSSCG00000011933	NECTIN3	2.36039	1.94673	1.91252	2.1386	2.01856	3.01449	0.133062	1.09662	0.41004	0.610045
ENSSSCG00000000234	TAMALIN	0.302615	0.237331	0.801818	1.06787	0.456126	0.853062	0.314033	1.24318	0.23728	0.457417
ENSSSCG00000031538	RNASE4	17.037	15.715	14.0596	18.3917	19.1912	25.2621	0.39312	1.31323	0.0659725	0.25123
ENSSSCG00000008456	PLEKHH2	0.772772	0.650975	0.711676	0.30784	0.694795	0.422995	-0.222503	0.857077	0.122781	0.328637
ENSSSCG00000012825	IKBKG	3.20845	3.48094	3.11707	9.02119	4.11834	3.01299	0.468875	1.38403	0.302502	0.52022
ENSSSCG00000015267	FMO2	2.05837	2.7277	2.13866	1.46911	6.03651	2.98182	0.317029	1.24576	0.516266	0.695052
ENSSSCG00000015868	ARL6IP6	2.29201	1.56763	2.24898	1.21861	2.07519	1.51497	-0.226173	0.8549	0.27722	0.496217
ENSSSCG00000002410	CEP128	0.42951	1.02368	0.93488	0.594077	0.835127	0.703718	-0.0558186	0.962048	0.756452	0.864794
ENSSSCG00000032444	PLXDC2	3.76639	3.92536	5.0715	4.18731	4.70178	5.146	0.116957	1.08444	0.420024	0.618473
ENSSSCG00000040943	DCTN5	1.86868	1.43366	1.77058	1.05748	1.9597	1.23797	-0.168394	0.889832	0.388485	0.59288
ENSSSCG00000005720	MED27	1.39746	1.38422	1.72336	2.3399	2.02378	1.70276	0.270061	1.20586	0.0670606	0.252537
ENSSSCG00000011498	SLC25A26	1.48091	1.02003	1.4173	1.81038	1.80005	1.79812	0.287346	1.22039	0.0368624	0.205172
ENSSSCG00000031442	CLP1	1.14598	1.63299	1.71394	1.61417	2.19459	2.60584	0.324531	1.25226	0.132426	0.339343
ENSSSCG00000023996	GOLM2	3.29561	3.0473	2.82535	1.44974	2.3364	1.70529	-0.529569	0.692762	0.0193739	0.169301
ENSSSCG00000005015	SOS2	0.469318	0.306314	7.96702	0.017629	10.5437	11.5254	1.03192	2.04474	0.526723	0.703308
ENSSSCG00000009540	LIG4	1.83425	2.47459	1.90666	3.14078	2.15076	1.89774	0.133787	1.09717	0.500655	0.683084
ENSSSCG00000009536	ARGLU1	21.3253	16.9381	19.0431	28.8221	20.8861	22.9186	0.319908	1.24825	0.117802	0.321604
ENSSSCG00000036293	SRSF10	8.18837	8.6001	7.68148	8.9132	7.37441	7.96745	-0.0135879	0.990626	0.876738	0.93281
ENSSSCG00000009732	CHFR	1.5889	1.09393	1.48986	5.75436	2.52317	2.59038	0.887405	1.84985	0.0513155	0.229773
ENSSSCG00000037733	TRIQK	2.07251	1.81822	3.0133	0.632896	2.06852	1.30233	-0.530306	0.692408	0.156641	0.368854
ENSSSCG00000017219	HID1	0.386203	0.587696	0.207041	0.924552	1.01467	0.789704	0.461745	1.37721	0.0206886	0.172172
ENSSSCG00000015914	SCN7A	0.80369	1.01527	0.940075	0.763635	0.587592	0.869748	-0.143266	0.905467	0.16134	0.375432
ENSSSCG00000001076	RNF144B	5.17125	0.894642	3.90547	0.847392	5.33046	0.465087	-0.58103	0.668486	0.525965	0.702773
ENSSSCG00000040593	BLOC1S5	1.60277	1.5212	1.52911	1.83683	2.45323	0.869836	0.0474505	1.03344	0.864746	0.926676
ENSSSCG00000010261	PPA1	54.2544	58.4204	48.9108	32.0755	48.2416	42.9112	-0.398725	0.758529	0.0981402	0.296826
ENSSSCG00000009021	LRBA	1.20215	1.38696	0.989104	0.242082	1.58735	1.03067	-0.226672	0.854604	0.518581	0.696776
ENSSSCG00000009524	TMTC4	2.02974	0.970469	1.9047	0.901472	2.48915	1.03549	-0.120252	0.920027	0.741589	0.855668
ENSSSCG00000004237	SERINC1	66.4276	52.2836	44.3756	67.5984	71.1732	107.82	0.574854	1.48953	0.0987412	0.29726
ENSSSCG00000027700	RPRD1A	3.54135	3.20757	3.02824	2.22962	4.25902	2.81154	-0.0832428	0.943934	0.715364	0.838306
ENSSSCG00000007133	ACSS1	1.19059	1.44587	1.26863	1.68022	0.920084	2.19285	0.144959	1.1057	0.546392	0.72021
ENSSSCG00000020846	SCARA3	3.75677	3.98908	3.3625	3.22874	5.09663	3.93961	0.0995747	1.07146	0.574493	0.738964
ENSSSCG00000015779	CDKN2AIP	4.1955	4.28543	2.99871	5.68563	5.52133	5.47445	0.454056	1.36989	0.0256656	0.182657
ENSSSCG00000013249	CKAP5	3.99221	4.35358	3.60386	3.03815	4.02737	2.81616	-0.22247	0.857097	0.178749	0.395692
ENSSSCG00000010519	ZDHHC16	2.49608	1.66935	1.92863	0.738041	2.76627	1.34709	-0.276992	0.82531	0.4661	0.656394
ENSSSCG00000016031	CALCRL	8.51568	8.50372	7.46958	4.28601	12.1371	7.98148	-0.0987943	0.933813	0.810093	0.894462
ENSSSCG00000039472	SLC30A1	2.74732	1.60344	1.78242	1.27497	3.12743	3.01591	0.158065	1.11579	0.650558	0.792809
ENSSSCG00000033593	CIP2A	0.389067	0.76947	0.471448	0.112083	0.356758	0.165965	-0.346572	0.78645	0.0638025	0.248586
ENSSSCG00000049630	DEPTOR	0.623803	1.04376	0.67853	1.09663	5.5244	0.434817	0.60566	1.52167	0.413641	0.612662
ENSSSCG00000015342	COL28A1	0.702616	0.238509	0.599491	0.187688	0.413677	0.223719	-0.238363	0.847707	0.211597	0.432017
ENSSSCG00000014967	FAM76B	2.41807	1.77975	1.60415	2.16092	2.96356	2.45893	0.269506	1.20539	0.150129	0.360121
ENSSSCG00000016963	CCDC125	1.14716	1.48463	0.412066	0.17958	2.20832	0.204057	-0.241757	0.845715	0.674956	0.811505
ENSSSCG00000031128	PPIC	4.75107	6.4971	8.31368	4.65461	11.3059	8.12359	0.220265	1.16495	0.596615	0.755207
ENSSSCG00000023801	LANCL2	1.54072	1.70467	1.69564	2.30103	3.03586	1.63192	0.306865	1.23702	0.164416	0.378778
ENSSSCG00000001095	GMNN	3.63736	1.78076	2.21236	7.71715	3.0307	3.90294	0.685373	1.60812	0.16155	0.375553
ENSSSCG00000002682	MBTPS1	14.0221	11.7143	11.003	8.96395	12.6701	12.7899	-0.0958357	0.93573	0.626748	0.77587
ENSSSCG00000014410	SH3RF2	2.64457	2.32649	2.86431	2.74205	9.0682	1.86973	0.402173	1.3215	0.508482	0.688748
ENSSSCG00000009684	PRSS55	0.371743	0.928628	1.09004	0.444365	0.591499	0.461879	-0.23949	0.847045	0.278922	0.497767
ENSSSCG00000005506	MEGF9	1.00721	1.00227	0.671019	0.373285	1.15872	0.901687	-0.0841557	0.943336	0.713136	0.836712
ENSSSCG00000001955	SRP54	11.2062	8.84652	9.75836	9.43362	9.79814	9.84535	-0.027218	0.981311	0.78125	0.879455
ENSSSCG00000003489	EMC1	4.72235	3.79793	3.32242	1.17761	5.73567	3.40817	-0.292036	0.816748	0.582953	0.745297
ENSSSCG00000050014	MRPS16	5.46643	6.38655	1.24549	0	6.45303	1.20033	-0.903118	0.53473	0.418785	0.617418
ENSSSCG00000016453	TCAF1	6.62161	7.30295	6.87323	1.43251	6.80392	2.05339	-1.03454	0.488172	0.115447	0.319377
ENSSSCG00000033107	DYNLT1	14.0855	12.7182	11.1446	21.1738	14.1104	16.1578	0.397899	1.31759	0.0994568	0.298217
ENSSSCG00000003859	TUT4	6.82269	5.01015	4.80252	9.22324	10.4745	6.29992	0.550091	1.46418	0.0822106	0.274989
ENSSSCG00000016703	HOXA5	3.57758	2.54446	3.93452	2.33273	5.3821	2.04597	-0.101807	0.931865	0.794623	0.887266
ENSSSCG00000003766	DNAJB4	83.1153	64.3374	68.1196	12.8458	55.2714	30.2785	-1.32078	0.400317	0.0913281	0.286363
ENSSSCG00000005082	PCNX4	2.58046	1.53281	1.88599	1.0853	1.97157	1.65655	-0.222972	0.856798	0.347407	0.560871
ENSSSCG00000017764	KIAA0100	2.31272	2.13799	2.11832	2.24459	3.54362	2.31308	0.197141	1.14642	0.284278	0.503589
ENSSSCG00000004423	TUBE1	0.923617	0.500001	0.254693	0.086798	0.226704	0.503763	-0.284224	0.821183	0.275188	0.494226
ENSSSCG00000004979	MYO9A	1.78642	1.87675	1.393	1.37439	2.82428	2.24046	0.205758	1.15329	0.397862	0.599736
ENSSSCG00000004127	PLAGL1	4.46736	2.61393	3.46682	6.64485	5.63	4.86738	0.584186	1.49919	0.046217	0.222459
ENSSSCG00000022486	CBLB	1.08146	0.704024	1.12595	1.0826	1.62928	1.53678	0.293801	1.22587	0.114214	0.31821
ENSSSCG00000005346	ZCCHC7	1.39953	1.77096	1.86296	2.57229	1.95855	2.75561	0.353379	1.27755	0.0539759	0.2343
ENSSSCG00000023814	FAIM	1.47941	2.06156	0.783193	0.595899	1.80815	0.240301	-0.428016	0.743283	0.361581	0.573109
ENSSSCG00000011562	EMC3	12.6473	8.58585	10.8605	18.5496	13.5456	14.4553	0.500685	1.41488	0.0640104	0.248834
ENSSSCG00000039978	ZNF773	2.71702	1.69224	2.11241	2.42798	1.29437	1.52524	-0.21637	0.860728	0.38198	0.587086
ENSSSCG00000028180	DUSP28	2.15924	5.45185	4.29115	7.46088	5.21134	2.41245	0.244549	1.18472	0.64527	0.789434
ENSSSCG00000030277	ENDOV	0.74051	0.478789	0.232445	0.895884	0.80849	0.503529	0.23352	1.1757	0.256078	0.476634
ENSSSCG00000039793	PATJ	1.95257	2.01693	1.62774	0.654066	2.61902	1.33047	-0.24888	0.841549	0.49604	0.679533
ENSSSCG00000005944	NDRG1	4.94448	3.40377	3.12388	8.54244	4.71285	5.08412	0.539775	1.45375	0.130193	0.336616
ENSSSCG00000016773	ZNF282	2.0642	1.63273	1.66727	3.05023	2.14085	2.64663	0.369431	1.29184	0.044152	0.219309
ENSSSCG00000003843	PARS2	1.03647	0.64798	1.20795	0.354322	1.60208	0.274717	-0.240687	0.846342	0.53252	0.708648
ENSSSCG00000038968	TMEM263	16.9326	15.9013	16.7982	10.7923	24.8541	14.3353	-0.0687869	0.953439	0.846855	0.916589
ENSSSCG00000037002	SERTAD2	3.64157	2.73296	2.94368	1.44816	6.11585	2.03074	-0.124023	0.917625	0.808723	0.894118
ENSSSCG00000000487	SLC35E3	0.978167	0.90781	0.63151	0.168779	1.09542	0.144925	-0.378264	0.769363	0.27354	0.492841
ENSSSCG00000007331	RBL1	2.43109	2.7651	1.75712	3.56342	3.60349	3.45527	0.464613	1.37995	0.0256413	0.182657
ENSSSCG00000029174	CCDC126	0.459498	0.606995	1.13626	1.3901	0.584849	1.66503	0.336881	1.26302	0.297769	0.516573
ENSSSCG00000036926	MVB12B	1.6076	2.16165	2.19944	0.76841	2.03614	1.26598	-0.372134	0.772639	0.203126	0.424083
ENSSSCG00000037591	AMMECR1	0.739952	1.41021	0.568422	1.49738	1.26549	1.97412	0.451727	1.36768	0.108386	0.309785
ENSSSCG00000024598	PRKAA1	4.32774	3.64994	3.32014	3.08871	4.35718	4.64916	0.0697808	1.04956	0.701534	0.828877
ENSSSCG00000003401	KIF1B	21.681	18.8068	18.3038	29.0925	27.9322	23.6773	0.436301	1.35313	0.0183465	0.166552
ENSSSCG00000028195	ERICH1	1.20751	1.09151	1.20521	2.28757	1.62513	1.37581	0.336651	1.26282	0.0752934	0.265444
ENSSSCG00000024127	ABI1	10.1703	9.5985	10.6515	11.0379	11.3242	13.6483	0.218591	1.1636	0.0887188	0.283255
ENSSSCG00000040007	PIGV	2.49437	1.12231	1.82037	1.52163	2.63195	1.27987	-0.00083403	0.999422	0.997855	0.999631
ENSSSCG00000031536	MYCT1	8.01163	4.59443	6.86205	2.08138	7.29942	4.70246	-0.480837	0.716562	0.35874	0.570365
ENSSSCG00000033753	UBXN2A	7.35607	7.07487	8.58859	8.6422	13.4572	10.7289	0.445831	1.3621	0.0735039	0.262522
ENSSSCG00000007142	PANK2	2.8731	2.18451	2.10716	3.73382	4.18441	2.30258	0.360207	1.28361	0.181013	0.398464
ENSSSCG00000016792	RETREG1	10.5683	14.7929	7.00956	260.236	16.4941	351.91	3.36871	10.3296	0.0748133	0.264591
ENSSSCG00000025675	EEF2	549.673	425.185	464.487	475.153	748.64	522.181	0.25784	1.19569	0.319587	0.534802
ENSSSCG00000040073	MZT1	5.32883	5.22111	5.39856	3.15656	7.50671	3.9608	-0.174099	0.886321	0.605429	0.762134
ENSSSCG00000027509	VPS54	5.9888	5.55965	5.6325	10.4235	7.58992	9.13725	0.569986	1.48451	0.00964994	0.142768
ENSSSCG00000010360	BMPR1A	11.2356	11.3346	10.0089	4.53704	11.4625	5.43972	-0.634206	0.644295	0.155743	0.367511
ENSSSCG00000009177	DNAJB14	2.46874	1.93442	1.97672	2.49279	3.1429	3.66017	0.384729	1.30561	0.0550087	0.236028
ENSSSCG00000025417	BBS2	5.88269	4.41305	3.69028	2.32011	3.79611	1.55962	-0.70002	0.615564	0.0857502	0.279818
ENSSSCG00000007391	MATN4	0.326249	0.781697	0.463065	0	0.249609	0.135557	-0.42824	0.743168	0.0516749	0.230248
ENSSSCG00000010686	BAG3	33.2594	26.1021	26.3824	168.799	40.8422	60.7059	1.36932	2.58349	0.088996	0.283607
ENSSSCG00000004620	MYO5A	8.21799	6.51851	7.31336	10.7117	9.46931	11.0113	0.451322	1.36729	0.0124478	0.152167
ENSSSCG00000010835	AIDA	9.0114	9.67859	8.77806	8.39853	10.2938	8.17254	-0.0341862	0.976582	0.754503	0.863406
ENSSSCG00000004121	FBXO30	14.0887	10.3248	9.33547	22.1181	7.85763	19.0877	0.406589	1.32555	0.428353	0.624777
ENSSSCG00000021333	PAK4	1.56447	1.22862	1.49698	3.20426	2.25601	1.98113	0.505276	1.4194	0.0350155	0.202702
ENSSSCG00000014249	MARCHF3	1.98103	2.03553	1.55911	13.0998	1.24398	4.94096	1.00699	2.00971	0.260973	0.481446
ENSSSCG00000014427	FBXO38	3.97757	3.03178	1.78636	6.48781	4.80612	3.72638	0.625871	1.54314	0.114454	0.318268
ENSSSCG00000004070	SCAF8	3.52701	2.88101	3.13881	3.61561	5.41503	3.60619	0.302449	1.23324	0.152346	0.363232
ENSSSCG00000039480	ERLIN2	4.07447	3.71571	3.34541	1.38055	5.32022	2.13844	-0.379636	0.768632	0.421369	0.619143
ENSSSCG00000008874	TMEM144	0.989871	0.770531	0.668391	0.186501	0.85654	0.383082	-0.316032	0.803276	0.195733	0.414671
ENSSSCG00000027114	SCP2	21.0238	18.2984	17.0351	7.41875	19.8727	10.7322	-0.631523	0.645494	0.182401	0.399955
ENSSSCG00000012236	OTC	0.544933	1.29253	0.257862	0	0.373463	0	-0.565881	0.675543	0.128859	0.33478
ENSSSCG00000000853	NT5DC3	2.20719	1.54336	1.59552	0.770688	2.32611	1.33338	-0.207834	0.865836	0.505053	0.686116
ENSSSCG00000012686	MOSPD1	1.67077	1.44191	0.727111	14.2616	2.82728	4.09543	1.57458	2.97848	0.0689999	0.25585
ENSSSCG00000001382	DDR1	2.84961	2.00608	1.33439	1.83783	2.6765	1.66878	0.0145557	1.01014	0.956693	0.97787
ENSSSCG00000027652	KLHL15	3.52799	2.58271	3.39126	4.63479	4.3735	2.92849	0.246547	1.18636	0.274017	0.493247
ENSSSCG00000033703	FAM111A	3.23117	3.01247	1.44225	4.34957	2.71252	5.75235	0.564484	1.47886	0.188133	0.405853
ENSSSCG00000009186	METAP1	5.63051	2.39105	3.70019	2.73247	2.68586	2.02811	-0.447674	0.733224	0.20483	0.425536
ENSSSCG00000015945	METTL8	1.33343	1.08968	0.849768	0.171723	1.28893	0.178608	-0.50423	0.705036	0.206627	0.427288
ENSSSCG00000028258	AZI2	12.3076	10.0237	9.79809	8.03774	10.6746	8.99818	-0.195496	0.873273	0.246113	0.467029
ENSSSCG00000034494	MARS2	1.82868	1.00388	1.73983	0.7116	2.21028	1.59436	-0.0411968	0.971848	0.900727	0.946612
ENSSSCG00000031686	FAM104A	3.29468	3.16752	3.51489	5.54911	2.85916	3.34847	0.147887	1.10795	0.560892	0.73027
ENSSSCG00000027013	CYP4F8	3.29435	1.32074	1.71946	5.19088	3.27067	3.71017	0.733346	1.66249	0.0776292	0.268395
ENSSSCG00000004222	NCOA7	2.69714	1.93475	2.09282	3.1049	2.40689	1.68564	0.0541659	1.03826	0.803564	0.892481
ENSSSCG00000001209	ZSCAN12	1.4167	0.518633	0.487504	0.534197	1.72713	0.965372	0.196988	1.1463	0.58452	0.74626
ENSSSCG00000011956	TRMT10C	5.11977	4.43822	4.10122	3.18449	5.44243	4.09118	-0.102266	0.931569	0.628909	0.777461
ENSSSCG00000029260	NDNF	1.39992	0.651931	0.703794	0.0520836	0.467405	0.361609	-0.561354	0.677666	0.0677062	0.253598
ENSSSCG00000000661	PHC1	2.4015	2.06564	2.85738	4.25214	4.63492	2.75718	0.488989	1.40346	0.0748492	0.264591
ENSSSCG00000011775	KLHL24	52.1683	31.7784	27.6015	32.7395	30.3046	53.4863	0.0691023	1.04906	0.860672	0.924895
ENSSSCG00000006866	DBT	6.36	5.95426	5.47851	4.99091	8.74623	4.55688	-0.0104568	0.992778	0.969796	0.984923
ENSSSCG00000013927	SLC25A42	2.98829	1.95188	1.54415	0.358581	2.63478	0.57542	-0.648294	0.638034	0.249318	0.469625
ENSSSCG00000014291	AFF4	4.35874	3.56951	3.48119	17.7132	4.77625	5.99271	0.928052	1.90271	0.155851	0.367581
ENSSSCG00000041202	SREK1IP1	6.7743	7.52951	6.87415	5.3217	8.22451	7.51148	-0.0243674	0.983252	0.893574	0.942867
ENSSSCG00000039202	FCF1	16.0608	12.8504	11.2297	10.8513	14.5441	10.9178	-0.132157	0.912466	0.526097	0.70287
ENSSSCG00000006873	FRRS1	0.489217	1.03174	2.03183	0.0416578	1.43508	0.20009	-0.530488	0.69232	0.332295	0.547389
ENSSSCG00000007636	GJC3	0.600231	0.116467	0.178052	0.322276	0.857033	0.379879	0.22898	1.17201	0.363327	0.574787
ENSSSCG00000028663	RBM25	9.52096	8.88282	12.7964	16.8756	13.7911	12.2569	0.429637	1.34689	0.0912985	0.286347
ENSSSCG00000030616	RESF1	3.02414	2.27672	2.05037	2.67378	4.12677	6.2553	0.588145	1.50331	0.128541	0.334203
ENSSSCG00000001972	AP4S1	2.7854	2.01148	1.61864	1.62101	2.32154	1.58769	-0.135365	0.910439	0.524216	0.701467
ENSSSCG00000037305	TMEM33	9.46809	9.62622	8.53219	7.45739	29.3363	8.78873	0.414672	1.333	0.517114	0.695744
ENSSSCG00000015197	SPA17	1.16978	0.51853	1.01891	0.725516	1.05745	0.432131	-0.12925	0.914307	0.584993	0.746483
ENSSSCG00000028192	DNAJC28	1.82964	2.24062	1.54091	0.146673	2.80079	0.465635	-0.622318	0.649626	0.310943	0.527278
ENSSSCG00000007356	PLCG1	2.48528	1.11571	2.09621	1.68253	2.64082	2.19248	0.149872	1.10947	0.583978	0.745728
ENSSSCG00000013865	NWD1	0.126343	3.60684	2.22141	0.900739	2.08839	2.47936	0.0963731	1.06908	0.891883	0.942064
ENSSSCG00000014955	MRE11	2.01967	1.8167	1.65467	0.785251	1.68374	1.38719	-0.32708	0.797148	0.148224	0.35751
ENSSSCG00000029304	STEAP3	0.74756	0.414872	0.603841	0.499426	0.349393	0.633965	-0.0874825	0.941164	0.503561	0.685388
ENSSSCG00000000559	RASSF8	5.41911	6.71555	7.5403	57.3634	8.29777	17.963	1.53486	2.89759	0.12074	0.325861
ENSSSCG00000006239	UBXN2B	4.22155	2.92278	2.49214	1.29873	5.80966	2.19225	-0.172492	0.887309	0.745017	0.857614
ENSSSCG00000024881	TCP11L2	2.7615	1.61314	1.51046	2.62535	1.46316	4.11093	0.295724	1.2275	0.45322	0.643928
ENSSSCG00000009963	TPST2	1.60884	2.54965	1.81609	1.50166	1.82958	0.803285	-0.34356	0.788094	0.218338	0.437934
ENSSSCG00000000161	PWP1	7.28516	8.32041	6.28631	8.69804	9.86834	9.4512	0.323079	1.251	0.0463699	0.222468
ENSSSCG00000035366	MFHAS1	0.897081	0.976642	1.13471	1.47227	1.1179	1.30695	0.197864	1.147	0.0723627	0.261763
ENSSSCG00000012269	CDK16	12.1029	9.27915	10.0203	5.85799	9.39949	6.19972	-0.510463	0.701997	0.0776728	0.268395
ENSSSCG00000021731	WWC2	2.3431	2.10696	1.82824	2.98741	2.5111	2.31956	0.22059	1.16521	0.103239	0.303051
ENSSSCG00000038459	SURF2	10.4228	8.01734	10.7194	7.88316	11.8805	9.23867	-0.0144067	0.990064	0.945258	0.97252
ENSSSCG00000011347	NME6	2.52294	2.12244	3.38587	1.36709	4.2242	2.83334	-0.0084645	0.99415	0.982462	0.991775
ENSSSCG00000012174	APOO	3.27715	4.69956	3.55061	1.7597	3.27656	3.01123	-0.409519	0.752875	0.154748	0.365918
ENSSSCG00000004143	TXLNB	98.5714	93.5581	86.6186	73.8589	76.6409	134.492	-0.0223479	0.984629	0.940663	0.970379
ENSSSCG00000040325	COX7C	125.053	132.155	127.73	95.5277	110.448	94.588	-0.357065	0.780752	0.00898352	0.138635
ENSSSCG00000014915	EED	7.73997	6.29747	7.14084	5.41646	12.41	9.72794	0.276703	1.21142	0.440996	0.635433
ENSSSCG00000021624	LAD1	1.28346	0.797061	0.762456	0.967531	2.3923	1.51341	0.404616	1.32374	0.190588	0.408951
ENSSSCG00000027767	SHLD2	0.648452	0.513166	0.497676	0	0.978939	0.327264	-0.169408	0.889207	0.589217	0.750229
ENSSSCG00000004392	AMD1	12.5754	12.4001	14.9618	15.0562	10.1097	16.7039	0.040389	1.02839	0.863383	0.926108
ENSSSCG00000025729	IRS1	5.00044	7.22518	5.99212	1.70185	12.9634	0.921856	-0.750274	0.594491	0.448082	0.640947
ENSSSCG00000016619	ING3	4.89671	4.51408	3.15464	1.41318	4.30861	4.87624	-0.281196	0.822909	0.552612	0.724637
ENSSSCG00000012679	GPC4	5.12039	4.61897	4.03582	6.17302	4.79738	3.22731	0.00718876	1.005	0.977168	0.98871
ENSSSCG00000040208	PAG1	1.17254	1.03607	0.623509	0.169324	0.992399	0.145004	-0.476251	0.718843	0.176888	0.393577
ENSSSCG00000025298	POLR1F	9.55062	10.1765	9.99378	8.8926	12.6735	9.9384	0.0635749	1.04505	0.673701	0.810691
ENSSSCG00000004393	GTF3C6	7.72783	6.09846	5.71916	2.67721	6.2922	4.82384	-0.471491	0.721219	0.205921	0.426719
ENSSSCG00000029783	MKX	0.649641	0.542798	1.2343	0.339572	0.154409	0.161608	-0.554159	0.681054	0.0361808	0.204328
ENSSSCG00000011662	COPB2	13.7327	13.8431	11.7217	11.5476	17.276	10.8536	-0.0111408	0.992308	0.96003	0.98001
ENSSSCG00000008195	COX5B	194.824	214.411	174.15	181.335	161.008	172.864	-0.174875	0.885844	0.153565	0.364518
ENSSSCG00000008589	WDCP	0.458096	0.545742	0.682932	0.521587	1.1027	0.356728	0.0648625	1.04599	0.760297	0.866764
ENSSSCG00000003775	MSH4	9.34805	8.29255	7.43776	9.06973	10.1462	9.41199	0.17546	1.12932	0.139541	0.347484
ENSSSCG00000024809	CLCN4	5.40914	3.49957	1.67072	0.403573	1.51647	1.17809	-1.10786	0.463982	0.0678197	0.253782
ENSSSCG00000015343	MIOS	4.26437	4.27724	3.71848	4.97945	4.78841	5.63908	0.269932	1.20575	0.0279148	0.188777
ENSSSCG00000000742	ITFG2	1.34768	0.701339	0.959218	0.915034	0.899564	0.992089	-0.0369538	0.974711	0.799439	0.890062
ENSSSCG00000000072	SLC25A17	2.14246	2.26314	1.86223	1.82951	2.16304	1.6847	-0.0962244	0.935478	0.3432	0.557123
ENSSSCG00000008604	WDR35	1.42608	1.08941	1.03371	0.806432	1.70975	0.744943	-0.0904524	0.939228	0.700345	0.828127
ENSSSCG00000031881	CDC42SE1	4.55046	6.2674	5.55197	4.83556	5.71195	5.43921	-0.0224959	0.984528	0.869117	0.928938
ENSSSCG00000033655	TUBB2B	4.78616	7.73306	4.96467	12.8782	7.07138	5.27851	0.407484	1.32637	0.352849	0.565409
ENSSSCG00000004710	ADAL	2.07272	3.12294	2.18815	0.933306	2.95035	1.83085	-0.300541	0.811948	0.409192	0.609355
ENSSSCG00000029113	OBI1	2.77975	1.94417	2.96574	2.08588	3.62544	2.35008	0.038575	1.0271	0.870769	0.929208
ENSSSCG00000022256	DEPP1	0.678466	0.787533	0.215629	17.8163	1.36257	3.37402	1.91214	3.76366	0.101943	0.300967
ENSSSCG00000002684	CDH13	25.3956	23.7997	19.0166	5.56643	17.7725	13.193	-0.968277	0.511116	0.107878	0.309437
ENSSSCG00000036418	SLC8A1	1.37937	1.04862	1.02673	0.456877	0.603194	0.463432	-0.5104	0.702028	0.00424923	0.120368
ENSSSCG00000003353	SLC35E2B	1.03698	1.58716	1.7995	0.847683	2.43929	1.05876	-0.0577888	0.960736	0.860737	0.924895
ENSSSCG00000011048	SUV39H2	1.91872	1.72484	1.71935	0.649155	2.35968	1.27915	-0.258741	0.835817	0.435163	0.630354
ENSSSCG00000007288	MYH7B	1.62783	1.24063	0.835304	0.32726	0.889063	0.221463	-0.606355	0.656854	0.0679828	0.253966
ENSSSCG00000037170	POMP	21.8891	20.0936	19.5216	65.6038	33.8463	27.7177	0.916644	1.88772	0.0684154	0.254641
ENSSSCG00000006115	RUNX1T1	1.87965	2.37277	1.28333	0.534331	6.10535	1.4043	0.0803878	1.0573	0.911122	0.95396
ENSSSCG00000024088	TLN2	10.2727	8.35466	8.51668	10.7063	17.47	20.4269	0.735592	1.66508	0.0561356	0.237924
ENSSSCG00000017525	NFE2L1	22.9896	13.7883	14.3518	100.872	25.448	57.8712	1.62138	3.07668	0.0559308	0.23757
ENSSSCG00000039905	C1orf109	4.14777	3.82491	2.19155	5.22396	4.60754	4.43706	0.419774	1.33772	0.134112	0.340861
ENSSSCG00000014298	PPP2CA	28.5736	21.746	23.2113	28.9996	21.7468	43.9422	0.304356	1.23487	0.377987	0.583771
ENSSSCG00000031510	FNTA	10.759	8.76131	8.0774	8.36125	12.0339	9.95785	0.119915	1.08667	0.535573	0.71095
ENSSSCG00000028327	RHOBTB1	10.0344	11.0596	12.6917	3.27937	23.5892	5.12565	-0.499689	0.707259	0.553971	0.725275
ENSSSCG00000009062	MGARP	32.4751	47.742	33.4636	7.6252	32.1261	26.1511	-0.952574	0.51671	0.2048	0.425536
ENSSSCG00000002403	VIPAS39	0.591073	0.199745	1.39854	0.859731	0.915672	1.09016	0.233889	1.176	0.471577	0.661114
ENSSSCG00000010308	CHCHD1	13.6361	14.6261	12.6567	12.9628	15.3556	9.77735	-0.114578	0.923652	0.567538	0.734333
ENSSSCG00000032752	ZBTB43	2.42133	2.94521	2.3755	4.02868	3.52326	2.44295	0.260476	1.19787	0.217211	0.436898
ENSSSCG00000017521	SCRN2	2.58724	3.90379	3.26633	1.98451	1.77918	3.13426	-0.37666	0.770219	0.161117	0.375135
ENSSSCG00000024618	FBXO28	3.16721	4.416	4.84526	2.82941	1.91037	6.89043	-0.19505	0.873543	0.689535	0.821383
ENSSSCG00000009259	PAQR3	4.53438	4.17078	4.26978	7.92723	3.83898	5.99082	0.333944	1.26045	0.265875	0.484418
ENSSSCG00000017218	CDR2L	1.46929	2.10806	2.45782	0.792058	1.11434	2.11492	-0.389651	0.763314	0.231449	0.450735
ENSSSCG00000011622	KBTBD12	4.33955	5.97768	6.57797	0.25528	6.55253	0.424953	-1.4618	0.36304	0.159829	0.373402
ENSSSCG00000028737	USP3	1.51935	1.66713	1.38393	1.94802	1.64622	2.26008	0.222302	1.16659	0.087377	0.281447
ENSSSCG00000022900	SUPT16H	12.0263	8.64804	6.95341	10.9122	12.0592	11.7873	0.330948	1.25784	0.191728	0.409989
ENSSSCG00000037706	PRKAR2B	1.54595	1.85775	4.20319	0.354121	2.22235	1.78093	-0.547147	0.684372	0.336528	0.55094
ENSSSCG00000009775	CDK2AP1	35.2182	42.846	35.9157	27.6508	47.2661	31.8089	-0.123241	0.918123	0.637191	0.782895
ENSSSCG00000001709	SUPT3H	2.16016	1.73144	2.33816	2.74772	3.63966	3.45797	0.4759	1.39079	0.0205339	0.172172
ENSSSCG00000008218	RNF103	5.12651	4.23386	5.04329	5.93737	4.5082	7.05329	0.222424	1.16669	0.273047	0.492701
ENSSSCG00000033456	GPR157	2.85395	4.45568	4.96121	9.39724	3.05493	4.19017	0.267961	1.2041	0.583369	0.745444
ENSSSCG00000014173	LNPEP	7.41335	5.7221	4.51176	1.25225	9.36029	3.31289	-0.543697	0.686011	0.457475	0.648287
ENSSSCG00000036716	RPL37A	86.9216	81.2047	76.7382	82.5067	81.8499	79.3053	-0.00539189	0.99627	0.925474	0.96247
ENSSSCG00000033451	H2AC11	0.882468	0.671295	0.510178	0.483528	0.139127	0.718649	-0.236692	0.848689	0.294552	0.512814
ENSSSCG00000009779	MPHOSPH9	2.15402	2.32741	2.33058	1.52207	2.17563	1.85228	-0.204532	0.86782	0.108967	0.310684
ENSSSCG00000013647	CDC37	28.7075	21.8372	21.303	32.6992	42.595	26.3193	0.469113	1.38426	0.117476	0.32123
ENSSSCG00000016535	CALD1	21.5588	18.1911	22.6026	29.1079	29.9413	30.9646	0.514363	1.42836	0.00542327	0.126732
ENSSSCG00000005273	OSTF1	9.62359	9.08749	8.30321	8.52034	11.0453	7.01064	-0.0393638	0.973084	0.83708	0.910986
ENSSSCG00000040735	DDAH1	4.01237	2.88831	2.71244	3.0717	5.46675	1.79315	0.00785294	1.00546	0.984305	0.992784
ENSSSCG00000002828	LPCAT2	0.791274	0.762741	0.894608	1.12581	1.04576	1.17911	0.221228	1.16573	0.00581021	0.129293
ENSSSCG00000031698	GFUS	9.87218	6.29116	6.78081	5.31738	5.73555	6.28989	-0.33054	0.795239	0.154049	0.365007
ENSSSCG00000023266	FOXJ3	3.39676	3.23369	3.26415	2.17872	4.86746	4.49589	0.122974	1.08898	0.6841	0.817331
ENSSSCG00000004531	C18orf54	0.726808	0.632306	0.541657	0.496494	1.03745	0.334839	-0.0314954	0.978406	0.875235	0.932046
ENSSSCG00000015958	PDK1	6.04718	5.32698	4.42497	2.87386	5.61462	2.82594	-0.43431	0.740047	0.198935	0.418613
ENSSSCG00000014283	KIF3A	1.47526	2.59452	1.97868	2.88613	1.95795	2.20983	0.159126	1.11661	0.458787	0.649521
ENSSSCG00000004331	CASP8AP2	0.968042	1.2625	1.42732	0.872505	1.53803	1.05406	-0.0489634	0.966631	0.771246	0.873253
ENSSSCG00000011787	MAGEF1	4.80208	4.87102	5.59337	5.73401	4.61961	3.13437	-0.173865	0.886465	0.461492	0.652236
ENSSSCG00000001720	SLC25A27	0.948708	1.06536	0.69328	1.27062	2.18324	1.1673	0.40025	1.31974	0.108525	0.309874
ENSSSCG00000030484	AHR	2.11644	2.57912	1.85412	1.71839	2.4334	2.34779	-0.0089849	0.993791	0.952891	0.976094
ENSSSCG00000010943	AOPEP	3.82823	3.24145	3.68899	4.85172	2.22833	3.7202	-0.0356114	0.975618	0.896556	0.944452
ENSSSCG00000031033	FAM133A	0.458732	0.481852	0.687438	0.0372138	0.402867	0.293153	-0.318322	0.802002	0.0950005	0.292448
[truncated: 2,730 more rows]
