# Supplementary material for: Transcriptome Analysis of miRNA and mRNA in Porcine Skeletal Muscle following Glaesserella parasuis Challenge
Source: Genes (Basel). 2024 Mar 13;15(3):359. doi: 10.3390/genes15030359 (PMC10970282; doi:10.3390/genes15030359)
Supplement: Supplementary file 1 [file genes-15-00359-s001.zip › Table S9.xlsx]

## Sheet: Table S9
Table S9. The downregulated DE miRNAs and their downregulated DE targets between the two groups.
Track_id	Gene_Name	Control-1_FPKM	Control-2_FPKM	Control-3_FPKM	Treated-1_FPKM	Treated-2_FPKM	Treated-3_FPKM	log2FC	Fold_Change	p_value	q_value
ENSSSCG00000035954	ATAD5	0.809375	0.809136	0.606941	0.095009	0.308961	0.0615886	-0.596506	0.661354	0.00562308	0.127548
ENSSSCG00000015894	DPP4	4.66973	4.36829	2.69585	2.00238	1.95668	2.14024	-0.670896	0.628117	0.0265961	0.184828
ENSSSCG00000004907	CCBE1	0.498707	0.535097	0.961123	0	0.135541	0.125603	-0.60655	0.656765	0.0115415	0.149294
ENSSSCG00000016658	ANLN	2.9415	2.22714	2.41278	0.222618	0.708048	0.278657	-1.341	0.394747	0.00152173	0.106003
ENSSSCG00000002847	GPT2	1.34522	1.12792	0.996195	0	0.12539	0.193165	-0.963733	0.512728	0.000671448	0.0935845
ENSSSCG00000032782	PNPO	16.4575	8.78074	17.9018	4.11015	6.33677	3.24444	-1.44736	0.366692	0.0187613	0.167898
ENSSSCG00000009134	EGF	13.1625	23.1251	23.7293	0.494879	6.2958	4.6006	-2.37065	0.193359	0.0347743	0.202204
ENSSSCG00000004499	ATP5F1A	85.451	94.7067	78.8587	17.5492	44.4917	33.7378	-1.49816	0.354004	0.0185563	0.166926
ENSSSCG00000038254	PRKRA	5.36507	5.87396	6.60163	1.53561	2.0633	2.53928	-1.19892	0.435602	0.00161059	0.106003
ENSSSCG00000007926	SEC14L5	0.872902	1.29021	0.473951	0	0.0498316	0	-0.86343	0.549644	0.00958352	0.142499
ENSSSCG00000010429	PRKG1	3.45097	3.2132	3.2757	0.955521	1.06653	0.990317	-1.10581	0.464641	4.93193e-06	0.0453307
ENSSSCG00000017605	MMD	3.87576	3.52694	3.63798	0.8759	1.68314	1.05383	-1.10261	0.465672	0.00222612	0.107572
ENSSSCG00000013327	MPPED2	0.757682	1.0179	1.05547	0.220611	0.306154	0.272982	-0.61495	0.652952	0.00131454	0.106003
ENSSSCG00000033196	MYORG	7.3205	10.0202	9.74472	0.434036	3.80674	1.59295	-1.92819	0.262759	0.0207073	0.172172
ENSSSCG00000021232	SYNC	5.96782	7.069	6.82987	0.738726	4.02537	1.3033	-1.48371	0.357569	0.0326588	0.19798
ENSSSCG00000030318	SDHC	22.1183	22.7047	17.3775	4.20356	5.19494	9.55777	-1.62904	0.323304	0.00771258	0.13695
ENSSSCG00000008175	CHST10	4.93006	5.01474	5.7678	2.07251	3.93879	3.30103	-0.628994	0.646627	0.0413347	0.213463
ENSSSCG00000012171	PRDX4	4.13931	4.47606	4.64708	2.06325	3.193	2.53774	-0.602115	0.658787	0.0117007	0.150178
ENSSSCG00000006546	TDRD10	0.435602	0.364162	1.1255	0	0	0	-0.685824	0.621651	0.0274456	0.18721
ENSSSCG00000037430	COL6A6	5.12209	3.43135	4.37152	0.0890439	1.02332	0.543322	-1.80709	0.285766	0.00346329	0.117079
ENSSSCG00000011896	ADPRH	1.79731	1.65875	1.18349	0.737603	0.27955	0.726887	-0.693504	0.61835	0.0189149	0.168367
ENSSSCG00000032488	ZADH2	12.4823	12.6535	13.6743	5.79067	8.20479	7.11551	-0.804263	0.572655	0.00375965	0.120368
ENSSSCG00000014217	FEM1C	9.09594	19.166	10.7461	5.45365	7.25343	5.33443	-0.94178	0.52059	0.0450002	0.220253
ENSSSCG00000005287	PSAT1	58.3155	64.9112	46.1644	0.469573	3.45757	0.9993	-4.59375	0.0414135	0.000767444	0.0952706
ENSSSCG00000010486	HELLS	2.128	1.38919	1.54211	0.381961	1.11311	0.264962	-0.787538	0.579332	0.0374703	0.206209
ENSSSCG00000004484	COL12A1	2.86557	2.45628	4.49741	0.691137	1.74401	0.909241	-1.01712	0.4941	0.0250105	0.18205
ENSSSCG00000009519	CLYBL	4.401	5.66764	3.51951	1.46648	2.9523	2.60582	-0.737032	0.599972	0.0491711	0.22714
ENSSSCG00000034811	QDPR	5.25379	6.1369	7.32694	1.18458	4.52104	1.65533	-1.17888	0.441695	0.0498893	0.227441
ENSSSCG00000000217	RACGAP1	4.40709	3.0491	3.47625	0.368975	1.37931	0.77025	-1.36238	0.388939	0.00641481	0.130339
ENSSSCG00000008491	QPCT	3.09635	2.13415	2.25232	0.443017	0.794152	0.281333	-1.21795	0.429893	0.00284655	0.111859
ENSSSCG00000016618	CPED1	3.14524	2.43036	2.45518	0.174701	1.50433	0.616736	-1.12292	0.459162	0.0269282	0.185661
ENSSSCG00000003435	MIIP	1.83757	2.25025	1.63328	0.447543	1.27421	0.678629	-0.711937	0.6105	0.0281122	0.189296
ENSSSCG00000025751	MDH1	99.0768	114.534	76.7171	34.8475	43.7343	65.4775	-1.02513	0.491366	0.0296339	0.193047
ENSSSCG00000028996	ALDH1A1	4.04041	4.873	3.0659	0.852382	2.48347	1.82387	-0.907876	0.532969	0.0424488	0.216005
ENSSSCG00000009448	DIAPH3	0.855249	0.336654	0.451533	0.021383	0	0.0241762	-0.594276	0.662377	0.0140161	0.15492
ENSSSCG00000028113	CAPZA2	27.5185	23.8659	23.6626	6.92409	13.0412	13.7475	-1.13798	0.454396	0.0183001	0.166552
ENSSSCG00000026146	GALNT5	0.673463	0.676871	0.501237	0	0.205567	0	-0.601683	0.658985	0.00447	0.120616
ENSSSCG00000050318	SMIM35	0.712399	1.456	0.779017	0	0.281718	0.134626	-0.787706	0.579265	0.0155373	0.158146
ENSSSCG00000004052	FNDC1	2.33907	1.28821	3.42005	0	0.269637	0.23985	-1.47438	0.359887	0.00760961	0.136875
ENSSSCG00000024864	ATXN10	14.853	11.1797	13.7955	5.24495	8.09523	6.97902	-0.885385	0.541343	0.0105928	0.14395
ENSSSCG00000015772	AGA	4.09337	2.67839	2.72173	1.15314	1.87815	1.66262	-0.693078	0.618533	0.0249872	0.18205
ENSSSCG00000009123	CAMK2D	21.9803	18.6677	19.2702	6.01996	10.8009	9.9467	-1.11222	0.462582	0.0103121	0.14395
ENSSSCG00000006282	KIFAP3	5.37689	6.17238	5.33772	2.25767	4.25848	2.96483	-0.697843	0.616493	0.0287469	0.190829
ENSSSCG00000004466	TTK	1.42181	1.07055	0.700857	0.0392126	0.144724	0.0438914	-0.926632	0.526085	0.00387295	0.120368
ENSSSCG00000000848	GLT8D2	9.60774	7.96973	6.64154	0.242248	2.19974	1.1266	-2.14217	0.226539	0.00687505	0.134515
ENSSSCG00000014274	PDLIM4	4.87546	6.9438	4.52319	3.02669	3.55979	2.68707	-0.642999	0.64038	0.0253496	0.182145
ENSSSCG00000028840	EZH2	2.59263	2.68136	1.35834	1.13256	0.555115	0.760182	-0.805906	0.572003	0.031032	0.194936
ENSSSCG00000037463	MRPS36	65.0666	52.7002	73.2439	28.1834	38.2335	44.1997	-0.782525	0.581349	0.0275025	0.187358
ENSSSCG00000000685	TPI1	503.974	580.199	614.677	238.066	271.338	351.911	-0.991765	0.502862	0.00592217	0.129555
ENSSSCG00000023296	CENPE	1.01779	1.09675	1.60555	0.113795	0.509448	0.26449	-0.791485	0.577749	0.00988542	0.143848
ENSSSCG00000016690	CREB5	1.28734	1.04826	1.72122	0.383689	0.411088	0.239817	-0.798957	0.574764	0.0038316	0.120368
ENSSSCG00000011940	DZIP3	1.1896	1.08729	1.12641	0.183332	0.516241	0.517586	-0.611861	0.654352	0.00721977	0.136201
ENSSSCG00000006735	PTGFRN	7.25156	7.00139	5.79077	1.10245	3.93523	1.42171	-1.38576	0.382688	0.0238845	0.180178
ENSSSCG00000032720	SMPX	177.837	215.19	159.366	22.1373	50.2116	43.6247	-2.29119	0.204307	0.00364673	0.118487
ENSSSCG00000000496	CCT2	2.28554	3.38214	2.35402	0.103894	0	0	-1.81702	0.283807	0.000215032	0.0795331
ENSSSCG00000007547	ADAP1	2.53098	1.96682	2.08572	1.20188	0.817647	1.02229	-0.665932	0.630281	0.00380816	0.120368
ENSSSCG00000010631	GPAM	3.91282	2.46321	2.46194	0.480277	1.71525	0.532411	-1.08583	0.471121	0.0301766	0.193084
ENSSSCG00000010214	CDK1	1.86236	1.57884	1.05437	0.0356707	0.213987	0.21617	-1.10332	0.465445	0.002363	0.109467
ENSSSCG00000010224	EGR2	1.19259	1.66124	1.37014	0.13726	0.805288	0.308281	-0.78808	0.579114	0.0209661	0.172231
ENSSSCG00000015886	ITGB6	8.93116	8.35662	6.64096	0.0997739	1.58549	0.380706	-2.49955	0.176832	0.0029339	0.11278
ENSSSCG00000009560	TFDP1	7.96409	8.74061	7.04432	2.12157	4.69249	3.06353	-1.09403	0.468453	0.0141954	0.15492
ENSSSCG00000015215	CHEK1	0.987947	0.966889	0.529505	0	0	0.0449943	-0.838921	0.559061	0.00259568	0.11062
ENSSSCG00000037539	SORCS2	0.902869	1.1444	1.35323	0.0320683	0.115271	0.431337	-0.8477	0.55567	0.00720912	0.136201
ENSSSCG00000025651	GFM1	28.0104	28.7921	25.1225	8.20575	12.6997	15.4494	-1.148	0.451249	0.0106435	0.144271
ENSSSCG00000016033	GULP1	3.09299	3.36686	3.1834	0.808604	1.94219	2.1163	-0.724276	0.605301	0.0444989	0.219563
ENSSSCG00000034493	ST3GAL6	5.81959	6.41475	7.01995	1.8061	4.32598	3.07219	-0.912086	0.531416	0.0299435	0.193084
ENSSSCG00000003217	ASPDH	13.27	28.8546	18.2446	4.57364	9.48015	5.1882	-1.50115	0.353272	0.0230168	0.177483
ENSSSCG00000040728	EYA1	3.77219	3.10464	2.3104	0	1.71135	0	-1.52663	0.347086	0.0387055	0.209198
ENSSSCG00000007268	E2F1	2.55967	1.81696	2.38667	0.092166	0.147057	0	-1.58687	0.332893	0.000176164	0.0795331
ENSSSCG00000038007	HACD1	44.0007	48.6781	55.7051	17.2875	21.7485	32.528	-1.06135	0.479185	0.017803	0.1649
ENSSSCG00000032081	NDUFS3	103.511	118.505	118.672	43.4828	80.914	72.1119	-0.829378	0.562772	0.040655	0.212485
ENSSSCG00000016900	ESM1	1.96918	1.9896	1.0824	0.103305	0.0503666	0	-1.33185	0.397259	0.00167278	0.106003
ENSSSCG00000011194	ANKRD28	2.67432	3.14658	2.42868	0.660924	0.979387	0.981966	-1.00103	0.499645	0.00101082	0.103008
ENSSSCG00000001977	STXBP6	1.79344	1.80029	1.97281	0.0359552	0.726913	0.266986	-1.11963	0.460212	0.00663537	0.132048
ENSSSCG00000008747	NCAPG	0.688161	0.565508	0.583491	0.018689	0.0887798	0	-0.638589	0.642341	0.000222542	0.0795331
ENSSSCG00000014829	MRPL48	11.6098	12.0306	12.5002	6.44336	9.61767	7.2382	-0.589511	0.664568	0.0190581	0.168367
ENSSSCG00000010721	PSTK	1.04838	0.616708	0.967346	0.140443	0.339046	0.197161	-0.611126	0.654686	0.00828955	0.137729
ENSSSCG00000001065	ATXN1	2.94364	3.38401	2.64384	0.934212	1.64836	1.8037	-0.711022	0.610887	0.0179476	0.165228
ENSSSCG00000002806	MMP15	2.54377	3.20801	2.69999	0.421028	1.51199	0.6926	-1.06365	0.478421	0.0138751	0.154678
ENSSSCG00000021129	PFKM	199.92	233.63	274.151	58.9189	96.1644	165.736	-1.24669	0.421413	0.0490765	0.22704
ENSSSCG00000000607	ART4	2.01191	0.996568	2.62405	0	0.915696	0.160327	-1.0978	0.467228	0.0449204	0.220253
ENSSSCG00000039216	CENPN	2.21286	1.59647	2.3053	0.726175	0.232059	0.566879	-1.01622	0.494411	0.00500922	0.122851
ENSSSCG00000036501	WDR1	50.2575	40.4782	35.5182	24.2	25.6057	24.4321	-0.728975	0.603332	0.00729166	0.136567
ENSSSCG00000028359	BST1	0.936716	0.93442	0.603373	0.169962	0.331485	0	-0.649042	0.637704	0.0123421	0.151666
ENSSSCG00000001800	TM6SF1	11.7353	12.5064	14.2695	1.57597	5.71055	2.73138	-1.78255	0.290669	0.0121244	0.151219
ENSSSCG00000011624	MCM2	2.33476	2.17474	1.20478	0.0785163	0.443115	0	-1.30221	0.405505	0.00628782	0.130339
ENSSSCG00000028135	PRTFDC1	4.3334	3.68143	3.33126	0.703022	1.14006	0.919508	-1.31677	0.401433	0.00052447	0.0927057
ENSSSCG00000028397	TMEM106C	4.1543	3.98179	3.11657	1.17425	2.83565	1.62336	-0.757493	0.591523	0.0441013	0.219309
ENSSSCG00000005524	DAB2IP	4.57142	5.07769	3.5822	0.979393	2.0487	1.18088	-1.18648	0.439373	0.00609516	0.129652
ENSSSCG00000003712	OSBPL1A	5.7624	4.47678	6.09852	1.73896	3.16203	2.5612	-0.898368	0.536493	0.0129265	0.152577
ENSSSCG00000017473	TOP2A	8.34563	9.17054	9.47174	0.841851	1.83363	0.612133	-2.29542	0.203708	0.000786597	0.0952706
ENSSSCG00000022149	RMI2	1.64471	0.70114	0.539231	0.064489	0.156294	0	-0.830717	0.56225	0.0283805	0.189647
ENSSSCG00000005380	COL15A1	49.9761	35.6051	39.7481	2.84147	20.5224	7.44896	-2.25539	0.20944	0.0369212	0.205172
ENSSSCG00000003147	CA11	1.06268	1.01773	1.8567	0	0.616876	0.094652	-0.915973	0.529986	0.0266639	0.18519
ENSSSCG00000028924	AURKB	1.52853	1.13424	1.72972	0	0.320191	0.398093	-0.998857	0.500396	0.00541841	0.126732
ENSSSCG00000034217	SKA2	3.33625	3.57488	4.1487	0.835115	1.5883	1.41544	-1.05141	0.482496	0.00334455	0.11697
ENSSSCG00000005771	HDHD2	6.39605	4.93713	5.29437	2.55268	4.51029	2.8506	-0.624822	0.6485	0.044729	0.219835
ENSSSCG00000011278	TRAK1	14.1055	14.9738	7.41053	1.02276	5.56449	1.30613	-2.01678	0.247108	0.0302888	0.193084
ENSSSCG00000014248	LMNB1	13.9123	12.0802	11.972	2.39967	5.02291	2.29902	-1.74239	0.298874	0.00385988	0.120368
ENSSSCG00000030565	GRIA4	0.727664	0.712162	0.709668	0	0.251513	0.0486642	-0.64871	0.63785	0.00276163	0.111038
ENSSSCG00000025488	MCM3	2.85708	2.74224	1.62313	0.164306	0.441129	0.448869	-1.32037	0.400433	0.00307718	0.114235
ENSSSCG00000037559	ACOT11	1.86415	1.93148	1.54307	0.0987457	0.509855	0.149391	-1.16172	0.446979	0.00176627	0.106003
ENSSSCG00000025842	SPAG8	7.04165	7.55785	5.21493	2.25843	4.25456	2.47467	-0.948619	0.518128	0.021292	0.172844
ENSSSCG00000009405	SUCLA2	152.444	157.251	162.839	51.1792	86.971	93.6039	-1.0652	0.477908	0.017249	0.162647
ENSSSCG00000014223	COMMD10	2.39818	2.98141	2.47769	1.17216	1.79321	1.11653	-0.624473	0.648657	0.0129292	0.152577
ENSSSCG00000035729	MYOZ3	144.337	143.534	182.034	45.9383	86.4674	93.5326	-1.10279	0.465614	0.0312237	0.195575
ENSSSCG00000013017	EHD1	35.4334	41.5031	26.8871	7.093	15.3904	8.82256	-1.68355	0.311315	0.00874208	0.138635
ENSSSCG00000010956	NAA35	7.93437	7.38595	6.20575	3.82597	5.89116	3.5118	-0.61574	0.652595	0.0431655	0.216671
ENSSSCG00000025810	KCNAB1	2.68708	2.73196	1.45649	0.137924	0.0745814	0.062417	-1.56716	0.337472	0.0014494	0.106003
ENSSSCG00000032398	VGLL3	2.36823	1.85413	2.22735	0.41282	1.2099	0.954999	-0.781889	0.581605	0.019007	0.168367
ENSSSCG00000006187	MSC	2.00061	2.41161	2.23991	0.367588	1.29799	0.92868	-0.817348	0.567484	0.0225514	0.176227
ENSSSCG00000012403	OGT	22.1599	19.7353	21.4024	14.447	11.0421	14.94	-0.619768	0.650776	0.0104715	0.14395
ENSSSCG00000020963	EPDR1	27.137	24.3582	31.7802	2.78378	13.8917	3.28328	-2.19952	0.217711	0.0264073	0.184383
ENSSSCG00000024591	ETV1	2.07648	1.67459	2.11039	0.403933	1.36994	0.6801	-0.731607	0.602233	0.0345962	0.20187
ENSSSCG00000013008	CDCA5	0.924262	0.756191	0.607045	0	0.0945047	0.0787399	-0.733847	0.601299	0.000999147	0.102704
ENSSSCG00000013591	TIMM44	11.0335	9.37187	9.197	3.45788	7.37406	5.61037	-0.788884	0.578792	0.0459736	0.22209
ENSSSCG00000008022	TELO2	2.18191	2.23558	2.41386	0.694036	1.50216	1.12184	-0.655456	0.634875	0.0168168	0.161861
ENSSSCG00000007366	MYBL2	1.90381	1.00886	1.63586	0.400102	0.881765	0.60281	-0.621459	0.650013	0.036662	0.205005
ENSSSCG00000003154	GYS1	44.7687	56.0326	49.8628	16.2641	22.5922	8.60491	-1.69494	0.308867	0.0122929	0.151666
ENSSSCG00000004510	ACAA2	24.1356	18.1524	18.4778	5.96733	11.3114	12.1828	-1.01725	0.494056	0.0329405	0.19866
ENSSSCG00000000190	TUBA1B	91.1537	85.2202	80.0799	29.8509	55.0452	28.9258	-1.21271	0.431458	0.0154825	0.157911
ENSSSCG00000015116	MCAM	8.99099	7.03349	11.4884	5.00908	5.2755	3.64993	-0.838361	0.559278	0.0212532	0.172844
ENSSSCG00000005297	DNAJB5	37.7234	45.1433	49.4877	26.3425	27.5796	27.6394	-0.670375	0.628343	0.00424216	0.120368
ENSSSCG00000015896	FAP	12.6167	9.3744	9.64742	0.774101	3.96922	2.11966	-1.9244	0.26345	0.0126353	0.152577
ENSSSCG00000003137	PLEKHA4	2.45813	2.58987	2.36218	0.462926	1.82165	0.746917	-0.844373	0.556953	0.0411741	0.213264
ENSSSCG00000008808	GNPDA2	11.0148	9.25522	8.47283	3.84105	5.73324	5.83955	-0.796101	0.575903	0.0141222	0.15492
ENSSSCG00000027986	ABCB8	1.76567	1.47808	1.03757	0.233636	0.96411	0.371354	-0.690436	0.619667	0.0454364	0.221304
ENSSSCG00000011042	RSU1	21.2512	26.1248	23.0458	12.8787	17.1654	14.5146	-0.630532	0.645938	0.010791	0.14512
ENSSSCG00000009716	SH3RF1	2.92895	2.58845	2.43802	0.686821	1.44995	0.859276	-0.88576	0.541202	0.00660059	0.131991
ENSSSCG00000026004	MSRB3	38.0889	35.6955	34.5103	13.5234	22.6855	24.207	-0.851467	0.554221	0.0287841	0.190829
ENSSSCG00000027621	NDUFA4L2	6.81179	4.69965	6.71232	3.49965	4.15108	2.67142	-0.670888	0.62812	0.030958	0.194864
ENSSSCG00000023862	MTMR8	1.08378	1.69638	1.15807	0.164829	0.835063	0.393584	-0.675074	0.6263	0.0391062	0.209672
ENSSSCG00000008785	FAM114A1	4.82359	4.49631	5.82633	1.76582	3.98035	2.32674	-0.751139	0.594134	0.0483677	0.225685
ENSSSCG00000027432	NSUN3	4.37417	3.96918	4.06384	0.871557	3.09736	0.695615	-1.12618	0.458127	0.0494691	0.227369
ENSSSCG00000000735	TSPAN9	15.2335	12.9394	6.93063	2.01744	4.0784	1.65021	-1.82188	0.282853	0.0128232	0.152577
ENSSSCG00000035667	KBTBD13	1.29829	1.06351	0.760051	0	0.337027	0	-0.880752	0.543084	0.00791374	0.13695
ENSSSCG00000005366	NCBP1	38.566	41.3803	40.2045	16.7068	27.5915	22.3063	-0.849949	0.554804	0.0136867	0.15438
ENSSSCG00000037433	C3orf18	1.19828	1.02008	0.485299	0.293928	0	0	-0.78326	0.581052	0.0208939	0.172172
ENSSSCG00000011563	FANCD2	0.841736	0.659911	0.966538	0.11142	0.274207	0.206428	-0.605028	0.657459	0.00270006	0.110824
ENSSSCG00000010653	TRUB1	0.93082	1.17922	0.98941	0	0.404889	0.185884	-0.776315	0.583856	0.00678678	0.134158
ENSSSCG00000035991	CENPM	1.40684	0.892566	0.718296	0	0.224965	0.280689	-0.772934	0.585226	0.0130791	0.152577
ENSSSCG00000022343	ENO1	52.5135	60.561	53.4409	18.5753	24.5266	33.6969	-1.12359	0.45895	0.010416	0.14395
ENSSSCG00000016157	MYL1	1282.93	1461.8	1540.6	817.874	1046.13	976.634	-0.59607	0.661554	0.010584	0.14395
ENSSSCG00000033444	SPC24	0.487811	0.870544	1.01055	0.156894	0.200497	0.083021	-0.631763	0.645387	0.0101893	0.14395
ENSSSCG00000037237	COMTD1	4.38381	2.91918	3.03906	0.893825	2.25307	1.7834	-0.77108	0.585979	0.0481471	0.225315
ENSSSCG00000004969	KIF23	1.54288	1.50216	1.18506	0.149275	0.505921	0.0641893	-0.972063	0.509776	0.00433589	0.120368
ENSSSCG00000023498	HSPB6	434.538	377.091	256.976	188.44	153.853	118.01	-1.20168	0.434768	0.0156489	0.158373
ENSSSCG00000002412	STON2	2.56877	3.19813	2.74856	1.40654	1.26621	1.58312	-0.665051	0.630666	0.00166193	0.106003
ENSSSCG00000002712	LDHD	2.93685	2.26482	2.68014	0.685715	1.41389	1.80413	-0.683844	0.622504	0.0419101	0.214562
ENSSSCG00000037823	ANKRD34A	0.777901	1.9448	2.59917	0.210156	0.244375	0.427162	-1.04408	0.484953	0.028517	0.190201
ENSSSCG00000035993	C1QTNF2	0.958489	0.78906	1.17739	0	0.251351	0.221366	-0.773187	0.585124	0.00414574	0.120368
ENSSSCG00000011309	KIF15	1.88335	1.15892	1.61007	0	0.260913	0.132789	-1.16927	0.444648	0.00169432	0.106003
ENSSSCG00000035952	TGFB1I1	3.53422	5.79318	5.40963	1.89849	2.79461	2.55498	-0.778697	0.582893	0.022804	0.176897
ENSSSCG00000023776	CCSAP	1.7016	2.33091	1.79602	0.598729	0.958437	0.594868	-0.777681	0.583304	0.00457912	0.120825
ENSSSCG00000011369	WDR6	1.49836	1.36963	1.24944	0.258826	0.287824	0.477275	-0.825086	0.564448	0.000611219	0.0935845
ENSSSCG00000015117	RNF26	2.44264	3.99969	1.98671	0.677365	1.62282	0.896855	-0.874328	0.545508	0.0407679	0.212799
ENSSSCG00000006002	CCN3	2.43245	1.742	3.18391	0.413925	0.305434	0.395796	-1.31133	0.402949	0.00187418	0.106003
ENSSSCG00000008068	IARS1	20.0702	16.2131	18.3876	5.21717	9.10473	5.34942	-1.37993	0.384238	0.0048053	0.122232
ENSSSCG00000001801	BTBD1	109.215	78.9013	74.862	30.861	52.0084	33.9612	-1.16669	0.445441	0.0143714	0.15492
ENSSSCG00000028282	SLC1A4	1.33696	3.29595	4.04274	0.561502	0.57516	0.351056	-1.30977	0.403386	0.0192569	0.16862
ENSSSCG00000010144	ACTN2	324.81	250.896	212.76	140.459	112.13	173.683	-0.88325	0.542145	0.025126	0.182064
ENSSSCG00000021359	CDC42EP3	5.75166	5.22176	8.75796	0.828051	2.06376	0.883666	-1.76	0.295249	0.00493718	0.122232
ENSSSCG00000010483	PLCE1	1.38556	1.72548	1.8885	0.58779	1.18821	0.385448	-0.654679	0.635217	0.0365559	0.204989
ENSSSCG00000010311	CAMK2G	17.1106	16.6337	17.4068	6.26298	3.39821	7.23928	-1.49373	0.355092	0.00573264	0.128545
ENSSSCG00000032390	NDUFB2	5.94682	7.1025	5.75134	1.80901	4.12512	3.58949	-0.841305	0.558139	0.0392867	0.210114
ENSSSCG00000036168	PDSS2	1.30985	1.06135	1.83098	0.180598	0.725184	0.494251	-0.715668	0.608923	0.0263744	0.184383
ENSSSCG00000002388	ESRRB	1.43131	1.0007	0.840216	0.0926168	0.137402	0	-0.949529	0.517801	0.00192813	0.107196
ENSSSCG00000026106	TXNDC15	17.8733	15.9731	13.1504	4.97814	10.9983	7.2451	-0.979411	0.507187	0.0358101	0.203763
ENSSSCG00000017422	FKBP10	9.4759	7.32763	8.30248	0.976294	3.66483	2.03682	-1.61911	0.325536	0.0119378	0.150449
ENSSSCG00000036868	CTNNBIP1	3.41039	3.02861	4.31203	0.553969	1.58857	0.82794	-1.22737	0.427094	0.00764269	0.136875
ENSSSCG00000016620	TSPAN12	6.30954	6.34269	5.25745	2.19824	4.48626	3.49949	-0.696267	0.617167	0.0438988	0.218957
ENSSSCG00000004554	PCLAF	7.52837	5.68204	4.20249	0.433259	0.874328	0.0732218	-2.22805	0.213447	0.00199406	0.107196
ENSSSCG00000005778	HSBP1L1	1.99429	1.45921	1.26578	0	0.639881	0.598291	-0.890098	0.539577	0.0269672	0.185661
ENSSSCG00000027085	UQCRFS1	85.4173	94.349	83.77	23.7472	62.4421	38.9417	-1.15916	0.447772	0.042806	0.2163
ENSSSCG00000007488	DOK5	2.67388	3.3729	3.12611	0.863566	0.155406	0.468466	-1.4633	0.362662	0.00232488	0.109057
ENSSSCG00000000916	LUM	144.917	114.917	84.7067	13.5239	66.5082	26.001	-1.925	0.26334	0.0475289	0.224646
ENSSSCG00000011519	GXYLT2	2.30021	2.43948	2.2017	0.446191	1.53415	0.717137	-0.843274	0.557377	0.0250011	0.18205
ENSSSCG00000005650	CERCAM	5.04383	3.67697	3.05567	0	1.90979	0.640581	-1.52862	0.346609	0.032545	0.19798
ENSSSCG00000034993	NREP	252.29	273.148	238.826	2.86661	20.9315	17.8711	-4.4484	0.0458035	0.00518886	0.124997
ENSSSCG00000032213	DBI	12.2888	13.6949	11.8754	5.38838	9.4396	6.68246	-0.764973	0.588465	0.0234489	0.178487
ENSSSCG00000032007	RTN4	133.551	125.764	90.8472	8.21183	49.3754	13.5392	-2.61972	0.162699	0.0252814	0.182121
ENSSSCG00000006472	CRABP2	2.67439	2.6355	2.56108	0.209095	1.72755	0.706068	-1.02659	0.49087	0.0393239	0.210136
ENSSSCG00000016020	DUSP19	5.38569	4.72349	4.58528	0.256617	2.70903	1.23359	-1.43114	0.370838	0.0346584	0.202083
ENSSSCG00000009938	UNG	5.56192	3.64419	4.95321	1.00427	2.2617	1.39012	-1.17914	0.441614	0.00964111	0.142768
ENSSSCG00000016946	CENPK	2.77154	2.95425	2.87815	0.442376	2.12418	0.57777	-1.00804	0.497222	0.0460004	0.222129
ENSSSCG00000004588	CCNB2	3.08359	1.66096	1.51363	0.14081	0.462878	0	-1.34423	0.393864	0.00793971	0.13695
ENSSSCG00000009157	TET2	5.46947	4.24687	4.04298	2.88135	3.00364	2.18514	-0.596717	0.661257	0.0171691	0.162365
ENSSSCG00000012857	CARS1	3.33185	1.9949	2.52277	1.76525	0.933993	0.851324	-0.73555	0.600589	0.0372486	0.205494
ENSSSCG00000015785	CENPU	3.8418	5.00657	2.75012	2.04322	1.74915	1.48063	-0.797911	0.575181	0.0203452	0.171909
ENSSSCG00000038992	TUBB6	2.47022	3.88407	2.3274	1.74668	1.37661	0.939657	-0.71837	0.607784	0.0344355	0.201516
ENSSSCG00000016554	MEST	2.59104	1.46334	2.49784	0.121633	1.28212	0.510245	-1.00024	0.499917	0.0441412	0.219309
ENSSSCG00000023118	BZW2	29.6478	29.1557	27.4733	8.06752	18.2061	11.0842	-1.21479	0.430837	0.0185976	0.166926
ENSSSCG00000009364	FREM2	4.51255	3.45663	3.46855	0.127196	2.32732	0.150877	-1.55622	0.340042	0.0415042	0.213685
ENSSSCG00000002795	CDH11	2.78813	2.72648	2.72734	0.988482	2.14163	1.42118	-0.599518	0.659974	0.0350279	0.202702
ENSSSCG00000009378	CKAP2	3.28438	3.4802	4.22836	0.629316	0.4947	0.538767	-1.58104	0.334242	7.44353e-05	0.066124
ENSSSCG00000004322	ANKRD6	0.784832	0.752481	0.612003	0.133803	0.299526	0	-0.591629	0.663593	0.00745003	0.136875
ENSSSCG00000008340	ANTXR1	7.30009	4.46439	6.59296	1.55795	3.13422	2.111	-1.12929	0.457141	0.0142666	0.15492
ENSSSCG00000007235	TPX2	5.57192	4.22555	4.65064	0.471224	2.37199	0.589223	-1.54046	0.343776	0.0173699	0.162842
ENSSSCG00000007430	NEURL2	4.80481	6.07413	5.11285	3.21409	2.78934	3.0785	-0.648812	0.637805	0.00256889	0.11062
ENSSSCG00000004601	MNS1	2.21475	2.78939	3.85359	0.485932	0.833965	0.936262	-1.16204	0.446881	0.00506397	0.123917
ENSSSCG00000011950	NXPE3	2.09692	2.25682	1.54208	0.644839	1.37622	0.451624	-0.725341	0.604854	0.0389128	0.209198
ENSSSCG00000013642	PDE4A	3.89343	5.42469	4.72486	0.965949	2.12113	0.694053	-1.37131	0.386539	0.00898121	0.138635
ENSSSCG00000014195	MAN2A1	6.27271	5.60225	5.01494	1.11878	3.591	1.86433	-1.12459	0.458633	0.0281539	0.189296
ENSSSCG00000003493	CAPZB	32.1051	30.925	38.7957	20.1053	21.7902	18.5197	-0.721136	0.60662	0.00359276	0.118285
ENSSSCG00000004460	IBTK	7.52715	8.91735	7.54732	1.75897	5.41202	2.37912	-1.19864	0.435684	0.032658	0.19798
ENSSSCG00000009229	ARHGAP24	3.91841	2.36837	2.38351	0.46868	1.56864	1.32698	-0.891592	0.539019	0.0441065	0.219309
ENSSSCG00000000874	GAS2L3	1.54152	1.47947	0.765197	0.270746	0.432549	0.294707	-0.746223	0.596162	0.0137699	0.154642
ENSSSCG00000010315	ADK	1.96363	1.63515	1.70654	0.553114	0.888227	1.11175	-0.590355	0.664179	0.0132889	0.152958
ENSSSCG00000038492	PHETA2	1.83653	2.04773	2.23052	0.481516	1.45241	0.433297	-0.807672	0.571303	0.0345595	0.201861
ENSSSCG00000023806	LRRN1	3.31422	2.07561	1.54463	0.259748	0.876774	0.313705	-1.14746	0.451418	0.0163337	0.1601
ENSSSCG00000003662	NT5C1A	4.08584	4.19633	3.86246	0.655845	2.13037	1.59031	-1.08621	0.470996	0.0165871	0.161155
ENSSSCG00000011973	COL8A1	1.73883	1.69662	1.69772	0.0868032	0.402331	0.272036	-1.12046	0.459946	0.000476579	0.0908652
ENSSSCG00000016652	LRRN3	1.50957	1.57809	1.15628	0.21806	0.431889	0.146771	-0.934067	0.523381	0.00170585	0.106003
ENSSSCG00000001868	TSPAN3	45.641	54.9601	47.0701	10.7249	33.7217	12.9636	-1.48802	0.356502	0.0390685	0.209636
ENSSSCG00000037077	SHMT2	9.16974	9.59331	7.80375	4.8076	4.75854	3.89358	-0.844958	0.556727	0.00177415	0.106003
ENSSSCG00000009114	PRSS12	1.68745	0.461295	1.24081	0.0374357	0.0750191	0.0472721	-0.971162	0.510095	0.0204541	0.172172
ENSSSCG00000014149	MEF2C	61.9332	78.8946	82.8211	3.9874	38.9613	6.06733	-2.74168	0.149511	0.0430004	0.21637
ENSSSCG00000007022	ANK1	1.21852	0.77694	0.902304	0.0590348	0.142252	0.075818	-0.842226	0.557782	0.00110344	0.104137
ENSSSCG00000016330	LRRFIP1	47.9419	49.7725	40.1153	23.5218	24.2855	26.1807	-0.866613	0.548433	0.00112067	0.104137
ENSSSCG00000008101	FBLN7	0.903034	0.788679	1.61557	0	0.545645	0	-0.842038	0.557855	0.0354161	0.203132
ENSSSCG00000008433	STPG4	135.371	203.866	174.931	101.191	105.021	101.938	-0.713276	0.609934	0.0143072	0.15492
ENSSSCG00000005615	PTRH1	6.30844	7.59813	5.77885	2.96251	4.82906	2.86264	-0.751788	0.593867	0.0257451	0.183002
ENSSSCG00000004485	CD109	1.01006	1.14289	1.21106	0.167876	0.618496	0.234543	-0.676338	0.625752	0.0109848	0.146064
ENSSSCG00000023710	REEP1	2.63536	2.92164	1.43849	0.735619	1.43974	0.763795	-0.739562	0.598921	0.0498625	0.227441
ENSSSCG00000008829	OCIAD2	1.54699	1.67977	1.45644	0.282612	1.07937	0.494814	-0.690756	0.619529	0.0297359	0.193047
ENSSSCG00000023784	SEMA3C	35.7469	27.1312	27.3332	0.224669	3.98757	1.82749	-3.57594	0.0838561	0.00402581	0.120368
ENSSSCG00000023215	MAOB	1.20785	1.44024	1.58109	0.386959	0.547337	0.260808	-0.787193	0.57947	0.00187241	0.106003
ENSSSCG00000015581	CENPF	1.74397	2.00505	2.49566	0.156112	0.573358	0.412667	-1.16256	0.446721	0.00215684	0.107572
ENSSSCG00000037534	OPCML	1.15337	0.558276	1.11984	0	0.396928	0.0742138	-0.748323	0.595295	0.023915	0.180258
ENSSSCG00000002723	AARS1	53.7803	37.9721	30.7013	12.3751	17.7006	7.54158	-1.66181	0.316042	0.0142345	0.15492
ENSSSCG00000040053	LSMEM1	28.7349	21.0355	29.7789	2.7062	10.7047	8.05496	-1.89402	0.269057	0.0226852	0.176655
ENSSSCG00000012667	IGSF1	2.11755	1.51982	1.60225	0.256749	0.774089	0.376219	-0.912003	0.531447	0.00671676	0.132996
ENSSSCG00000009085	NUDT6	1.66064	1.082	1.35454	0.246639	0.992529	0.239216	-0.694372	0.617978	0.049318	0.227311
ENSSSCG00000010831	DUSP10	14.8276	11.7494	19.5566	1.64556	4.51777	2.42139	-2.12534	0.229197	0.00451235	0.120616
ENSSSCG00000012001	ROBO1	1.11529	1.17101	1.16879	0.0965319	0.614223	0.264762	-0.717821	0.608015	0.0117401	0.150377
ENSSSCG00000014371	NDUFA2	40.4901	49.1269	38.5408	17.5612	33.1664	21.3258	-0.846037	0.556311	0.0394283	0.210136
ENSSSCG00000029326	CCNB1	3.68555	3.51124	2.34778	0.563204	0.597572	0.51456	-1.40855	0.376689	0.00081285	0.0952706
ENSSSCG00000039271	ST8SIA2	1.67959	4.42849	1.51747	0.074941	0.73313	0.168894	-1.35725	0.390325	0.0305735	0.193474
ENSSSCG00000015375	ITGB8	3.41522	2.20478	2.20153	0.209565	1.38207	0.533004	-1.11947	0.460263	0.0262853	0.184383
ENSSSCG00000006325	MGST3	52.5445	70.1514	59.2477	24.7719	46.3651	33.6003	-0.814044	0.568785	0.043813	0.218714
ENSSSCG00000005344	MELK	0.566956	0.684954	0.890633	0	0	0.0387769	-0.754886	0.592593	0.000736571	0.0952706
ENSSSCG00000006146	LRRCC1	2.5537	2.88201	3.23397	1.32684	2.12653	0.866843	-0.701533	0.614918	0.0368161	0.205172
ENSSSCG00000011453	ITIH4	17.9428	20.7018	13.9828	10.7039	4.80796	4.68098	-1.33182	0.397266	0.0240308	0.180361
ENSSSCG00000017893	PIMREG	0.937965	1.26698	1.00429	0	0	0	-1.04614	0.484263	0.000108842	0.0717011
ENSSSCG00000004401	DDO	11.6793	11.5589	6.45638	1.91872	4.79615	3.31457	-1.34129	0.394668	0.0247175	0.181662
ENSSSCG00000035299	SFRP4	3.26815	3.65002	2.85619	0.19386	2.17736	0.799461	-1.16233	0.44679	0.0493811	0.227311
ENSSSCG00000038329	PIGK	2.68186	3.09204	2.46588	0.721606	1.97071	1.21481	-0.73491	0.600855	0.0366307	0.204989
ENSSSCG00000007874	ABCC1	6.37427	4.83239	6.22314	3.46789	2.3299	2.27233	-0.891275	0.539138	0.00798319	0.137036
ENSSSCG00000035199	PTGES3L	58.5396	52.4537	57.3933	11.4048	28.0048	24.7764	-1.44157	0.368167	0.0202548	0.171512
ENSSSCG00000004480	COX7A2	100.606	95.9023	78.756	51.0964	74.7105	50.37	-0.651478	0.636628	0.0372535	0.205494
ENSSSCG00000011928	CCDC80	19.6552	17.8507	23.5167	0.526067	10.2881	2.49617	-2.43612	0.18478	0.0448465	0.220062
ENSSSCG00000025531	SSPN	80.0106	79.622	70.4853	22.7959	36.8309	38.1427	-1.24264	0.4226	0.0065181	0.131295
ENSSSCG00000012510	ARMCX2	1.87027	2.03017	1.52347	0.549706	0.568138	0.137745	-0.996257	0.501299	0.00428272	0.120368
ENSSSCG00000038694	CCND2	6.52057	7.20779	5.29471	3.49478	3.27432	2.26556	-0.8769	0.544536	0.00855196	0.137729
ENSSSCG00000000499	BEST3	3.52923	1.95228	1.721	0.0883135	1.1964	0.24812	-1.20274	0.434448	0.0353419	0.202963
ENSSSCG00000032909	CDCA8	1.29904	0.600225	0.64935	0.059682	0.114849	0.171008	-0.71099	0.610901	0.0146057	0.15492
ENSSSCG00000016877	NNT	33.5178	32.6723	28.4444	10.5898	20.2747	15.6586	-1.01954	0.493273	0.018193	0.166441
ENSSSCG00000028101	SLC9B2	1.94077	1.74284	1.23403	0.750895	0.293596	0.105995	-0.948895	0.518029	0.0141324	0.15492
ENSSSCG00000009827	HVCN1	1.19049	1.43253	0.855992	0.20806	0.732689	0.375906	-0.593271	0.662838	0.0353699	0.202965
ENSSSCG00000033608	LOXL2	9.70108	7.59594	7.12794	1.0023	4.99407	2.54013	-1.37908	0.384464	0.0433111	0.217217
ENSSSCG00000048443	APLN	1.95841	0.862666	3.43697	0	0.124088	0	-1.481	0.35824	0.0155339	0.158146
ENSSSCG00000037416	CLIC5	27.5449	18.5552	21.4394	11.0538	15.7432	8.72476	-0.891341	0.539113	0.0327666	0.198159
ENSSSCG00000026478	PADI2	0.565533	1.04391	0.515431	0	0.169357	0.172892	-0.607309	0.65642	0.0177991	0.1649
ENSSSCG00000016714	CYCS	177.351	187.558	182.031	84.4603	141.836	127.807	-0.656306	0.634501	0.0447782	0.219835
ENSSSCG00000028981	ZNF367	2.50445	1.57742	2.10093	0.360111	0.315438	0.279507	-1.20432	0.433974	0.000785325	0.0952706
ENSSSCG00000007531	FAM217B	0.709958	1.12776	1.10898	0.0337817	0.558278	0.245313	-0.645149	0.639427	0.0319971	0.197204
ENSSSCG00000016988	ERGIC1	14.478	11.3645	10.6174	5.24316	8.26838	5.81024	-0.832068	0.561724	0.0176631	0.164405
ENSSSCG00000016919	SETD9	7.33489	5.16461	5.01844	2.27113	3.05761	3.81034	-0.758667	0.591042	0.0263957	0.184383
ENSSSCG00000010735	LHPP	3.86736	3.47145	3.48874	0.910066	1.99791	2.39515	-0.77638	0.58383	0.0383276	0.208692
ENSSSCG00000025463	PROS1	6.83256	6.92942	6.01438	1.78892	4.24867	3.08295	-0.955247	0.515753	0.024368	0.181052
ENSSSCG00000017254	MAP2K6	3.86126	3.56614	2.67057	0.139828	0.999193	0.303688	-1.59249	0.331598	0.00433453	0.120368
ENSSSCG00000001683	POLH	9.58216	18.3209	13.3922	1.43768	5.95823	3.02396	-1.81001	0.285189	0.0229063	0.17712
ENSSSCG00000034491	PRICKLE1	2.31098	2.39415	1.88492	0.160351	1.40501	0.405122	-1.01585	0.494538	0.0347034	0.202083
ENSSSCG00000011070	MPP7	1.9969	2.03108	2.1759	0.305331	1.27733	0.220031	-0.997263	0.500949	0.025313	0.182121
ENSSSCG00000027935	FHOD3	3.15347	2.73999	2.30037	0.349344	0.350313	0.695632	-1.35087	0.392056	0.00075219	0.0952706
ENSSSCG00000004803	ACTC1	1508.08	1609.49	1318.13	112.757	113.193	404.455	-3.08319	0.117996	0.00746901	0.136875
ENSSSCG00000032053	ST8SIA5	1.41027	0.924507	0.820795	0.0818629	0.374808	0.258783	-0.724492	0.60521	0.0105212	0.14395
ENSSSCG00000028720	NXN	19.1178	15.7716	11.3913	4.85896	8.78263	5.99108	-1.12774	0.457633	0.0192995	0.168867
ENSSSCG00000004136	AIG1	11.2753	13.042	14.437	4.03852	6.13367	3.8846	-1.30727	0.404086	0.00281503	0.111293
ENSSSCG00000009889	ALDH2	10.4331	14.8443	15.4756	4.7793	8.54102	8.40759	-0.841475	0.558073	0.0443183	0.219563
ENSSSCG00000015961	CDCA7	1.12838	1.08346	0.711625	0.0509635	0.26318	0.0861411	-0.798705	0.574865	0.00347641	0.117079
ENSSSCG00000029331	PALLD	15.2523	15.3592	14.375	2.22882	5.1124	1.9079	-2.05146	0.24124	0.00364712	0.118487
ENSSSCG00000030303	ACHE	2.60864	1.86322	0.795999	0	0.568848	0.217772	-1.09331	0.468685	0.035617	0.203494
ENSSSCG00000037334	ADSS1	82.6851	114.255	118.503	17.8691	35.8411	58.9564	-1.59648	0.330682	0.0352371	0.202839
ENSSSCG00000029145	POMGNT1	14.2847	11.0196	11.4237	5.50521	7.49405	8.12543	-0.726139	0.60452	0.0168559	0.161861
ENSSSCG00000008573	RAB10	51.5421	54.9626	47.2866	15.0229	39.1675	19.9308	-1.13259	0.456096	0.0467887	0.22338
ENSSSCG00000011522	CNTN3	1.55919	0.98342	1.09053	0	0.551608	0.54984	-0.713887	0.609675	0.0404111	0.212028
ENSSSCG00000009972	KREMEN1	6.67	4.8234	3.51805	1.31871	1.70803	1.64137	-1.20165	0.434779	0.00652214	0.131295
ENSSSCG00000010947	FBP2	111.903	133.461	171.25	9.16012	43.9156	22.4163	-2.64497	0.159876	0.014865	0.155798
ENSSSCG00000017215	SLC16A5	1.39226	3.02796	4.01148	1.11566	0.703555	0.431982	-1.07533	0.474562	0.0391106	0.209672
ENSSSCG00000009862	RNFT2	0.743976	0.768565	0.449883	0	0.235267	0	-0.618691	0.651261	0.010776	0.145083
ENSSSCG00000022647	TIMM17B	14.5997	12.7003	12.1083	5.58485	9.57568	6.27309	-0.82253	0.56545	0.0205367	0.172172
ENSSSCG00000032687	CYP4V2	1.68593	1.17693	1.61335	0.410265	0.992946	0.450299	-0.635466	0.643733	0.0269373	0.185661
ENSSSCG00000004374	QRSL1	14.0266	12.3583	12.9372	4.76627	9.38923	7.0843	-0.843396	0.55733	0.0283165	0.189472
ENSSSCG00000037682	HFE	1.35609	1.19628	0.967049	0.406541	0.444629	0.30645	-0.646329	0.638904	0.00177628	0.106003
ENSSSCG00000006774	PPM1J	4.48995	6.13152	9.99013	0.418129	0.752985	0.40421	-2.31519	0.200936	0.00171956	0.106003
ENSSSCG00000010400	MSMB	4.44821	3.56724	3.13917	0.194549	0.760122	0.725712	-1.60904	0.327817	0.00172491	0.106003
ENSSSCG00000034913	GINS1	1.23534	1.16521	0.936283	0.034108	0.464638	0.10686	-0.827629	0.563454	0.00756896	0.136875
ENSSSCG00000013772	ASF1B	3.30151	2.36767	1.66843	0.0964499	0.435402	0	-1.53943	0.344021	0.0036899	0.119502
ENSSSCG00000015862	LIMS2	13.4241	17.8927	17.235	7.32758	5.86183	10.3181	-0.98058	0.506776	0.0156874	0.158373
ENSSSCG00000025134	FAM171B	1.07663	1.45964	1.08195	0.230942	0.69216	0.425094	-0.613647	0.653542	0.0168115	0.161861
ENSSSCG00000029509	KIF22	3.41176	3.12292	2.83109	0	1.7264	0.273912	-1.44217	0.368013	0.0305438	0.193398
ENSSSCG00000000896	NTN4	3.70334	4.48604	3.57993	0.693912	1.50562	1.2525	-1.20924	0.432496	0.00295325	0.11278
ENSSSCG00000027205	LPCAT3	14.7682	15.3495	17.8388	6.8003	10.1649	7.33487	-0.914057	0.530691	0.00670347	0.132956
ENSSSCG00000009361	POSTN	41.2948	29.5791	21.1578	0.698039	11.767	4.30513	-2.65367	0.158915	0.0399337	0.2114
ENSSSCG00000015917	XIRP2	64.8484	105.584	96.4354	27.0436	38.6136	45.2429	-1.24487	0.421945	0.0145304	0.15492
ENSSSCG00000022655	PTGES2	5.4161	6.1433	5.61808	2.32434	4.33764	3.14144	-0.681765	0.623402	0.0282014	0.189296
ENSSSCG00000011287	HHATL	14.5825	20.9222	16.065	5.56892	5.76004	10.8038	-1.15842	0.448002	0.020628	0.172172
ENSSSCG00000022390	RGN	1.83755	2.2934	1.26646	0	0.419049	0.263158	-1.18757	0.439043	0.00532249	0.12634
ENSSSCG00000000839	ALDH1L2	3.76695	4.60396	4.19052	1.28266	2.95132	0.940863	-0.995216	0.501661	0.0350498	0.202702
ENSSSCG00000001992	RABGGTA	2.01375	2.90818	5.17159	0	0.505206	0.330146	-1.72739	0.301999	0.00777149	0.13695
ENSSSCG00000032693	MAPK12	23.3182	24.9003	21.7868	12.3307	17.0611	11.0871	-0.767362	0.587491	0.013619	0.15438
ENSSSCG00000006051	CTHRC1	4.4172	4.53988	6.77361	0.282706	1.68547	0.625969	-1.79344	0.288483	0.00733609	0.136567
ENSSSCG00000021418	LSS	1.11037	1.27724	0.751256	0.189294	0.411565	0.159332	-0.70416	0.6138	0.00802206	0.137036
ENSSSCG00000015022	LAYN	1.76435	1.57359	2.7169	0.220924	0.492832	0.454493	-1.1061	0.46455	0.00402257	0.120368
ENSSSCG00000004918	ALPK2	5.14581	3.90083	3.08558	1.61699	2.5949	1.43829	-0.807814	0.571247	0.0289855	0.191116
ENSSSCG00000012132	ASB9	1.69793	1.46085	1.54834	0	0.742169	0.365737	-0.943332	0.52003	0.015937	0.159114
ENSSSCG00000037568	RAB43	1.29045	1.66816	1.07877	0.155809	0.69809	0.583847	-0.676985	0.625471	0.0278083	0.188379
ENSSSCG00000022630	FLYWCH2	0.804904	1.57031	1.77017	0	0	0	-1.22795	0.426925	0.00298568	0.11278
ENSSSCG00000032734	VOPP1	2.77003	3.21728	3.50223	1.21892	2.41287	1.12419	-0.717922	0.607973	0.0358236	0.203763
ENSSSCG00000035581	SUGCT	2.57293	2.41905	3.46756	1.51174	1.12535	1.55417	-0.666982	0.629823	0.0103734	0.14395
ENSSSCG00000011353	PFKFB4	4.05905	5.04707	5.47917	1.10304	2.93602	1.52235	-1.08231	0.472273	0.0200075	0.170796
ENSSSCG00000012440	PGK1	289.672	356.291	377.126	55.1842	127.625	145.411	-1.73798	0.29979	0.0178401	0.1649
ENSSSCG00000011056	FRMD4A	2.52371	1.57636	2.07683	0.633465	1.33896	0.517659	-0.756077	0.592104	0.0315085	0.196033
ENSSSCG00000002849	SHCBP1	1.152	1.18074	2.92041	0.119445	0.321607	0	-1.21214	0.431627	0.0170788	0.162315
ENSSSCG00000033135	VAMP5	11.4419	12.0876	10.8661	6.48237	6.94573	6.09732	-0.731696	0.602195	0.000300497	0.0807311
ENSSSCG00000031531	TSPAN10	1.75284	1.65251	1.52044	0.497439	0.781422	0.96179	-0.604753	0.657584	0.00724731	0.136201
ENSSSCG00000014994	PDGFD	6.37329	4.43636	4.84312	0.386277	2.59452	0.893764	-1.54447	0.342821	0.022215	0.175484
ENSSSCG00000026934	PIGX	1.45848	1.79862	1.48525	0.780859	0.973846	0.136157	-0.699374	0.615839	0.0499912	0.227637
ENSSSCG00000032330	THY1	17.5755	27.6118	21.6609	0.289068	8.52978	1.65713	-2.84245	0.139424	0.0300822	0.193084
ENSSSCG00000024145	PRR11	1.21144	0.531827	1.31671	0.178773	0.444355	0.134372	-0.674236	0.626664	0.0362409	0.204328
ENSSSCG00000011461	LRTM1	0.78061	2.03858	2.86925	0	0.341172	0	-1.32144	0.400135	0.0213138	0.172844
ENSSSCG00000005510	PHF19	1.45342	1.23674	1.19451	0.230148	0.625689	0.349045	-0.719424	0.60734	0.00497038	0.122272
ENSSSCG00000021060	RCBTB1	5.8309	6.23341	4.78054	2.02199	3.46066	2.5411	-0.860334	0.550825	0.0105502	0.14395
ENSSSCG00000024681	TECRL	20.5393	12.0458	7.21132	2.55665	2.86091	4.8244	-1.61682	0.326054	0.0242423	0.181001
ENSSSCG00000007477	NFATC2	0.990168	1.33095	1.19042	0.213425	0.405525	0.208569	-0.767175	0.587567	0.00141772	0.106003
ENSSSCG00000037151	MIEF2	2.90075	3.65698	2.49677	0.618979	1.59691	1.09087	-0.95106	0.517252	0.0146284	0.15492
ENSSSCG00000040411	CCDC69	1.69441	2.56538	3.09767	0.47114	1.02863	0.848254	-0.945076	0.519402	0.0136794	0.15438
ENSSSCG00000015256	JAM3	6.17084	6.36484	4.53457	1.49152	3.85561	2.29277	-0.95843	0.514617	0.0359974	0.203893
ENSSSCG00000032710	E2F2	0.998991	0.811898	0.53199	0	0.07672	0.12272	-0.732846	0.601716	0.00389402	0.120368
ENSSSCG00000037120	TK1	3.24861	3.16049	2.15817	0.178423	0.312432	0.109316	-1.67469	0.313234	0.000416768	0.0879753
ENSSSCG00000031860	MRPS12	3.19211	4.8488	4.11522	0.710367	2.17219	1.02782	-1.1703	0.444329	0.017561	0.163842
ENSSSCG00000036940	TCF15	3.13577	5.29739	3.45358	1.90186	1.29809	0.637508	-1.13632	0.454919	0.0201462	0.171283
ENSSSCG00000006345	OLFML2B	14.8181	11.463	12.4981	0.959581	6.34964	2.55644	-1.8997	0.267999	0.0275651	0.187376
ENSSSCG00000030921	APOA1	20.5634	18.3055	21.3864	6.34382	15.7092	6.29272	-1.12682	0.457925	0.0487243	0.226299
ENSSSCG00000010795	NDUFAB1	41.9606	45.2714	40.3871	13.0347	27.9653	25.0046	-0.986739	0.504617	0.0399893	0.211591
ENSSSCG00000017300	MRC2	3.8364	3.55523	4.55582	0.568785	2.54588	0.827763	-1.19653	0.436324	0.0320999	0.197529
ENSSSCG00000026724	PLBD1	9.43487	7.82128	7.5986	1.32539	1.11129	0.938407	-2.12599	0.229094	5.18977e-05	0.0656662
ENSSSCG00000012905	TMEM134	5.16444	5.21765	4.40888	1.55727	2.21282	2.24212	-0.986763	0.504609	0.001593	0.106003
ENSSSCG00000032662	FGF6	2.74071	1.44695	2.49705	0.040614	1.19853	0.09057	-1.22713	0.427167	0.0366335	0.204989
ENSSSCG00000005052	WDHD1	2.05521	2.07824	2.16302	0.34834	1.17745	0.952991	-0.791723	0.577654	0.0195543	0.169466
ENSSSCG00000001804	HOMER2	27.3814	20.6982	14.5016	10.5386	8.36793	8.25189	-1.08495	0.471409	0.0164297	0.160508
ENSSSCG00000008745	PROM1	1.89781	1.58424	1.53767	0.452174	0.71082	0.646038	-0.738771	0.59925	0.00137094	0.106003
ENSSSCG00000008991	FRAS1	2.03246	1.54123	1.53855	0.092147	1.1378	0.213118	-0.929338	0.525099	0.0410885	0.213264
ENSSSCG00000031614	SMCO1	83.3712	68.4154	38.2771	5.5259	15.231	16.1596	-2.32789	0.199175	0.0142052	0.15492
ENSSSCG00000005608	ANGPTL2	24.9919	21.5477	20.1918	2.64699	11.2933	4.91188	-1.85007	0.277379	0.0232008	0.177858
ENSSSCG00000002452	LGMN	10.1302	10.8113	8.10756	4.99765	7.62265	4.9111	-0.656538	0.634399	0.0359373	0.203893
ENSSSCG00000020912	HECTD2	1.28449	1.0427	1.56318	0.468973	0.295434	0.238553	-0.781127	0.581912	0.00286091	0.111859
ENSSSCG00000010957	AGTPBP1	3.57022	2.70773	2.9536	0.386798	0.659966	1.07705	-1.26951	0.414802	0.00264633	0.110824
ENSSSCG00000004291	NT5E	4.44182	2.91113	4.13369	0.09677	0.959476	0.601754	-1.66276	0.315834	0.00435561	0.120368
ENSSSCG00000014980	CFAP300	0.744874	0.580025	1.14287	0.0972394	0.124601	0	-0.753108	0.593324	0.00567452	0.127769
ENSSSCG00000040860	NMRK2	7.40702	12.9918	16.1191	7.0033	3.45533	2.81071	-1.29649	0.407117	0.0439537	0.219046
ENSSSCG00000034229	MIS18A	0.768801	0.803948	0.490949	0	0.105255	0.098109	-0.65692	0.634231	0.00267433	0.110824
ENSSSCG00000000734	TSPAN11	4.57199	3.8031	3.27376	0.119936	1.97173	0.911242	-1.38948	0.381703	0.0301048	0.193084
ENSSSCG00000015340	ASNS	30.8546	26.3012	46.9306	2.43624	5.91631	3.16825	-2.90564	0.133449	0.00167245	0.106003
ENSSSCG00000038543	CENPA	2.01764	1.19471	1.77134	0.186191	0.208575	0.318955	-1.093	0.468786	0.0016673	0.106003
ENSSSCG00000007423	UBE2C	8.42583	7.20309	8.24822	1.37002	2.26368	1.11158	-1.81741	0.283729	0.000783658	0.0952706
ENSSSCG00000016092	SGO2	1.09338	1.28377	1.5825	0.179812	0.415098	0.192616	-0.877475	0.544319	0.00199454	0.107196
ENSSSCG00000012911	CARNS1	14.9092	25.1324	27.0775	2.19884	8.75562	9.36599	-1.72444	0.302615	0.0471864	0.224284
ENSSSCG00000034723	PYCR1	13.4252	12.8221	11.6478	0.901284	4.77918	2.27241	-2.04401	0.242488	0.0118518	0.150449
ENSSSCG00000010640	NRAP	70.5025	46.6714	41.8633	17.8638	8.02999	15.1833	-1.90931	0.26622	0.00838131	0.137729
ENSSSCG00000000683	CDCA3	3.00231	3.18915	4.28489	0.3173	0.665897	0	-1.77849	0.291488	0.00195258	0.107196
ENSSSCG00000007949	SRL	154.341	127.582	102.108	21.6889	65.3676	54.5146	-1.54091	0.343669	0.0387906	0.209198
ENSSSCG00000028755	EIPR1	11.3198	11.7146	11.1982	5.02808	7.86486	7.46457	-0.692896	0.618611	0.0171127	0.162315
ENSSSCG00000003949	CDC20	3.7503	3.69053	3.63535	0	0.251606	0.190572	-2.03834	0.243444	3.24351e-05	0.0547736
ENSSSCG00000036512	FGFRL1	11.6001	8.27354	7.49549	4.94484	6.40668	5.19907	-0.620889	0.65027	0.0349488	0.202702
ENSSSCG00000014437	PPARGC1B	1.3782	2.25755	0.664017	0.11253	0.393324	0.128196	-0.960645	0.513827	0.0325003	0.19798
ENSSSCG00000037070	GRID2IP	0.355153	0.797672	0.93315	0.0344124	0	0.116331	-0.675987	0.625904	0.0143574	0.15492
ENSSSCG00000016722	UBE2D4	27.1207	31.3457	28.0832	14.0798	16.4119	19.3489	-0.769251	0.586722	0.00519423	0.124997
ENSSSCG00000009283	TNFRSF19	1.21275	1.28355	1.31392	0.0404145	0.856089	0.183695	-0.784912	0.580388	0.0364968	0.204779
ENSSSCG00000003289	ISOC2	15.7424	16.6715	15.6527	8.36396	11.6821	10.0997	-0.634062	0.64436	0.00807773	0.137589
ENSSSCG00000036360	LURAP1L	1.16073	1.11696	0.845339	0.053334	0.388175	0.18151	-0.76287	0.589323	0.00493835	0.122232
ENSSSCG00000001863	TMEM266	2.11147	1.46442	2.67877	1.20418	1.16398	0.645441	-0.615224	0.652828	0.0465209	0.222641
ENSSSCG00000001510	KIFC1	1.52557	0.919679	1.02539	0	0	0	-1.09856	0.466983	0.000818595	0.0952706
ENSSSCG00000015522	ANGPTL1	11.407	7.11498	9.72872	0.16864	4.37548	0.475065	-2.28836	0.204708	0.0319045	0.196736
ENSSSCG00000044952	NLRX1	1.44288	1.71117	1.0027	0.229989	0.831956	0.556873	-0.639586	0.641897	0.0384007	0.208898
ENSSSCG00000012837	CHID1	2.32809	2.48544	2.60095	0.828333	1.78115	1.3761	-0.596537	0.66134	0.0293129	0.19223
ENSSSCG00000038094	GPX7	8.00331	6.95372	7.66043	4.78824	5.82784	3.25831	-0.62723	0.647418	0.0384618	0.208921
ENSSSCG00000006745	CASQ2	33.5868	33.2872	21.1409	2.27192	11.5877	4.88338	-2.25322	0.209755	0.0200112	0.170796
ENSSSCG00000024018	SLC16A3	21.0408	44.5045	36.5122	2.86468	8.99761	5.48142	-2.41036	0.188109	0.00881148	0.138635
ENSSSCG00000005901	GPT	2.95815	3.2971	2.67896	1.0703	2.1081	1.61365	-0.631848	0.645349	0.0254298	0.182194
ENSSSCG00000025834	FNDC5	2.34768	2.48139	1.66209	0.954422	0.998713	1.15056	-0.628287	0.646944	0.0079317	0.13695
ENSSSCG00000024676	SRPK3	38.278	21.3406	27.3033	10.815	11.9088	12.1194	-1.21122	0.431902	0.00731649	0.136567
ENSSSCG00000037766	NR3C2	2.06856	1.61754	2.49054	0.314133	1.00651	0.228374	-1.03789	0.487039	0.0146281	0.15492
ENSSSCG00000005627	AK1	394.387	507.78	526.136	147.526	217.576	268.686	-1.19945	0.435441	0.013417	0.153904
ENSSSCG00000040608	AKR1B1	54.5139	60.9859	62.6676	12.0702	33.1333	29.8976	-1.33013	0.397732	0.0400521	0.211591
ENSSSCG00000031489	DUSP22	17.6015	18.5915	18.6504	4.60077	10.4864	7.13241	-1.25827	0.418044	0.0138075	0.154678
ENSSSCG00000000738	RHNO1	2.28685	1.74719	1.79264	0	0.612746	0.704835	-1.06571	0.477736	0.0144618	0.15492
ENSSSCG00000009009	MND1	0.938408	0.941859	0.583913	0.0685152	0.119845	0.309598	-0.642591	0.640561	0.00820372	0.137729
